# Supplementary material for: Identification of Key Genes Associated with Endothelial Cell Dysfunction in Atherosclerosis Using Multiple Bioinformatics Tools
Source: Biomed Res Int. 2022 Jan 10;2022:5544276. doi: 10.1155/2022/5544276 (PMC8764276; doi:10.1155/2022/5544276)
Supplement: Supplementary 1 — Gene expression matrix of the GSE83500 dataset: firstly, download a series matrix file of GSE83500 from the NCBI GEO public database. Secondly, the raw data was used to transform microarray information into gene expression data through the following process: (1) probes matching several genes were eliminated, as were genes with a negative expression value, and (2) the average value was used as the expression data for genes matching more than a probe. [file 5544276.f1.txt]

Tag	GSM2204583	GSM2204584	GSM2204585	GSM2204586	GSM2204587	GSM2204588	GSM2204589	GSM2204590	GSM2204591	GSM2204592	GSM2204593	GSM2204594	GSM2204595	GSM2204596	GSM2204597	GSM2204598	GSM2204599	GSM2204600	GSM2204601	GSM2204602	GSM2204603	GSM2204604	GSM2204605	GSM2204606	GSM2204607	GSM2204608	GSM2204609	GSM2204610	GSM2204611	GSM2204612	GSM2204613	GSM2204614	GSM2204615	GSM2204616	GSM2204617	GSM2204618	GSM2204619
---	1.95655755	1.971722305	1.945760191	1.988819467	1.957078991	1.938303053	1.967995535	2.010308135	1.957761455	2.006591822	1.986596755	1.933195114	1.986789653	1.957454449	1.950130185	1.918606556	1.930469265	1.948100788	1.942570616	1.934120973	1.944531493	1.986985346	1.9840332	1.985797922	1.973958394	1.98733064	1.953623844	1.969836029	1.943457407	1.925062538	1.937228688	1.959564454	1.947099181	2.003565248	1.92240484	1.987671804	1.938591397
A1BG	0.924468	0.705994617	1.381071753	1.673024829	1.025280268	1.240945509	1.071614597	1.004780837	1.878955182	1.379480473	1.020506428	1.255360634	0.636259112	1.011239562	1.735552773	1.01180119	1.585785244	1.688580624	1.284274133	1.991904693	1.099171091	0.836729832	0.999695869	1.455718172	1.277680131	0.96220426	1.177922309	1.168408107	0.811766826	0.891742644	1.406545761	1.212493717	0.870641839	0.985942665	0.844736834	0.515413559	1.771947643
A1CF	1.902065131	2.068817874	1.812200036	1.788705359	1.461486934	2.221269254	1.743308558	1.684451744	1.542915939	1.303100028	1.686432253	2.092110315	1.724698107	1.925927977	1.669751326	1.118558042	1.721989091	1.806771094	1.567506501	1.488415052	1.654868784	1.367589018	1.774842395	1.944520213	1.364873677	1.511616843	1.512810762	1.764750728	1.523219675	1.715075636	1.53799743	1.438934334	1.664193345	2.601876839	2.360673542	1.480097391	1.619336852
A2BP1	2.210114231	3.217641794	1.999715577	1.681879677	1.875070778	1.837910159	1.760962111	1.852066043	1.82610411	2.100484553	2.204953496	1.862971064	2.506333961	2.019120334	1.918617518	1.973064277	1.861231718	1.914934219	1.757975276	1.697243573	2.044458506	2.003443204	2.370839788	1.961125637	1.749907603	2.675865664	2.035499806	1.753317922	2.624978917	1.748013914	1.816551387	1.788976895	2.146748048	1.7336526	1.895576899	1.758924693	2.589256693
A2LD1	0.881120421	0.964404979	0.874963863	1.212719511	0.875904448	0.825112839	0.830756351	0.750721089	1.013229909	1.020669084	0.975007941	1.095830404	1.512680729	1.384248075	0.658629233	0.76748061	0.871372537	1.263987683	1.035824208	0.900927745	1.007716342	1.10268686	1.190630411	0.986635443	0.89752073	0.98695485	0.901034214	0.809790118	1.336599671	0.786260427	0.811174217	0.87122284	0.684156473	0.677023038	0.580029605	0.989829518	1.073940179
A2M	1.610872206	2.535450469	2.731711723	2.539382113	1.851103684	4.119903039	2.451682379	2.439807209	2.448633349	1.823501938	2.193236958	2.192916007	2.631815868	2.374333299	2.344565137	3.973549593	3.143812214	2.212822688	2.829282497	1.630782253	3.094341093	2.404188522	1.844800154	2.286368358	2.575549934	2.313286074	1.766841743	2.132363725	2.221353986	3.197452123	3.17847734	3.051390421	2.571284285	2.207086126	2.315933718	1.789787992	1.979535822
A2ML1	1.159693324	1.971866394	1.537187223	1.30351815	1.665111166	1.413951682	1.663652342	1.248973974	1.496383369	1.253054669	2.174696991	1.494450272	2.3541981	2.239350423	1.307661377	1.136208451	1.177134724	2.451643113	2.032008829	1.252281135	1.633020833	1.274176142	1.594265975	1.5460681	1.773182039	1.601499771	1.557811567	1.347282443	1.278635526	1.585237206	1.538554365	1.222323133	1.486913615	1.888548253	1.702559576	1.539960876	2.034622371
A3GALT2	2.374550581	2.712639377	2.426990829	3.306897324	2.681214145	3.033021076	2.84476156	2.865776575	2.588981576	2.914325154	3.138777197	2.341957848	2.286793432	2.275021131	2.669539136	2.446838344	2.747567112	2.396307546	2.730019577	2.888313066	2.957175717	2.933979877	2.976384772	2.46063976	2.397394851	2.432551047	3.648248663	2.494346215	2.433638352	2.764088468	2.801056838	2.427386348	2.909334296	2.830595291	2.903535336	2.833313554	2.623826121
A4GALT	2.584369155	2.547164365	2.646374248	2.321784459	2.554433794	2.614375182	2.674574428	2.400284013	2.868373705	2.370190806	2.677816931	2.333706564	2.377364279	2.193751794	2.964954474	2.873814938	2.341105129	2.521261305	2.777058667	2.655681684	2.757046007	3.072759125	2.788808423	2.490797788	2.547815062	2.531202823	2.234183422	2.376084121	2.532381147	2.477611333	2.358264144	2.624180526	2.165777399	2.47159765	2.481282216	2.501841697	2.683512064
A4GNT	1.28344362	1.415502699	1.702218234	1.111613156	1.383414421	1.150661425	1.130143006	1.124538856	1.362263275	0.766505995	1.093535253	0.815045164	0.900644033	1.764858166	1.186636452	0.947194632	1.175428152	0.823857467	1.234358183	1.143243962	1.068094199	1.085129443	1.136429864	1.456011048	0.948458111	1.032466202	1.244384641	1.136429864	0.545550247	1.0731561	1.46886049	1.291791293	1.112191145	1.505656617	1.04181125	1.800512361	0.904653197
AAA1	1.360209846	1.39547986	1.405417939	1.871153518	1.680906177	1.199546896	1.265604259	1.530518182	1.319606428	1.473413087	1.606138631	1.389020382	1.471942968	1.434546784	1.644678764	1.368810606	1.666793337	1.233890878	1.624031063	1.031160187	1.525958452	1.605970706	1.506676776	1.341475407	1.49647459	1.657531755	1.355721003	1.455864948	1.66225142	1.399537739	1.404508875	1.539125075	1.663771684	1.571367285	1.451115007	1.382248903	1.588901673
AAAS	2.460286288	2.46543722	2.587313496	2.68465737	2.186326579	2.526549966	2.895583647	2.949624776	2.331774914	1.512340295	2.132983882	2.719928155	2.155159078	2.886242128	2.1400555	3.140471151	2.286202266	2.362352589	2.612879624	2.42247087	2.543733342	2.963125036	3.066536686	2.692284998	2.435910281	2.198104521	2.038267863	2.711777274	2.448631556	2.269302622	2.586103393	2.431396281	2.195847521	1.618158033	2.239140891	3.134657059	2.380818956
AACS	1.917459908	1.9083576	1.844078651	1.750406254	1.520097577	2.014294192	2.15028424	1.803285672	1.992357922	1.971560981	1.833755514	2.021612776	1.820725418	1.89432121	2.134201952	2.364158908	1.931422014	2.287978278	1.675286304	1.772645361	1.802498864	1.950346674	2.052010219	1.875348343	1.605387477	1.784091509	1.804822237	2.016590671	1.982938327	1.949806048	1.609974189	1.661878816	2.234764794	1.521770845	2.122071889	2.032597545	1.53599414
AACSL	3.239755672	2.999528035	3.30452932	3.225148997	3.162548962	2.596888083	3.247580677	3.834021289	2.858504066	2.734695106	2.982313025	2.457950782	2.210332863	3.382518532	3.457638574	2.658097007	2.349704887	2.893509057	3.457221262	3.65573198	3.455661461	3.049073244	3.435072083	2.980961919	3.038154635	2.67638471	2.580716894	2.851810368	2.694998339	2.795969479	2.788170473	2.773924287	3.034307125	2.964012078	2.364424441	2.951637654	3.774692829
AADAC	0.827636125	1.752357414	1.122646574	1.309352413	1.201265282	1.30500283	1.306090226	1.683307788	1.056315437	1.234104631	1.064470905	1.276513063	1.671781394	1.212356718	1.112751273	1.987887319	0.654740212	0.953080223	1.631920922	0.84837291	0.856015138	0.959053459	1.072720626	1.09766767	1.19499628	1.04513833	1.200003257	1.267904895	1.024407688	2.523338549	1.355483076	1.106363999	0.891327504	1.764649739	1.354956025	1.602669635	1.109789825
AADACL2	0.702357041	0.928401451	1.003434587	1.719651388	0.70783805	1.009860599	0.811315738	0.98311705	1.259908053	1.176275401	0.731557594	0.998615078	0.993606569	1.39060179	0.76255365	1.374820262	0.966107019	0.940370512	1.439517435	0.744816876	1.235753533	1.095339305	1.123888643	1.04187927	1.003160396	0.526591708	1.063337922	0.981421848	1.034788584	0.874595076	0.781856377	0.832890651	0.756105994	1.834076751	1.249001918	1.002227411	0.925349455
AADACL3	1.553424841	0.542791489	1.639506095	1.430381216	1.933972981	1.779470272	1.472518319	1.814379178	1.496174236	1.605090021	1.69264977	1.462661686	1.834585274	1.618396475	1.664311953	1.445658996	1.953521968	1.802091321	1.526470247	1.448466571	1.243327822	2.066794307	1.897806562	1.259826267	1.457322354	1.613693641	1.414135249	1.454046927	1.441551782	1.437063234	0.996700338	1.427115643	1.236534345	1.4286927	1.795176532	1.542119506	1.52780468
AADACL4	1.381257131	1.548721908	1.181204613	1.316307954	1.309518841	1.703061068	1.122365638	1.408979341	1.801163745	1.274894367	0.997898574	1.398795672	1.229181009	1.14001733	1.578141396	1.21175562	1.623062691	1.891255989	1.469354431	0.947869841	0.794016233	1.36559674	1.556065594	1.162256018	1.653909184	1.702178688	1.256098892	1.190174055	1.341592446	1.103288948	1.128249935	1.617989715	1.399776767	1.21504807	1.246531963	1.338635395	1.602595657
AADAT	0.813096181	0.474458216	0.8823725	0.928001613	0.819757366	0.727749755	0.614426355	1.512520549	0.493775651	0.704602139	0.713927798	0.489862205	1.282876215	1.054314323	0.752895727	0.859974267	0.650146956	0.632433566	1.111683299	0.723670292	0.683475889	0.435001403	0.932292941	0.725954064	0.793096986	1.215252397	0.696721772	0.752788395	0.785903102	0.643167299	0.967348855	1.194926819	0.778138274	0.692154226	0.496320704	0.608111385	0.40337115
AAGAB	2.199696996	2.015657827	2.659566197	1.940522266	2.244853896	2.39595266	2.373420297	2.619889485	2.342460271	2.194043369	2.681004855	2.950121133	2.36456849	2.208557379	2.45087533	2.528575017	2.322072392	2.352314727	2.659822117	2.249684911	2.635154763	2.337878518	2.819360171	2.636908593	2.446678332	2.813012204	2.587032555	2.662830204	2.243539701	2.48619965	2.398241518	2.312371511	2.298124419	2.296028352	2.16905699	2.290491924	2.258653328
AAK1	1.516995677	1.680542569	1.471851907	1.528588858	2.049656626	1.415848291	1.611209471	1.482571596	1.633626724	1.599114095	2.185905176	1.5405421	1.887873356	1.473400098	1.601276488	1.8431917	1.459757382	1.463516051	1.60766581	1.37830488	1.500070243	1.472523563	1.807279345	1.621074194	1.366224593	1.40130775	1.47933191	1.814893683	1.839277748	2.340382045	1.738348266	1.582088037	1.712092511	1.535763193	1.498155332	1.644982366	1.611492971
AAMP	2.26070873	2.69998938	2.282947076	2.018839745	2.295172623	2.382437621	2.892554	2.101339841	2.628834192	2.406002125	2.073220252	2.392965429	2.684645081	2.326277813	2.525646678	2.289362658	2.256554861	2.220164454	2.347874139	2.68875623	2.181326553	2.42822883	2.394862063	2.674010922	2.146092092	1.930639741	2.252544017	2.644916857	2.529914051	2.016466562	3.090597511	1.855873539	2.264919454	2.004976913	2.322982129	1.987493143	2.368115745
AANAT	2.159962032	2.268686299	1.414473389	2.302173029	2.824617668	2.056488897	2.885220901	1.764835834	2.011811229	1.986330323	2.100477892	2.29408112	1.529395714	1.8876779	2.247423517	2.474857811	2.192760088	1.955471407	2.751754222	2.287912228	2.452163694	1.919304996	2.628332458	1.87008137	1.742721716	1.682202564	1.547485274	1.679093704	2.283767081	2.059100092	2.132365572	1.756193445	2.009358323	2.215579406	2.676001653	1.57691582	2.153920338
AARS	3.215337847	3.06026459	2.577279678	3.148890721	3.130786273	3.119919847	3.230892717	2.45811991	2.847284597	2.601109184	3.212492801	2.991890376	2.970129891	3.164138702	3.610760133	3.343153723	2.869318096	3.158782056	3.131611229	3.987254183	3.451067136	3.25486768	3.341094703	3.480813639	3.505078459	2.888521206	2.767072112	3.236529653	2.775344936	3.205536614	3.115621934	2.916112349	3.137108073	3.01971528	2.747338127	2.912728362	2.953446762
AARS2	2.610723795	2.370794743	2.429260603	2.126593033	1.984904787	2.25160901	2.180843857	1.943877011	2.347577629	2.181623972	2.919081257	2.160010846	1.999035815	2.248219591	1.95302344	1.872852427	2.583520544	2.210011628	2.439450773	1.752244178	2.601866024	2.204792365	2.407898737	2.38946259	1.990550335	1.849042221	2.235281262	2.326550945	2.186761201	2.309159483	2.434293831	2.493703995	3.042966615	1.977192101	1.911052501	2.489168675	1.987541227
AARSD1	1.312077277	1.506028786	1.12646435	0.976896178	1.447013094	1.388369322	1.297431594	1.274047699	1.628398825	1.464989867	1.348397228	1.338634613	1.262538667	0.933762984	1.354050191	1.468402447	1.437853119	1.423099656	1.307274918	1.372431219	1.142083854	1.118075928	1.343701393	1.171991244	1.170973049	1.370624927	1.333288785	1.334303064	1.209666758	1.566646108	1.477365555	1.156593938	1.110632955	1.312007311	0.988131701	1.359252237	1.401897751
AASDH	1.302693144	1.448732714	1.771567397	1.686488126	1.563768778	2.873079372	2.329449965	1.951599548	1.735521249	1.874913841	1.724615561	1.863647328	1.652338608	2.445570504	1.640028991	1.665675807	1.656630387	1.878180376	1.698318437	1.238760416	1.534806719	1.557326877	1.747448556	1.637425563	3.281775587	1.900915119	1.719520207	2.725359137	1.834758327	1.753379867	1.702043834	1.443905211	1.682888273	1.234343368	1.631839998	1.735308898	2.89876787
AASDHPPT	1.426705855	2.920914217	1.784871541	1.264282005	1.898335161	1.461676044	1.405401138	2.12936842	1.357714448	1.230908597	1.778363117	1.682163385	1.506266287	1.361882356	1.019948014	1.665589251	2.087897604	2.159407705	1.319196932	1.446151096	1.512407473	1.084976558	1.243244529	1.402962818	2.57319643	1.809889398	2.051128454	1.387668594	3.326802906	1.543185074	1.380972642	1.469886315	1.594291804	2.374539411	1.409133096	1.59638283	2.340281456
AASS	1.740396198	1.825778522	1.928613098	2.179186203	1.79871389	1.804927094	1.966878855	2.069627691	2.05667008	1.922874516	1.633894925	2.540880595	1.81364261	1.903284906	1.839564285	1.991651813	2.073244032	1.885826555	1.948563139	1.896108174	1.997247856	1.991998273	1.855939656	1.867299491	1.995768497	2.135021038	1.978109034	2.223050895	1.886584974	2.097391132	1.620536856	1.924585636	2.016730068	2.089770095	1.836406484	1.739245035	2.358990332
AATF	0.878375262	0.65690371	1.898751134	1.526722567	1.027047835	0.923105969	1.154396457	1.093201675	1.010583761	0.889582734	1.519779885	0.703618041	1.19704436	0.656606167	0.896327054	0.859729202	0.750629915	1.028481448	0.665219547	1.409386987	1.341947093	1.072277077	0.962743224	1.058215903	1.028123202	1.110430324	0.659039795	0.799024596	1.598720237	1.185572517	0.807443388	1.723748248	1.686759302	0.651606181	0.981103355	0.977789575	1.629887678
AATK	1.928474874	2.095479009	2.137318187	2.374367688	2.416676969	1.777101668	2.082551173	1.888398583	2.309258405	1.572724334	1.834219197	1.729738778	2.689689359	1.730561458	1.544048043	2.644324408	2.791114109	1.994924009	2.596972877	1.729299161	2.029299993	3.546875994	2.566691303	2.598934782	1.870471006	1.601263549	2.211671838	2.084659828	2.432428776	2.127821733	2.379201446	1.623271003	1.907320695	1.466745121	1.890175354	2.476443683	2.400867699
ABAT	1.787655031	1.692460109	1.852110856	2.231036704	1.615590865	1.562867509	1.865362036	1.388099131	1.880367425	1.735870028	1.7995048	1.751626206	1.878474682	1.986926382	1.520188057	1.537164702	1.540438305	1.752942879	1.736775224	1.797165154	1.653223843	1.624175294	1.949826974	1.593379571	1.980192529	1.788702375	1.613852796	1.502989081	1.460606522	1.676688413	1.794514803	1.919666389	1.375780966	1.568743649	1.590843907	1.889542122	1.658202829
ABCA1	1.169346153	1.333055653	1.189389565	1.620993327	1.47218862	1.641384335	1.398774286	1.047914503	1.46460969	1.100644312	1.217407819	1.339095978	1.61900275	0.971073152	1.464512125	1.149564746	1.214482229	1.21898431	1.45488482	1.077815943	1.339641247	1.735698013	1.119034516	1.24562381	1.294163017	1.175367477	1.370988349	1.168123109	1.465896061	1.2833547	0.970756801	1.454526599	1.527938268	1.534875955	1.62150624	1.185131831	1.829865726
ABCA10	0.915174656	0.950087065	1.030395641	1.066159932	1.282753302	0.816213956	0.845030577	1.186094975	1.153391313	1.89338596	0.889772454	1.09927835	1.043655819	0.962245915	1.28311468	0.968594665	0.647571535	0.974078374	0.831110376	1.056222181	0.89315867	1.99682957	1.05246349	1.299193197	1.224183933	0.977121602	0.869130188	0.829909319	1.010560675	1.416731646	1.212387787	0.922531097	1.024915721	1.055995104	1.341927604	1.24556566	0.836573915
ABCA11P	0.781288419	1.654829043	1.233370125	1.430323983	1.232625498	1.664509195	0.882464621	0.92974844	2.282828893	1.112554384	1.136568607	2.316244033	1.327286213	0.887956246	0.911505077	0.90266263	1.003373441	1.184677669	1.24775946	0.954886454	1.145074752	1.145923386	1.499520865	1.05926843	1.191278156	1.470007262	0.97138767	1.093968129	1.793336797	1.279253208	1.547232951	2.706655512	1.148092117	0.727358263	1.425972589	0.866628523	1.894229944
ABCA11P /// ZNF721	0.770299098	1.335270346	1.473563548	1.067774545	0.921551243	1.202199405	0.534040153	1.056846481	3.16006365	0.742543749	0.691191518	0.94350408	0.8156554	0.805404295	0.911590264	0.965747043	1.067774545	1.085566381	1.264927905	0.70048817	0.962301089	0.845990631	1.120615087	0.948665953	0.930638289	0.848461428	1.098011875	0.970079522	3.512071571	0.931736421	0.702592923	1.01363875	1.102770446	1.279112107	0.950770705	1.044111907	1.162344095
ABCA12	2.118388786	2.020645351	1.613054133	1.95434732	1.937179011	1.727972925	1.668464609	2.629730217	1.863178603	1.797882177	1.725948706	1.615416876	1.946904581	2.062450746	1.759026233	2.434068194	1.96146548	1.553210034	1.754370474	2.88555122	2.114367689	1.653202767	1.765617811	1.886745305	2.018965581	1.912501777	1.931289503	1.768848195	1.951677179	1.795026391	1.890999198	1.625729398	1.418885891	1.686915471	2.555122284	1.610419435	1.66862366
ABCA13	0.545374736	1.236005254	1.259462262	0.806969016	0.981977751	0.782647234	0.762216937	0.985112558	1.254273615	1.218709764	0.843397641	1.058834583	0.619745341	1.043052448	1.048457289	1.153419291	0.898202723	0.727996737	0.778391996	1.169856736	0.715771709	0.838725586	0.784372585	0.830898051	0.907150562	1.628075406	1.494655498	0.866165937	1.54892055	0.823950013	0.733801426	0.878742764	0.805744396	1.125881816	0.882260757	1.565982819	0.532836041
ABCA2	2.840050014	2.669394833	2.175723097	2.439396852	2.536990663	2.916967202	2.869802834	2.154032719	3.140714087	1.941699362	2.756738798	2.859600309	2.358867351	2.837506288	3.205673412	2.597042817	3.013202195	3.694629433	2.910458983	2.989093254	2.817673221	2.794389937	2.932348132	2.633065966	2.864867821	2.734158854	2.521618337	2.690384362	2.690493891	3.051171273	2.81811641	2.3743335	2.563656222	2.294603089	2.615635216	2.250967809	2.704825674
ABCA3	2.127909131	2.177908072	2.533318236	2.696356846	2.385888931	2.387126654	2.863928948	2.327120481	2.083760788	2.438754294	2.281070315	2.659876462	2.226490054	2.496853894	2.636617146	2.508347266	2.541909042	2.862783126	2.27714587	2.540148978	2.329492729	2.044754199	2.584079642	2.649444821	2.34558902	2.355873313	2.231410925	2.419685668	2.196170294	2.248804472	2.652199058	3.228861137	2.328045515	2.322293022	2.468149249	2.326954332	2.296752387
ABCA4	2.745162819	2.693612987	2.40930859	2.06273434	2.163664123	2.549968494	2.120735411	2.450647267	2.53868935	2.273171229	2.23133147	2.741291218	2.197450296	1.910267945	2.745031412	2.585152657	2.230901786	2.547620433	2.557663399	2.388295479	2.340625716	3.226548907	2.745557912	2.278923633	1.86944722	2.500368092	2.189759506	2.114203187	2.135279646	2.264895028	2.381900564	2.345386766	2.442007363	2.098906071	2.847880366	2.559782893	2.302226962
ABCA5	1.021246926	0.881220168	1.105480999	1.113431587	0.776384146	0.825840598	0.791767707	1.10384195	1.059491044	1.200286126	0.745030524	1.059165735	1.055234276	1.531962062	0.911975426	0.899573868	0.762700025	1.450652661	0.904083582	0.975279933	0.68921531	1.169186275	0.84668047	0.917934403	0.883716763	0.826542826	0.604412658	1.11628971	1.07879128	0.857325907	0.832863329	1.908506248	0.810424091	0.610316036	0.743677633	0.939270922	0.996568008
ABCA6	2.488459105	2.964385875	2.142441728	2.323791761	2.551968677	3.485131827	3.100811668	2.398769595	2.182563421	2.306581452	2.908470089	2.284464446	2.917982817	2.546369037	2.029113916	2.555162347	2.960936849	2.190169932	2.299041869	2.40425473	2.763262656	3.722758226	2.825741561	2.467766573	2.459969134	2.104275736	2.288164849	3.412357121	2.428155761	2.851086147	2.718990852	2.402997601	2.668758777	2.289839402	3.085824438	3.198733012	2.180021654
ABCA7	2.799589168	2.700815284	2.565067098	2.632356947	2.624649246	2.696575637	3.083263173	2.307918254	2.378664909	2.631386648	2.430465855	2.485493663	2.512477035	2.272512905	2.678558596	2.591456596	2.6614017	3.144896716	3.014425829	2.627714133	2.792947125	2.515263203	2.759336089	2.505535242	2.792292159	2.360637343	2.62437057	3.060542014	2.755296126	2.785594769	2.689250829	2.457168365	2.320932295	2.165371069	2.560053806	2.21306735	2.64729282
ABCA8	1.672639432	1.405570406	1.482483739	1.391109322	1.075668387	1.220503278	1.239681808	1.262358039	1.363357953	1.410704526	1.207146325	1.429591726	1.744173445	1.641058303	1.387655574	1.172917488	1.108330647	1.160068107	1.154883718	1.497816389	1.47980363	1.32852219	1.099734597	1.278432718	1.378955493	1.451954048	1.101524444	1.253147722	1.258848556	1.910278047	1.243521161	1.311628906	1.206669859	1.358357147	1.338875968	1.667318518	1.270291999
ABCA9	1.773622388	2.558879193	1.800951938	1.788720157	1.843262769	1.738342321	1.626377573	1.662449115	1.675528807	1.884522932	1.732626923	1.693263153	2.123639029	1.717787556	1.670874569	1.693804727	1.724621512	1.675833043	1.366740493	1.692544184	1.526814104	1.695602508	1.863130533	1.51147877	1.938005291	2.309720463	1.689311046	1.88543215	1.755832091	1.641945872	1.819196724	1.875928275	1.745884966	1.48874501	1.930113413	2.025702677	1.80645903
ABCB1	2.463071276	2.22375889	2.142779078	1.709611713	2.103361352	2.21220737	2.043633726	1.973810752	2.254738647	2.3037511	2.098399664	2.452343697	2.300180305	1.960830281	2.353213076	2.292960067	2.103567668	2.210082179	2.138137546	2.064331444	2.198120789	1.92143646	2.05668444	2.292457605	2.345639843	2.814225222	2.402914349	2.065825883	2.151607237	2.305939556	2.025398073	2.416295382	2.403137339	2.150539197	2.414940619	2.365483185	2.348549884
ABCB10	1.783785774	1.881313553	1.648714586	1.789316248	1.973948991	2.251429881	1.766237155	2.22920163	1.649565428	1.299762956	1.429303671	1.537360622	1.510984516	1.426006658	1.881951685	1.178624308	1.882802527	1.968915525	1.811819759	1.474111943	1.655335941	1.536880313	1.541163948	1.904835838	1.729381636	1.554714223	1.418162422	1.744680333	2.168847643	1.878871764	1.546409216	1.686020756	1.836122832	2.043485747	2.932208929	1.610226639	1.467730201
ABCB11	1.558435643	0.856619721	1.464495148	1.345828967	1.473820753	1.025592834	1.226478338	1.000268256	1.452431751	1.140066771	1.162910225	1.465265152	1.314173244	1.710896447	1.339925602	1.106186592	1.410937088	1.177974832	0.975411194	1.397525611	1.532033849	1.377867536	1.191222665	1.264192583	1.264192583	1.128722808	1.773593125	1.179791067	1.16793212	1.097205787	1.183209863	1.314619818	1.62070886	1.41942727	1.179791067	1.24367981	1.119855307
ABCB4	2.097597974	1.773067661	1.787014267	1.260691756	0.983885414	1.119333322	2.250665388	1.243622669	0.91642682	4.104586331	3.566611821	1.954507805	2.700965854	1.610522907	1.116788409	1.968696955	2.26595498	1.571952959	1.485535306	1.523217273	2.655691918	2.42711194	1.402496327	1.280831221	2.8619769	2.803961404	1.175645132	1.759478382	1.331274556	1.703743182	1.503475952	1.630421203	2.240658534	2.171875539	2.012350878	1.327401068	1.812637303
ABCB5	1.510368349	1.635853497	2.072824925	1.646481719	1.818553613	1.724977221	1.854491609	1.433509395	1.66864397	1.404489463	1.854056976	1.742057022	1.572797885	1.515202942	1.708198859	1.466826391	1.630032052	2.134844142	1.461752524	2.036667795	1.587912951	1.882725757	1.784649708	1.608732943	1.698508405	1.998502839	1.507615093	1.836105258	1.111068159	1.922692143	1.243671576	1.622009487	1.766284654	0.949366556	1.171343293	1.451671117	2.51399895
ABCB6 /// ATG9A	2.073205698	2.214055251	2.144770332	2.098879924	1.674932613	2.287341308	2.201632471	2.504352531	2.502130316	1.585911459	2.389493669	2.36403591	1.887448461	2.387777323	2.361945781	2.297689716	2.194130735	2.845168451	2.222609993	2.10976201	2.862564574	1.746087174	2.102660956	2.405169757	2.461142599	2.020357059	2.456067528	2.472554283	1.539231769	2.358984536	2.26613655	2.137593059	2.014072761	2.044473142	1.998225273	2.588166426	2.142560847
ABCB7	1.542959608	1.615803542	1.884109005	1.47029733	1.792282051	1.811810038	1.695732048	1.426064168	1.769756744	1.736059613	2.382481406	2.484753563	1.493276775	1.743325841	1.70917457	1.784380028	1.87629781	1.585332986	1.583582623	2.187069077	2.048498629	1.749186463	1.882408577	1.737614615	2.106163384	1.725556555	1.85479173	2.002211238	1.404073117	2.190958774	1.833009428	2.342656948	1.645817771	1.985291057	1.925681454	1.548964322	1.895244577
ABCB8	2.30913061	2.298153155	2.487145173	2.041035192	2.637347058	2.327483317	2.306557467	2.265450255	2.293095786	2.894847071	2.256909343	2.187755817	2.463180543	2.157667951	2.354585759	1.998875323	2.050413309	2.418704836	2.097009199	2.308061317	2.352788229	2.434461823	2.312127518	2.181332952	2.185117064	2.171288779	2.112763644	3.006119589	2.247270126	2.796062627	2.257567192	2.119784561	2.358238781	1.943317238	2.230241939	2.036077828	2.217845375
ABCB9	2.807138678	2.25275978	2.393090066	2.623585357	2.234803488	2.434047364	2.452557723	2.269446717	2.796067789	2.55716473	2.419589572	2.426205611	2.282013545	2.303842873	2.715471065	2.308432798	2.382049721	2.615246701	2.603227314	2.614007296	2.454731727	2.017047739	2.665756558	2.3781054	2.270635507	2.497924615	2.262021238	2.406130198	2.429920281	2.266389188	2.30426574	2.284712274	2.459331159	2.278457766	2.477368752	2.503817785	2.354607516
ABCC1	1.714467086	1.999912476	2.061060309	1.678633851	1.990133016	2.387809372	2.008480481	1.740649345	1.878597799	1.841708483	1.885324842	1.977793161	2.195844551	1.684648994	1.740638627	1.865685816	1.691560134	1.819704178	1.869822254	2.103257682	1.909199503	1.728629514	1.808054401	2.022694656	2.003685985	1.814420786	1.620485776	1.87868303	1.94951442	1.780095251	2.051228822	1.885612732	2.05905731	1.622548824	1.983373678	1.806905117	1.957721094
ABCC10	2.122604527	2.382106751	1.663535539	2.345072394	2.076540592	2.662939717	2.18227826	1.518800562	1.72726604	2.124829205	2.833978248	2.619231324	2.432620043	2.334210727	2.50001472	3.396036772	2.158591976	2.259387617	1.688682311	2.292609548	2.882129315	1.740633952	2.4112593	2.371681132	4.239736726	2.212351466	2.733223876	1.963441236	1.660799619	2.030732595	1.719700746	2.39202109	2.322441485	2.545248769	1.989035682	1.463247782	1.928693809
ABCC11	2.215282499	1.917057105	1.735246344	2.120268674	1.728563475	2.07384141	2.255234649	1.741778121	2.229895972	2.346742781	1.879684841	2.263127698	1.665135538	1.663338668	1.677440528	1.863779364	1.86894141	2.164215648	2.359793686	2.010343098	2.247346599	1.694691589	2.117940872	1.905264602	2.046291059	1.579118504	1.931284477	1.876357912	2.13649177	1.985711964	1.919423085	1.810448297	2.145692133	1.474756276	1.640360407	2.366966576	2.17314398
ABCC12	1.670252639	1.935077275	1.644296923	1.556556218	1.557379117	3.728633823	1.985391846	1.521171607	1.639028243	2.229082771	1.395217548	1.648057494	1.826638072	2.331235763	1.425552643	2.274868908	2.064504877	1.247069401	1.717090778	1.45666468	1.863899229	3.293679117	1.515090871	1.710391319	1.905150756	1.990438324	1.766963481	1.427829377	2.460552361	1.955623494	1.770281101	1.837187912	1.707078735	2.032206301	2.120820319	1.941428378	1.462082147
ABCC13	1.526449379	2.194601898	1.519020269	1.54509972	1.802346952	2.913740269	1.725533192	1.761299899	1.469323689	1.462394514	1.459542511	2.38647635	2.095635323	1.66130643	1.291450134	1.418821899	1.819441514	1.649029798	2.072780471	1.351696714	1.781592216	1.424354438	2.282366506	1.340817246	2.76542622	1.378447452	1.98820457	1.311095559	1.419202619	2.379321012	1.161344374	1.447160354	2.340167255	2.095542975	2.774148198	1.437049708	1.588919463
ABCC2	2.053073168	2.191599807	2.253600226	1.881527382	2.406704237	2.09970692	2.022481161	2.202749423	2.20308305	1.546435226	2.294036192	2.311441405	1.764097488	2.31847795	2.392921012	2.363959804	2.040440621	2.407173343	1.790313263	2.018178152	1.881355208	2.279255215	2.277633088	2.360475563	2.619898539	2.261142121	2.062979895	2.522545354	2.119686617	2.141634216	2.406992806	2.049413767	2.531512715	2.009606882	2.205903289	2.301533273	2.234262315
ABCC3	1.423195586	1.74507272	1.620034269	1.461993431	1.354785776	1.563394622	1.620150921	2.37409243	1.843688098	1.667579416	1.973952768	1.314582073	1.693807958	1.50425541	1.589002859	1.259331256	1.479448354	1.762492716	1.534519586	1.861551668	1.740379086	1.513244682	1.37536902	1.745171429	1.567966446	1.43814129	1.309796482	1.487058928	1.239862763	1.387238255	1.747194819	1.909790197	1.64736526	1.819375028	1.216506272	1.434294636	1.419107546
ABCC4	0.989956935	1.300473709	1.110583163	1.287874641	1.49783725	1.096049763	1.200606082	1.765498932	1.177423044	1.489937227	1.132637721	1.26703202	1.274014731	1.275787662	1.51830682	1.049659683	1.245260169	1.060877007	1.183294999	1.237629749	1.151165966	1.211006761	1.72924115	1.136461784	1.413543985	1.478818589	1.274358545	1.283018475	1.275481321	1.932978036	1.070385342	1.233611232	1.0009737	1.394008583	1.032526114	1.592121639	1.224199518
ABCC5	1.504472223	1.25893254	1.786024884	1.552747353	1.568446762	1.292085701	1.447502091	1.608211265	1.65363627	1.988448415	1.404318823	1.576815919	1.366737927	1.656120936	1.525505849	1.139644405	1.327424566	1.603299535	1.457632337	1.398065966	1.372421201	1.304113924	1.407313374	1.744139843	1.857577601	1.297453462	1.541485201	1.423872529	1.749460167	1.425119975	1.516670975	1.480261138	1.225136517	1.759431532	1.439837125	1.355215474	1.441370267
ABCC6 /// ABCC6P1 /// LOC100292715	2.362589907	2.9371879	2.280827895	2.617192806	2.860563225	2.351531573	3.009284754	2.727427851	2.705920698	2.275081044	1.944550057	2.645317545	2.777930478	2.632778962	2.949465263	2.310432883	3.193619343	2.638862072	2.947137427	2.88118378	2.953774935	2.069932845	2.447006494	2.832087295	2.646447795	2.724938957	2.694806779	2.945767783	2.512117283	2.336592081	2.564163772	2.678371046	2.671101395	2.58038879	3.203682366	2.564795915	2.890455219
ABCC6 /// ABCC6P2	0.878109831	1.249165624	1.297533018	1.233999576	1.145975018	1.160321279	1.118102282	1.207766413	1.819941864	1.464462011	1.041042366	1.184095083	1.024749113	1.1395192	1.083568783	1.231232797	1.412405579	1.324971585	1.674216316	0.921185306	1.061652145	0.928606533	1.087224084	1.061920382	1.251564026	1.001298793	1.053247382	1.229568582	1.01176004	2.131739432	1.314063275	1.647929078	1.363240081	1.120306662	1.309860894	1.375131927	0.946399595
ABCC6 /// LOC100292715	1.328375973	1.602370457	1.717638677	1.522564105	1.589378334	1.55944228	1.555827637	1.586995593	1.489333461	1.659273169	1.370774164	1.608106792	1.559380491	1.174850263	2.119979562	1.516850187	1.611005299	1.865410184	1.698286074	1.960534329	1.421501252	1.305134046	1.230466188	1.653460396	1.64291769	1.310379564	1.492319448	1.473445879	1.543065563	1.526583188	1.520253232	1.429204545	1.568016048	1.677921715	1.492109301	1.297715896	1.3598329
ABCC6P1	3.467629302	2.255298331	2.317661979	2.617282622	1.727500106	1.919176611	2.997792585	2.67377675	2.043170217	1.517297928	2.299778286	2.351503429	2.144602856	2.078570758	1.27398799	0.894670273	2.056284925	2.392530885	1.934608149	1.966409666	2.981097689	2.358532868	2.350892864	2.819416106	2.635387511	2.236961305	2.104598237	2.703861046	1.358838352	2.687721538	1.958865162	2.152252762	1.463697406	2.243932809	3.756176089	1.868044615	2.003272685
ABCC8	1.989604149	2.239347168	1.939740192	1.977691985	1.883239629	2.258022971	2.095556701	1.737488426	2.295451142	2.270454228	2.0624327	2.208175401	1.713631174	1.954163347	2.036540864	1.965991328	1.995175801	2.031511972	2.445370481	2.289184148	2.179614875	2.131760237	2.04141928	2.447515702	2.102909848	1.971225046	2.105588688	1.932316486	1.986873517	2.092738567	2.058505624	1.935056594	2.044043291	1.834017878	2.302767702	2.077538569	1.743807436
ABCC9	1.495254782	1.924382524	1.473702708	2.045746312	1.466352403	1.594375729	1.188004611	1.36368747	1.35286434	1.435684834	1.171284126	1.126081893	1.66459653	1.175345745	1.309838794	1.274133274	1.064301828	1.297636227	1.436582809	1.038183307	1.553638611	1.463616614	1.193392073	1.558493681	1.088015976	1.864670029	1.224883488	1.14734603	1.997770985	1.613120501	1.333256204	1.492376378	1.199311741	1.917058753	1.304393911	1.372271696	1.836623933
ABCD1	2.326851384	1.652795028	2.390555812	2.067072267	2.146851644	1.983522223	2.310280294	1.272652248	1.451461251	2.978283738	1.856807963	1.325243131	3.080290205	1.411273878	2.042662159	1.667183099	2.800963156	1.831532453	1.480885878	1.69900533	2.04746889	1.837171905	1.83835437	1.76203985	1.691364782	2.540102313	1.995804233	1.808610809	1.502079303	2.019635466	4.399120389	1.874374096	1.585215741	1.261402044	2.089673822	1.607773549	1.714832179
ABCD2	0.710885817	1.20396057	1.240370916	0.709478941	1.189429484	1.234972732	0.765284641	0.764221651	0.860898557	1.70725163	0.744416694	1.280861209	0.725313673	0.774892669	1.307994663	0.740324425	1.001422372	1.481504621	1.106157028	0.644160811	0.699830549	0.805243915	0.915886287	1.139409233	0.869672507	1.000360163	1.141963812	0.990402785	1.524262194	0.724838736	0.833926352	0.70781632	0.67419164	1.821710172	1.077510899	0.857862892	0.876497278
ABCD3	1.469889147	2.431003505	1.331645085	1.377230607	1.615674207	1.62748274	1.317541621	1.531728039	1.651227537	2.046146306	1.496377797	2.526419485	1.568448074	1.55286739	1.797807083	1.398587097	1.461853591	1.324051747	1.76339859	1.462794589	1.73372685	1.700662127	1.415540908	2.151368897	1.741989433	1.851183344	1.639594698	1.62074929	2.439474083	2.096100162	1.855296646	1.789447555	1.464487956	1.619355792	1.482420381	1.61746405	1.759948279
ABCD4	1.899244117	2.081583551	2.100128346	2.578278459	1.996640682	2.077444158	2.238693732	2.230787228	1.989982388	1.818466017	2.322391238	2.218030949	1.764575246	1.754048337	1.979839571	1.917275436	1.808630586	2.430847698	2.165967115	1.846706533	2.29437325	2.682996287	2.209995001	2.052826204	1.7639267	1.845315579	2.061187948	2.052115056	2.030669623	2.110528129	2.322284127	1.899664466	1.965107361	2.435213486	1.987639978	1.791814683	1.74551053
ABCE1	1.230526957	1.313243575	0.914321723	1.035372192	0.869648912	0.937761202	1.179601158	0.928678102	0.978767524	0.966994923	0.639529195	0.803880186	0.880880065	0.739341541	1.041291206	0.96875297	0.663351701	1.018821278	1.311219381	1.003567855	1.046126365	0.749360063	0.710249645	0.868601697	0.937069271	0.877471619	1.492219514	1.027577259	0.985732116	0.900988232	0.891053952	1.003580285	0.920146786	1.148212787	0.877066873	1.351052305	0.974460605
ABCF1	3.545208737	2.734243887	2.443122203	3.104613211	2.256125434	2.813232091	2.609243685	2.824831424	2.956859143	3.045887609	2.511674538	2.732645315	2.885808949	2.398623631	3.416631049	2.781285561	2.525651216	3.074066884	2.620629893	2.93458874	2.95793688	2.823947619	2.563255805	2.632302719	2.817609714	2.703220122	3.717292224	2.74428983	3.430927693	2.519762485	2.987380873	2.795065835	2.575827343	2.42522586	2.52625537	2.175252064	2.82962721
ABCF2	2.630586065	2.418025976	2.196546813	2.066964277	2.540290541	2.559170332	2.828402517	2.517602185	2.472212135	2.901840184	2.376788839	2.337795324	2.768705184	2.523544726	2.08819602	2.447518448	2.32688335	2.328569868	2.304703256	2.217724862	2.866494563	2.255629827	2.589885416	2.587210883	2.74634326	2.649041275	2.729051617	2.557452339	2.555821546	3.247274239	2.42509721	2.427362753	2.556453371	2.14564121	2.389670155	2.559536106	2.38843818
ABCF3	2.450929029	2.452635929	2.439531645	2.374463518	2.386140568	3.279761551	2.681374896	2.322318148	2.364025479	2.217213739	2.284377695	2.476286889	2.748962522	2.456548593	2.132713597	2.227738738	2.877897367	2.472205438	3.307284115	2.560290011	2.283971538	2.455729768	2.225328912	2.486489025	2.312141152	2.778250801	2.272921459	2.347908158	2.458439535	2.367706813	2.872403827	2.467069012	2.308637912	2.607816358	2.462584161	2.262483887	2.472255438
ABCG1	1.822827581	1.896390679	2.042331278	2.019711114	1.871593079	1.847004387	2.426174577	2.100776508	1.888339953	2.171336733	1.848087595	2.096791221	2.095690265	2.132023359	2.078922437	2.179101394	2.254921001	2.072262844	2.023806713	2.285629348	1.921525834	2.032137884	2.096273171	1.946789835	1.814617025	2.090149767	1.942453983	1.911534651	2.469043926	2.063215412	2.320011642	1.994688232	2.278509345	2.142389594	2.238879123	2.098791578	2.052875019
ABCG2	2.028705207	1.505591506	1.244105707	1.445389697	1.663675683	1.712011487	1.392318296	1.543220382	1.258373073	1.825517353	1.580571256	1.498689417	1.611906484	1.480573711	1.628172625	2.029807126	1.263027368	1.783285948	1.486211625	1.873519315	1.730183028	1.756210569	1.426089692	1.306445265	1.581411136	1.560273669	1.427442198	1.569205783	1.650232914	1.329058339	1.726964887	2.080586151	1.461095837	1.343316698	1.542542181	1.376230912	1.72786941
ABCG4	2.252395038	2.570250751	2.219592121	2.728031109	2.302242039	2.358221941	2.429943972	2.494882458	2.281717196	2.672237482	2.317710961	2.32926077	2.367256074	2.388882908	2.915052574	2.604908505	2.273823028	2.725488895	2.463458535	2.442124962	2.379827847	2.237146206	2.446408732	2.630160219	2.227686999	2.255650132	2.43544769	2.529984177	2.504823591	2.391056812	2.659641872	2.605587745	2.157873013	2.253403667	2.454923364	2.412701361	2.370290386
ABCG5	1.544687767	1.533343693	2.307507601	1.749434476	1.870530165	1.838988105	1.752754693	3.250356974	1.538877388	2.124526759	2.143525777	1.571433959	1.620683843	1.40772882	1.763176485	1.863151905	2.409512043	2.281973893	2.726970229	2.225482999	1.708709997	2.278081243	1.924229878	1.583955317	1.303494643	2.234597496	2.210007342	2.507937469	2.313589805	1.88141073	1.530787417	1.60569719	1.569429087	1.320584325	1.716780125	2.758396256	1.816374995
ABCG8	2.204449828	3.487490899	1.367234008	1.330016687	1.483407703	1.580798825	2.475840623	1.493407684	1.667146489	2.184623778	1.565929287	1.635146549	1.594624886	1.383147022	1.529842399	1.531146744	1.939841629	1.641440527	1.999903855	1.743621267	1.478823617	3.073528523	2.10042312	1.624202719	2.204888389	2.062209185	1.786196575	1.817764609	1.779239147	1.999903855	1.267400866	1.608418702	1.384638727	2.341129376	1.881523729	0.866362229	1.238325045
ABHD1	0.285328437	1.480748494	0.855623884	1.522772163	1.87465275	0.724322465	0.365047155	1.600506931	1.684373909	0.815403806	1.082876339	1.936876637	1.661829022	0.888809957	1.51736139	0.748490584	1.365499035	3.671840608	0.808374085	1.364149609	0.912953725	1.010016186	1.741991055	1.074531746	1.012659589	0.783179148	0.655552337	0.892549956	1.128638905	0.704950935	1.598586431	1.677888527	1.250318059	0.877267781	1.182746064	0.982508271	1.258413481
ABHD10	1.238821275	1.859609191	1.419583525	1.368269789	1.410729518	1.353397615	1.016466165	1.528544031	1.260645336	1.555112867	1.282343354	1.691931261	1.253771866	1.47324031	1.300688052	1.260045986	1.280058525	1.182000698	1.51952535	1.167422392	1.338467376	1.336479252	1.390315597	1.346479887	1.133272205	1.246514579	1.460121969	1.222448082	1.58309902	1.770265598	1.311085352	1.32953454	1.222020743	1.113780082	1.140495066	1.430325701	1.370708001
ABHD11	2.011205011	2.100911212	2.027716732	2.151918735	1.930108881	2.120168015	2.431354093	1.977938791	1.801155222	2.03796664	2.188763822	2.047750589	2.225468994	1.901281242	2.272552479	1.853631766	1.839807635	2.23176291	2.127163361	2.558697589	2.288387757	1.832048543	2.096270885	2.114126242	2.164058733	2.005399767	2.095589581	2.310302389	1.885519807	2.007580277	1.899540995	2.036981299	2.005254909	1.524816663	2.071563808	2.025297897	1.865594463
ABHD12	1.923004469	1.950833595	2.07261615	1.866583823	2.039452792	2.213852866	1.962500704	2.239811934	2.288246895	1.779660457	2.034740669	2.110139103	2.052666352	1.926372645	1.740351896	2.165788372	1.901751824	1.940281033	2.266556586	1.9871826	1.951662105	1.861414847	2.142367442	2.298002395	2.112975338	1.892155515	2.141035484	2.393243912	1.865853181	1.953279609	2.09383424	2.122353336	2.129400074	1.954538271	1.8171327	1.759602045	2.426629804
ABHD12B	1.702698674	1.59854193	0.908563637	0.915145321	1.019708993	1.865212768	1.193926709	1.306009096	1.45046189	0.923288299	1.13607324	1.695335437	1.363411196	0.882789619	1.241887719	0.625633397	0.764842786	0.975953641	1.355763805	0.830011855	0.991951741	1.097459704	0.890941524	1.459049571	0.929867567	1.082044419	2.341461957	1.468716325	0.870426512	0.931023861	0.937085322	0.774383081	1.042476773	1.651003705	2.016293318	1.091987536	1.24854355
ABHD13	1.653580408	1.728590407	2.01427914	2.080630405	1.21033672	2.230063948	1.196259037	1.241405423	1.485389394	1.381846964	1.290264122	1.431331844	1.338276321	1.147607486	1.304845275	1.64315362	1.395822946	1.454435221	1.318861623	1.637694401	1.616811607	1.491599161	1.262348026	1.199489091	0.939658823	1.823185815	1.436885051	1.46515618	2.229378475	1.358011225	1.570198959	1.505628733	1.491259277	4.21222294	1.386665276	1.090320503	1.382589626
ABHD14A	1.778549003	1.705749521	2.492379219	1.971363318	1.898344229	2.302858999	1.657326336	2.115205432	2.094342835	2.217432155	1.992006308	2.1805383	2.403658282	2.113558385	1.813466402	2.074907679	1.961700641	2.616595198	1.887939793	2.012589727	1.990371423	2.02011246	2.113009464	1.83834224	1.950308497	2.254104442	2.0737338	2.400360365	2.175290694	1.675291378	1.762415122	1.680452323	2.427564666	2.251217812	1.78760753	1.544605763	2.040581291
ABHD14A /// ACY1	2.07179071	1.554728754	1.4148296	1.778451095	2.742874656	1.722790505	1.440832234	1.587128202	1.759177577	2.005662607	1.454124315	2.111251576	1.915193379	1.827631795	1.397549895	1.676600523	1.511861793	1.888930621	1.712944732	1.995829211	1.664513602	1.468455053	1.164447599	1.720880435	1.386180483	1.684936368	1.681552024	1.720296928	1.119050709	1.554113967	1.533574499	1.830229757	1.680385009	1.544194338	2.173799025	1.75507398	2.093508381
ABHD14B	1.749205843	1.731600764	1.99225298	1.781057809	1.743072383	1.958460063	1.366608024	1.517975229	1.760017573	1.986710944	2.010064705	2.017395308	1.436842898	2.033628244	2.485114248	1.691054316	1.967503393	1.777703333	1.664658235	2.036333957	1.70783649	1.608116744	1.775799008	1.962522403	2.092638581	1.75127794	2.059222217	1.941165996	1.73135367	1.995014633	1.795314475	2.460741744	1.844400219	1.964570349	1.811352333	2.148211826	1.700829775
ABHD15	1.840277303	1.851478901	1.817587122	1.133383163	1.201761315	1.714758137	1.412076292	1.97315485	1.111459625	1.488285464	1.493726519	2.090381672	0.988867275	0.997752122	0.830798547	1.072980466	1.056691775	1.416332539	1.152106742	1.298311045	1.327389714	1.5883504	1.192895645	1.297166542	1.420646208	2.572814688	1.129228483	1.908490161	1.080941729	1.849910098	1.349844455	1.163371286	1.399547541	1.439622378	1.538645802	1.130777153	1.136380903
ABHD2	2.324224102	2.255228708	2.189398887	1.98684062	1.887178301	2.06203446	2.165151827	2.026606545	1.996837617	2.214153782	2.385692193	2.13315369	2.283475193	1.975431934	1.93734032	2.512663017	1.982503995	2.183710745	2.162978015	1.877954683	2.210896012	2.412598626	2.030470465	1.965814122	2.260409608	2.269775276	2.259788445	2.035223993	2.032093021	2.091441393	1.892145241	1.929321294	2.109886709	2.018448797	1.939540266	2.121382851	2.167109025
ABHD3	0.967091679	1.488482969	1.487492669	1.65372118	0.895836268	0.82689839	0.934493391	1.083163043	1.270665261	1.368217099	1.413642912	1.552518578	1.683513112	1.725510652	1.411125319	1.106635721	0.925679759	2.59959717	1.156531458	1.011777465	1.431139889	1.042288886	0.987382622	1.070315988	1.149268356	1.43088246	1.296349029	1.35647112	1.213497256	1.302737341	1.283841673	1.060413595	0.881994678	1.253244182	1.362286673	1.008260622	1.077179165
ABHD4	1.857499837	1.778948675	1.850115328	1.688647681	1.72294691	2.258040817	1.746669372	1.404339184	1.821077351	1.719075425	1.675811407	1.712429697	1.759462262	2.209171864	1.693421689	1.472657523	1.635156578	2.086063084	2.147111083	1.720765567	1.751469083	1.694875326	1.810965994	1.82390038	1.718648767	1.843374676	1.89065041	1.647919751	1.524569529	1.751262716	1.833688056	1.610614248	1.780332359	1.773590926	1.953354224	2.044895827	1.842385556
ABHD5	1.458021507	2.168733318	1.64992153	1.639380848	1.749673435	1.770777023	1.453187302	1.946961857	2.056686851	1.982075589	1.492577744	1.685615581	1.660519272	1.881804697	1.418611816	1.505954787	1.52433959	1.661005211	1.648025528	1.537195309	1.581670745	1.415487712	1.456649218	1.872834191	1.591370088	2.003760153	1.949949544	2.024558858	1.376767258	1.672812085	1.515529798	2.321899827	1.407707684	1.568330597	1.859957136	1.533327131	1.83742399
ABHD6	1.564884024	1.728286461	1.753269885	1.412250215	1.789837239	1.966095969	1.575153582	1.877585042	1.305771368	1.382183595	1.762911219	1.591648986	1.409146683	1.997666908	1.563617006	1.628544661	1.680428886	1.795074445	1.960115169	1.694229621	1.794403079	1.44406508	1.321206886	1.614536712	1.641308301	1.488274093	1.655671546	1.481008933	1.881098725	1.934838704	1.541422658	1.34113102	1.703702928	1.635516675	1.345012726	1.343957493	1.449966363
ABHD8	2.41747784	2.263922959	2.279875223	2.716919416	2.654270725	2.333687575	2.727627795	2.457163682	2.480521399	3.066645264	2.390574956	2.466383325	2.142200731	2.466739943	2.740246381	2.3381824	2.302308712	2.786794131	2.2431332	2.610740201	2.754490461	2.857549067	2.688030651	2.391730473	2.46284451	3.031146402	2.549681921	2.52372581	2.464416809	2.63332442	2.447685819	2.457304365	2.222184119	2.49290036	2.607262199	2.743264732	2.37436799
ABI1	2.36494287	3.139871909	1.774679164	2.024022751	1.819682048	2.626992876	2.674759218	1.781565092	2.222328967	2.067381674	1.83748742	2.151358025	2.368894518	2.667908611	2.253188597	2.121900182	2.206366311	2.042029011	2.577575061	1.870722229	3.088568138	2.764491158	1.870028669	2.452453672	1.985863195	2.319261316	2.591782718	2.064755614	2.05594338	2.706347928	1.885410704	1.839047622	3.001344486	1.932756572	1.824019281	2.267439926	2.752419799
ABI2	2.112967333	2.108453029	1.680728502	1.577549102	1.736730097	1.538383769	1.823646788	1.759019404	1.693500127	1.695430844	1.477174391	1.682747288	2.299874942	1.599481295	1.722333525	1.580569472	1.676205673	1.853451812	1.759166888	2.032867039	1.754305321	1.751844866	1.635000411	1.648989486	1.880560865	1.848110529	1.800792644	1.55737937	1.97584952	1.656459031	1.80930548	2.054612099	2.120999934	1.973710225	1.804991473	1.909219909	1.672335637
ABI3	1.684583494	1.779215596	1.825369499	1.972464311	1.482286622	2.136908341	1.814163066	1.717289676	1.564550143	1.191417423	1.78643752	1.716127528	2.269393285	3.438099751	1.919005474	1.911036455	1.580820223	2.819170584	1.333454988	2.411155739	1.543431859	1.763501405	2.126099213	2.076005083	2.658426274	1.680790703	1.768547742	1.713653437	2.067512466	1.773101754	2.484389172	2.075635838	2.112191015	1.556478488	2.123637585	2.175208692	1.327916325
ABI3BP	0.969428326	1.433121231	1.148699841	1.053637129	1.198932446	1.843544953	1.148482703	1.228693271	1.741665266	1.333249527	1.199490095	1.125498048	1.656323024	1.212363464	1.259044373	1.117364959	1.119372718	1.282532005	1.066051994	0.908853484	1.176083138	1.307849325	1.16461178	1.598741209	1.649683121	1.602002231	0.947559248	1.13665097	1.581649091	1.248363689	1.123158749	0.960462695	1.047335729	1.833803267	1.55282876	1.647249612	1.849955422
ABL1	1.884987045	2.434130178	1.489684597	1.565194358	1.540435773	2.051261776	1.936605884	1.603709174	1.543050711	1.466605299	1.575510437	1.767690188	1.996351988	1.648890352	1.688621923	1.810308301	1.933332642	1.944913333	2.238430359	1.563296929	1.704790502	1.644193493	1.65686462	1.725001681	1.931328052	1.708085621	1.584302477	1.833128613	1.511824005	1.629549694	1.724404998	1.979536367	1.762851478	1.81347734	1.438300234	1.670106547	1.897281782
ABL2	2.116741048	1.363294959	1.933988798	1.504607644	1.5837068	1.370257892	1.698799084	1.700743534	1.618590717	2.369371519	1.592950968	1.822410359	1.806333949	1.950327617	1.715669419	1.781392032	1.485623176	1.752583539	1.893593173	1.553409207	1.72999703	1.593966467	1.525227201	1.888247758	1.943619033	1.417008257	1.857793175	1.683005044	1.678605785	1.937266734	1.744449609	1.72089277	1.669876042	2.382826912	1.866809504	1.825523793	1.879816685
ABLIM1	2.124531355	2.62104365	1.559046572	2.111862466	2.077714786	1.916065916	2.284335942	1.507861093	2.279701522	2.167372643	1.563140377	1.557879665	1.458597009	2.014566632	1.937517685	2.363215144	2.178159437	1.869665048	1.599295644	3.137288569	2.002283392	1.472750614	2.247526394	2.394975063	1.623012999	1.516848648	1.688301696	1.701570768	2.072702652	1.912421384	1.716814967	2.176749174	1.659979117	1.460659388	2.231853917	1.843406754	1.920542137
ABLIM2	2.605032709	2.337132918	2.655283027	2.802197511	2.699146126	2.381910418	2.65927705	2.276297873	2.645161845	2.641058319	2.4666673	2.166716028	2.391706368	2.681607909	2.550309175	2.380313971	2.375270052	2.555246069	2.499530028	2.295961079	2.359133631	2.583095647	2.566289306	2.719466839	2.548625336	2.543227044	2.59160945	2.484202383	2.585433235	2.595164698	2.878509533	2.619435113	2.452718037	2.564624018	2.616242972	2.480530647	2.711390525
ABLIM3	2.943295191	1.836879596	1.485414973	1.575648967	1.433822212	1.576949498	1.694964601	1.344758416	1.779214392	1.555978764	1.623318599	1.586867317	1.939289527	1.471974655	1.590325529	1.399287022	1.770641377	1.590714123	1.706039908	1.767132933	1.835999484	1.51700722	1.819741886	1.570347735	1.884344637	1.483015658	1.50398445	2.292486223	1.620930779	1.748498688	1.769891706	1.506598211	1.238185823	1.629581986	1.811871197	0.999794626	1.721658867
ABO	1.598100288	2.45215115	1.064013377	2.147809486	0.928685322	2.013262545	4.21297809	1.009530653	1.477125209	2.090007027	1.359567505	1.53336544	1.332228504	1.152474573	0.662911177	0.712804854	1.452715387	1.952120618	5.097532345	1.607813931	1.715752797	1.18319341	1.060069924	1.607265089	1.231857373	1.044427936	1.444167634	1.233595372	1.15282417	1.142396177	1.462736777	0.547451785	1.290583434	1.090347691	1.312262681	1.942881783	1.281984914
ABP1	3.52943134	3.183422266	3.304916212	4.118428306	3.255181848	3.218147509	3.389642253	2.926935047	3.168768391	3.257935	3.060862583	3.174097072	3.766824116	2.341401724	3.170633429	2.745848675	3.447724885	3.91479675	3.051337123	3.315227478	3.410479616	3.479871896	3.039355722	3.333099735	3.066513564	2.62739522	2.716057587	3.488358722	2.983242828	2.454863047	3.190121684	3.120230178	3.679362222	3.567435968	3.211688205	3.544870996	3.141497165
ABR	2.600352521	2.676533816	2.592462239	2.500235237	2.38652787	2.756950036	2.741493126	2.502761014	2.467742401	2.511845782	2.896883948	2.515226602	2.684810918	2.460922811	2.944609464	3.021078848	2.600218471	2.50535188	2.862054604	2.856081473	2.429494916	2.630390527	2.659379229	2.79134858	2.413413217	2.572133347	2.898991402	2.631256817	2.498471048	2.864034727	2.83810674	2.477145351	2.882249309	2.574029545	2.469168867	2.409540638	2.59895986
ABRA	1.26965969	1.171028382	1.386650628	0.869099265	1.381386576	1.39309272	2.00401521	1.171967523	1.383920735	1.579301539	1.278159794	1.493122175	1.199228801	0.873454415	1.248935209	0.72612025	1.458681717	1.23039099	1.608988123	1.342377996	1.581501646	1.049087553	1.574449109	0.972442365	1.244366482	1.244794119	0.919596338	2.028522138	1.154817974	1.14243392	1.1419804	1.286022571	1.330457531	1.813561183	1.187660867	1.285604627	1.2836157
ABT1	1.504004703	1.603400155	1.495384494	1.318401517	1.607670739	1.853922717	1.501579704	1.664712594	1.498700205	1.354244771	1.653921344	1.900968648	1.896963994	2.611549241	1.535150753	1.501915299	1.539014132	1.720360124	1.8988378	1.646799592	1.322174307	1.38523572	1.553336493	1.69834177	1.862859217	1.431686529	1.911942293	1.58411171	1.349968814	1.377674267	1.928292922	1.968519206	1.663235293	1.357008021	1.359917077	1.66003953	1.750231834
ABTB1	2.637003702	2.622356735	2.377083607	2.295571259	2.247856726	2.316757912	2.326091257	2.09184477	2.332032929	2.455452427	2.122128623	2.37099412	2.10338718	2.394069899	2.364294793	2.621342678	1.939274515	2.525955933	2.281961542	2.243076198	2.188224449	2.260421786	2.340674327	2.774343522	2.287566219	2.221936686	2.198187171	2.749521061	2.525185764	2.287973959	2.508351708	2.134368696	2.382325835	2.134854975	2.354684745	2.332387638	2.403055867
ABTB2	3.177028849	2.997845457	3.098726473	3.342222049	3.001662317	3.194701751	3.248578486	3.473534811	2.968071796	3.357541094	3.378855918	3.416560994	2.987664765	2.655686259	3.299852314	2.799444298	2.847035308	2.996122248	3.049198601	3.38737428	3.409779935	2.738867732	3.261533989	3.519254174	3.282054769	3.047493643	3.35130904	3.149865725	2.748627234	3.534184828	3.082567885	2.957430499	2.932762555	2.986875042	2.866608809	2.784773799	3.510871108
ACAA1	2.624675256	2.519681511	2.227587333	2.579622836	2.185686817	2.476232032	2.917693726	2.629109406	2.599065597	2.619061572	2.719514928	2.366209473	2.07146172	2.483790634	2.37509531	2.64333514	2.296166314	2.271141394	2.587564273	2.338897512	2.472741098	2.270287549	2.616171676	2.61730088	2.404971207	2.924871172	2.394568726	2.329689874	2.157938565	2.577795643	2.717540099	2.616477182	2.700376235	2.231574947	2.308478713	2.594949661	2.479724388
ACAA2	1.847745066	2.410485641	3.869818054	2.299402578	2.66395973	2.272610186	2.829329998	2.513440674	1.680367877	2.148381793	4.054053377	2.523776316	2.613686365	2.530499501	2.384596363	2.269599805	2.597731345	1.985491349	2.351324952	4.911078885	2.199314782	2.139573975	2.58497188	2.041177351	2.105333392	2.319517252	3.554701246	2.722474855	2.593171599	2.092628333	2.573077783	2.524870646	2.64408194	2.828350343	2.323481951	2.198413714	2.79212741
ACACA	2.176298097	1.422502652	1.887032933	3.015573997	2.457176914	1.620002791	2.194837449	2.949810599	1.857196652	2.337432958	3.543772375	1.845124026	2.139554905	1.948164088	2.059108544	1.904001067	2.760816965	2.122015514	2.098620877	2.024960842	1.636724318	2.798717	1.877514468	2.062604408	1.764516115	2.048786344	2.227710312	1.853818653	2.159734527	2.560656182	3.129998954	2.245466136	1.934669418	2.418261873	2.294308667	2.693399171	1.731098591
ACACB	1.9913373	1.76678662	2.287368471	1.981358633	1.896594363	2.059887258	2.248485386	2.163526512	2.015017554	2.139621658	2.052755249	1.823407093	1.96686508	2.172960219	1.991359954	2.034260457	2.186911334	2.203125941	1.774091817	2.506181371	1.769583929	1.993012275	1.893953385	1.89761386	1.710123603	1.822195604	1.878907426	2.329119353	2.203418343	1.99916998	1.870591326	1.97495324	2.029750824	2.117778848	2.040504595	2.264899995	1.744108699
ACAD10	2.589214738	2.26817595	2.233539224	2.115181745	2.548124576	2.31502989	2.193116452	2.297765542	2.51249798	2.476839838	2.164276243	2.14100405	1.886611599	2.414605096	2.490995589	2.218299336	2.123138299	2.768403901	2.441357808	2.171656201	2.342514589	2.117128088	2.228570671	2.213424079	2.331574542	2.312708123	2.35191603	2.127890035	2.331943878	2.090482547	2.222423267	2.255186348	2.253716499	2.396960755	2.245635952	2.167966212	2.35479353
ACAD11 /// NPHP3	1.913271671	2.156186831	1.746034721	1.291342848	1.216206804	1.634624949	2.273323548	1.778308206	1.501065656	1.420402167	1.705067607	1.328537895	1.351844044	1.490263214	1.852827557	1.403726427	1.719394382	1.590309411	1.449109179	1.202385991	1.509433778	1.675417187	1.503248047	1.530849798	1.366593475	1.553501025	2.276843725	1.526361467	1.472527187	1.626099606	1.708362422	1.402520443	1.940117393	1.767233362	1.430762795	1.652226751	1.954577036
ACAD8	1.526866417	1.568816602	1.691812905	1.514662506	1.729304033	2.019537104	1.957675047	1.798494654	1.92681928	2.028884414	1.704799348	1.508365079	1.548759284	1.680126053	2.126113795	2.000729523	1.616143621	1.71168528	1.822286776	1.634915497	1.565027155	1.553467338	1.686095001	1.615630424	1.639727877	1.649043861	1.638203309	1.599354606	1.748045052	1.63193068	1.782459835	1.654010723	1.723249135	1.793397643	1.562365964	2.974296365	1.601146017
ACAD9	1.607389066	1.857512073	1.518249289	1.284087537	1.686392628	1.650421797	1.802627074	1.449798346	1.559610781	1.523005029	1.654571534	1.541039499	1.632282428	1.579989799	1.482265699	1.592789631	1.321703744	1.834868898	1.764562056	1.368078204	1.465394668	1.579197722	1.582883103	1.334826335	1.552645967	1.940692646	1.404759972	1.453243756	1.192503605	1.580787841	1.45489803	1.803424955	1.547335368	1.704796371	1.788648993	1.287028522	1.612810988
ACADL	2.131871922	2.226703094	1.833200735	1.688235345	1.758003372	1.910317967	1.809916402	2.013656329	2.087875711	2.155981253	1.973974896	2.070518069	1.82616002	1.765235328	1.836405437	2.669817945	2.097916703	2.254770601	2.201598523	1.988441721	2.061690047	2.013344843	1.989212691	1.92367941	2.463066356	1.929294039	2.052735915	1.896123761	1.956310151	2.471805076	2.516272564	1.979157616	2.047064582	2.025631653	1.955130066	1.889695551	2.040415941
ACADM	1.473112123	1.747381589	1.446252644	1.458189093	1.471404326	1.622484142	1.42786841	1.825157307	1.692430183	1.760381189	1.43737901	1.502939153	1.470494955	1.662080837	1.298749551	1.71226593	1.38100307	1.580623965	1.707862728	1.496572303	1.40440934	1.534915846	1.384814357	1.755962717	1.682399885	1.485268807	1.443966991	1.495376901	1.566602228	1.474077992	1.586528303	1.418767593	1.767607965	1.638723724	1.525122911	1.443112004	1.426872693
ACADS	1.742372202	1.871182326	1.55894979	1.995525418	2.243601203	2.06380408	2.159675741	1.840090832	2.020871517	1.879128422	2.19233934	2.10210632	2.090690844	1.588515152	2.184517774	1.515075922	2.001088448	2.085308146	2.093239973	1.974135275	1.799555146	2.067488412	1.845013658	1.873326894	2.061307859	2.088724588	1.735865003	2.105032851	1.499306156	2.086758214	2.102687497	1.56730487	1.906496356	1.679759411	1.784514175	1.872661976	1.826940778
ACADSB	0.928141096	1.000694082	1.459531933	1.188614287	1.403412996	1.048721177	1.599022409	1.567749743	1.840593883	0.748195306	1.371895785	1.165759983	1.252447966	1.430029851	1.095161558	0.331126225	0.631429179	0.888915047	1.093653313	0.661951093	0.974351729	1.080173493	1.252346821	0.994066471	1.031444908	0.945615142	0.90896274	1.219609685	0.907980126	1.045987838	1.065320104	4.847518759	1.540960867	1.123831424	0.958433517	0.742294605	1.010286541
ACADVL	2.364603915	2.089080378	2.617009743	2.283055134	2.620633613	2.419446134	2.398299388	2.421096069	2.164688919	2.081075652	2.673653721	2.750590024	3.076034588	2.43515008	2.646994616	2.947838762	2.886968242	2.57912088	2.51087628	2.601134578	2.518863626	2.483946126	3.118047401	2.444125345	2.613991691	1.857230697	2.504394692	2.618693278	2.18602548	2.404071404	2.533898994	2.309533749	3.070241874	2.823187146	2.531140746	2.541626955	2.584407881
ACAN	2.005590368	1.915377039	1.945072699	2.282264965	2.117114188	2.528591587	2.118962327	2.297121326	1.758229952	1.677009634	2.004998714	1.870912072	1.628902064	1.997184319	2.045754475	1.790454153	1.771338775	1.913791505	2.080610634	2.389479011	2.16258864	2.011831127	1.987353983	2.278171348	1.945870012	1.812063746	1.811292479	2.017996269	2.125997215	1.875457263	2.192911996	2.16650248	1.883380652	2.203692175	1.605726339	1.808952637	2.11726092
ACAP1	1.901377726	2.069523437	1.58132715	1.967753356	1.911086927	2.826841128	2.557543194	2.00641363	2.551541142	2.03404072	2.330612683	2.364506622	2.034746844	1.061355295	2.051164221	2.264060522	2.342087193	2.186351995	1.426689348	2.675332541	2.044936033	1.890075596	2.139943658	2.002909599	1.758419327	1.909495393	2.217324083	1.939471594	1.679843838	2.063359944	2.174600528	2.6915655	1.829226896	2.178683665	1.307182901	1.236275742	2.495574927
ACAP2	1.687866613	0.958315595	0.822041257	0.905897067	0.969856954	0.887620047	0.81285573	1.326734436	1.370733724	0.95379642	0.869683789	0.809130254	0.882654517	0.878557924	1.039472423	1.136161081	0.800526187	0.730418012	0.907937125	1.182046242	0.89881225	0.964618184	0.781029925	0.886728544	0.989259759	1.107043243	1.124905506	0.713398039	1.049207414	0.798916623	1.34586659	1.186538745	0.963408643	1.611161286	0.833713368	0.742731132	1.676709146
ACAP3	3.309241506	2.760257196	3.009486358	3.047175251	3.365043474	3.364640722	3.434095571	3.987089233	3.404381228	3.410449897	3.355479336	3.300255218	3.425451839	3.284155229	3.520085005	3.246086312	3.097790393	3.479461698	3.530439124	3.353872676	3.346550217	3.239765211	3.46319923	3.963992597	3.257612714	3.584614238	3.35709138	3.255162194	3.528686238	3.428179161	3.169495548	3.423629832	3.702139464	2.815251601	3.090929737	3.087900263	3.60948127
ACAT1	1.493190707	1.394633121	2.553428415	1.363646373	1.355948634	1.384332556	1.555773096	1.938464662	1.47215979	1.661094298	1.489934363	1.576406431	1.915180977	1.738195958	1.502731652	1.298467876	1.53908486	1.617855639	1.631989852	1.330522293	1.740025615	1.20136384	1.392082969	1.527926924	1.379095948	2.123373184	1.825893227	1.538333091	2.121310522	1.343871738	1.550681474	1.010178432	1.085082527	1.313338493	1.419049171	1.785432708	1.352438286
ACAT2	3.005080084	2.634558797	2.196919899	3.326108288	2.580049268	2.163485706	4.099527061	2.379158324	2.310608855	1.617676376	2.874490823	3.325066044	3.189453272	2.461662724	2.09961918	2.111524225	3.671248064	2.196275275	4.85462163	2.593165519	2.760888692	3.467968276	2.722473048	2.788786266	2.2598348	1.965448159	3.100524234	2.716180817	2.85288889	3.64315094	2.114819098	2.06796855	2.345523318	3.169667999	2.056286114	3.003596995	2.431384148
ACBD3	1.503490948	1.38076579	1.747556078	1.321330603	1.21968166	1.522359114	1.492858166	1.290912065	1.370780338	1.593149259	1.244081044	2.037237495	2.010944364	1.43707951	1.548405656	1.631150648	1.72257048	1.467260238	1.358328548	1.638682351	1.442673804	1.165471578	1.658463383	1.699890032	1.213392457	1.929916139	1.822103395	1.286462894	1.267828111	1.864861991	1.280931068	1.7541263	1.400520562	1.689586884	1.648413193	1.419354409	1.505059914
ACBD4	2.421351896	2.765000144	1.92382875	1.588616504	2.403757848	1.812632254	1.315412511	1.663443696	2.542043235	1.913923833	1.485708305	2.087145517	1.567705519	1.699742058	2.436625234	1.448843654	2.089703764	1.87908582	1.596952771	1.813496356	2.20321547	1.651850338	1.75695906	1.527338353	1.840962738	1.036613605	1.831095694	2.250619023	1.868016106	1.531469733	2.375278004	1.559545889	1.613720537	1.385102587	1.86668475	3.561415644	1.492922154
ACBD5	0.970985231	1.673631642	1.368846809	1.239491377	1.554933488	1.25566821	1.012233181	1.511390214	1.550439792	1.391764377	1.346428038	1.592466157	1.208512558	1.601777687	1.887048571	1.12128538	1.172505512	1.318566334	1.066847084	1.597192252	1.266839035	1.377512387	1.221138917	1.248525279	1.720428632	1.352153369	1.035144287	1.09396462	1.292521355	1.29773625	1.348071263	1.574762698	1.088762779	1.732849999	1.271015295	1.971201948	1.37781736
ACBD6	1.087030686	1.019222942	1.049270271	0.71268526	1.923525079	1.110779086	1.085825457	1.531174464	0.927515033	0.940688488	1.075619428	3.275240233	1.111126086	2.18911317	1.050799682	1.175139694	1.709288517	0.876732627	1.135030709	1.138453338	0.978483071	1.32796155	1.192754554	1.170165233	0.931837115	0.960730178	3.857361085	1.725353369	1.089716322	1.443791351	1.338622937	2.187995672	1.312750045	0.942184809	1.248032131	1.713356558	0.92222271
ACBD7	2.487965264	2.190019257	1.901908299	2.273091084	2.381288244	1.850773471	2.206505231	2.60012942	1.675129581	2.715535574	2.366450214	1.976085213	2.293833049	2.052574288	2.008648579	2.2930825	1.84785355	2.369924355	2.219526018	2.824720569	2.548784712	1.943118265	1.78330468	2.025117034	2.160852789	1.925260879	2.291329387	2.292393009	2.137023647	2.609906002	1.835978229	2.032731408	2.123719679	2.614406961	2.189026747	2.891368755	2.088869245
ACCN1	1.698794974	2.267121986	1.702998566	1.756594765	1.909583838	1.93156784	2.050213804	1.913521865	2.245146926	2.362827831	2.10626893	1.881192199	1.78543568	2.072330657	1.882784138	1.552890539	1.556176717	1.707291844	1.849762228	1.939603573	1.622606831	2.047732247	1.701088709	2.131113867	1.607689471	1.716209619	1.50791558	1.508730928	1.983506033	1.788225954	2.135575093	1.996030535	2.031004336	1.846088531	2.066387308	2.06584506	2.683165651
ACCN2	1.727707948	1.847332592	1.636592193	2.294865188	1.987028242	2.186913511	1.560632455	2.14718656	1.810625325	1.598277255	2.165409687	1.928946461	1.772317596	1.658608215	2.060599363	1.688100742	1.621059933	1.835024882	2.277755938	1.591104889	1.831091587	1.913902066	2.004676864	2.071587107	2.13871978	2.256860219	1.999602995	1.601076774	1.795923704	1.873782583	1.999848371	2.033092659	1.69292968	1.832259904	2.094903675	1.882214326	2.057469395
ACCN3	1.388761941	1.641789216	1.578552902	1.250724696	1.4265725	1.566988284	1.766129361	1.661719728	1.946816261	1.519089442	1.633259285	1.737750938	1.362433982	1.646382256	2.794560155	1.635719842	1.516628885	1.690711557	1.316014662	1.448037916	1.414574113	1.266063218	1.502996718	1.725396667	1.579328386	1.079691817	1.571389893	1.77693581	1.190586465	1.474784533	1.26813944	1.472708312	1.953170366	1.737976126	1.349112074	1.998725106	2.009228344
ACCN4	3.07041702	2.951889904	2.545618731	2.163770366	2.549054455	2.847913952	3.015385471	3.020760093	3.418537173	2.639158555	2.776767248	3.393163926	2.630629563	2.561800573	2.324869504	2.270178013	2.855830983	2.686957658	2.772019233	2.824251735	2.5425389	2.847175608	2.846143156	2.716027881	2.807690608	2.309108645	3.026665045	3.525727762	2.938640797	3.305263079	2.982517002	2.48143134	2.698946314	2.787962092	2.608766292	2.529272069	2.932359764
ACCN5	1.57937329	1.32948426	1.074191216	1.330509159	1.530271307	1.367964562	1.136430542	1.401786231	1.868674349	1.30237102	1.463652867	0.855049158	1.847617332	1.201092357	1.8024286	1.435607901	1.56278856	1.405110833	1.100457469	1.751462563	1.492289729	1.322754198	1.165983472	1.53710838	1.080601104	1.385821793	1.393197015	1.461465087	1.55592465	0.926194231	1.442459709	0.974984156	1.578333975	1.53342077	1.231036704	2.15445221	1.589207699
ACCS	3.350414536	3.782151872	3.003749376	2.917654363	4.43120816	3.800727301	3.533982434	3.346513024	3.982955862	3.8432308	3.43115191	3.240894911	3.729206403	4.267955107	2.782991881	4.130736893	3.024709693	3.200487095	3.254175093	3.599266607	4.759074651	3.301140664	3.678111632	4.492225531	3.241655121	2.957391639	3.151274175	3.547718024	3.435728525	3.373772607	4.230468362	2.979492021	3.31866649	3.353281755	3.336144768	3.204528983	3.758788469
ACCSL	1.841857321	1.07470254	1.485625357	1.337515201	1.299571787	0.654446516	1.248369984	1.283173254	0.79470631	1.109593036	1.06938174	1.431806767	1.154252871	1.591692465	0.936710629	1.150502143	1.75279933	1.380056658	0.872351174	1.176204446	0.850567762	1.207309132	1.202648495	0.780759525	0.850466444	0.875795993	1.033548425	1.260399867	1.923020873	0.93212891	1.278333188	1.219771271	0.872351174	1.375699975	1.592419598	1.419064163	1.478436627
ACD	1.858530912	1.733660483	1.68012313	1.596458092	2.02210069	2.080923406	3.551259864	2.019399776	2.30058034	3.608716263	2.00651066	2.320448467	1.730967966	1.726805765	2.087880968	1.833336183	2.283202347	2.128415597	1.804116097	1.789083758	3.282249492	2.583394814	2.147167723	1.952222919	1.594093618	1.604580292	1.522896522	3.000557651	4.601565188	1.987894981	2.097788412	1.920393475	1.607924634	1.465530365	1.800319647	1.661452508	2.109630674
ACE	1.900185844	1.759217448	1.905120161	2.459209415	1.9742879	1.784621329	1.972067576	1.672405074	1.879278976	2.467428197	1.671639286	1.983138991	1.909949922	2.041796503	1.748746581	1.451123848	2.002460978	2.576049316	1.932073012	1.955249714	1.579197643	1.409630768	2.005747505	2.00017108	2.057120227	1.839736867	2.167507548	1.883144218	1.658642253	1.931292756	2.216281761	2.174643581	2.139079598	1.884530313	1.867202743	1.603217662	1.58518917
ACE2	1.361137724	1.662969995	1.422643317	1.48381763	1.642120754	1.679049919	1.561407167	2.785957008	1.788123349	2.429306065	1.661498068	2.553989736	2.245078087	1.598385558	1.820751584	1.444876245	1.649676665	1.736488716	1.97743587	1.544529251	1.954794472	1.568845319	1.880512313	1.684268819	1.933759387	2.03112186	1.29037424	1.358500606	1.514587506	2.404599554	1.791255963	2.038033817	1.948828784	2.177251925	1.463367582	1.672657723	1.418298364
ACER1	1.85490005	2.392549267	1.123036733	1.52833734	1.366870223	1.365963104	1.58330873	1.231618834	1.524799578	1.731441203	1.882748592	2.046029947	1.284775986	1.680733272	0.973180733	1.376939239	1.39934507	1.566819201	1.182499442	1.479940465	1.539893573	1.259111571	1.520619472	1.533016883	1.998888366	1.629968516	1.80721276	1.360324814	1.874623686	1.535825672	1.531951481	2.504857727	1.936029615	1.557036868	1.391802617	1.178140977	1.79646188
ACER2	1.177804578	1.336322003	1.318225237	1.875554408	1.302347886	1.120355883	1.037213194	1.411099205	1.188218754	2.213844422	1.229619374	1.161841865	1.318054513	3.446302464	1.249594107	1.076223675	1.58865238	1.610780365	1.234955653	1.527505349	1.610780365	2.45190151	1.393786982	1.359759462	1.706122648	1.147658215	1.279528442	3.338573872	2.403741155	1.094714438	1.837449305	1.340299635	1.089931017	1.681553257	0.857174086	1.361933745	1.34334363
ACER2 /// LOC645978	2.398459712	2.475226414	1.798421919	1.616436868	1.515998265	2.06982196	2.294061152	2.341631314	1.987545909	1.881713668	1.978291255	1.911655043	1.573725317	2.106810291	3.892515176	2.235427827	2.231906451	2.175598151	2.106139549	1.858067477	2.725917421	3.721224759	1.971985854	2.084793796	2.147089513	1.692266958	1.773047823	2.472077208	1.828593053	2.12712721	2.001015101	1.863551279	2.503707836	1.955061781	1.909392276	1.725951805	2.364012642
ACER3	1.068218461	1.426646094	1.590686524	1.217631868	1.379631735	1.418109819	1.164918874	1.436353639	1.149997671	1.40818858	1.282491825	1.336703285	1.605365854	1.516025916	1.21341264	1.31197761	1.332536424	1.181653832	1.259148738	1.167443077	1.369014814	1.609272974	1.11563446	1.33986209	1.420427273	1.175186237	1.270481709	1.479486521	1.63630163	1.374034214	1.137839926	1.794041332	1.124874632	1.435714334	1.250945737	1.663275196	1.30412531
ACHE	2.110802682	2.285600568	2.231369274	2.586445395	2.402922657	2.517032657	2.33348139	2.011309718	1.999908294	2.591825725	2.293156567	2.490974052	2.072786611	2.110868523	2.72333398	2.319870205	2.036411037	2.866566005	2.294768387	2.393471837	2.407839325	2.259023259	2.606472438	2.557533047	2.676595304	2.29563105	2.36497579	2.142326895	1.992637408	2.340872683	2.28592394	2.389024061	2.466691272	2.222144164	2.333553482	2.09795463	2.282383926
ACIN1	1.822250481	1.899290866	2.400725298	2.166818006	1.899239655	1.75508504	1.933284146	1.811500001	1.7725258	1.931575348	2.204637571	2.096255008	2.46870676	2.52203925	2.099159842	2.544981603	2.363573103	2.001599863	2.102010187	2.316672155	1.853837411	2.190703801	2.097705943	1.720922648	1.805731392	2.155001505	1.848517868	2.100852285	2.149951825	2.728542147	2.327794277	2.243073567	1.957415751	2.283814775	2.004687044	1.937646038	2.084612922
ACLY	1.973878528	1.591051583	1.384657556	1.460782592	1.524449078	0.841795269	1.830532427	1.490318348	1.952424858	1.438352534	1.403538455	1.911103191	1.1292845	1.222916865	1.317941018	1.553609692	1.702319533	1.470000031	1.355183644	1.138008669	1.192606859	1.018135928	1.155414091	1.687417069	1.628208007	1.75086703	1.317497209	1.368963397	1.294449773	1.29263135	1.685349781	2.82385254	1.473874848	2.05905456	0.98756377	1.895252974	1.730607308
ACMSD	1.977671608	1.43704191	1.081114268	1.49905021	2.910772507	1.003975942	1.582306687	1.151307663	1.437703332	1.117823181	1.718063525	1.074169338	1.380573018	1.218359305	0.819025853	1.806363345	1.230678287	1.650949526	1.245540308	0.789310561	1.270565568	1.125034054	1.778514186	1.595637284	1.637089382	1.28737741	1.721661928	0.981684229	2.28659114	1.463067571	1.769017421	1.483729453	2.045193628	1.206783238	1.702411728	1.119130659	1.321642766
ACN9	0.61505993	1.308994559	1.008143782	0.549860686	0.665152031	0.77557331	0.855879696	1.014703462	0.681054286	0.813639332	1.457680638	0.545388177	0.842660946	0.91551315	0.751719929	0.549860686	0.573018344	0.929071057	0.688954528	0.765981477	0.972907532	0.541073521	0.610585645	0.760613745	0.694143335	1.206224935	1.106742975	1.247556468	0.867163219	1.042509119	0.768039107	0.786647244	1.200857203	1.597711497	1.141901617	0.65889523	0.607365006
ACO1	1.199544594	1.311063047	1.853612829	1.6880212	1.591424051	1.622441494	1.372394834	2.411565789	1.623969417	1.495560161	1.439801583	1.831349276	1.365414949	1.522070805	3.120551978	1.594683759	1.390398062	1.572588434	1.880119095	1.542777473	1.54067885	1.586897485	1.795884562	1.649220854	1.575699821	1.438659594	1.539421488	1.299608893	1.852217623	1.825627769	1.657949468	1.584348212	1.763188646	1.603618247	3.518726383	1.963163926	1.770369283
ACO2	1.628280515	1.054269271	1.536609868	1.443274804	2.588307318	1.430303782	2.234689551	1.855881687	1.065053367	1.762962536	2.052785897	1.77791841	1.946703167	1.949294021	1.340571002	2.158067106	2.053479564	1.781142089	1.718436959	2.042297733	1.57057709	1.642242663	1.735147158	3.31479949	1.676646844	1.081975595	1.502727185	2.048319242	1.868954404	1.406576532	1.156358636	1.210563768	1.308798749	2.324207845	1.237353374	1.516241864	1.707244986
ACOT1 /// ACOT2	1.744212776	1.495215477	1.695562258	1.413622635	1.982797786	1.924542831	2.431423776	1.463888853	2.39264698	1.36676734	1.774641789	1.504819915	1.713783762	1.68676567	1.662889217	1.667736316	2.638143595	1.687595897	1.780040685	1.873763964	1.66251779	1.826951497	1.879468004	2.339429996	1.790170273	2.693572209	1.582661228	1.672450687	1.866289705	1.66251779	1.44743614	1.637833064	2.29763315	1.55738643	2.11657905	1.665959883	2.235282091
ACOT11	2.458726795	2.405535609	2.478834029	2.434874951	2.232298199	2.367573073	2.986885246	2.649484927	2.651597568	3.131766961	2.227098206	2.863587378	2.326954435	2.56055801	2.565540366	2.55273359	2.480532914	3.269084264	2.706142836	2.199198055	2.570532429	2.649923747	2.615352203	2.836258491	2.478054261	2.354060237	2.315751966	2.729363435	2.319770851	2.736858341	2.683956757	2.537318083	2.628394457	2.542883245	2.923560566	2.357729889	2.623557482
ACOT12	1.933908723	2.112042241	2.258395748	2.318536042	2.021578623	3.051097378	1.795749668	2.222891911	2.070035981	2.171476779	2.070197009	2.239864189	1.724288051	2.309672324	1.934656242	1.931626169	1.862499839	2.363296114	1.907766693	2.120570476	2.254058996	2.609855499	2.489679284	2.11525542	2.005808959	2.450582013	2.043722223	1.922354535	2.4920116	2.144210725	1.941381435	1.836923518	2.010237631	1.850182271	2.024127985	2.123637279	1.954903733
ACOT13	2.555918887	2.575488342	2.715360347	3.265740004	2.960925447	2.448331974	2.516509431	3.082941452	3.620876018	2.144509417	2.841705079	2.452299974	2.477099975	2.215662874	2.429303609	2.589105797	2.69173271	2.787280417	2.697590311	2.601724821	2.933529201	2.800121295	2.807570965	3.029394691	3.03086502	2.604861524	2.130631218	2.397937139	3.152706333	2.586335372	2.672888774	3.216518638	3.107616225	3.051939744	2.912062389	2.269724398	3.209559077
ACOT4	1.380383311	1.29761642	1.622638255	1.560733389	1.313795133	1.288164646	1.319500259	1.400564127	1.80128531	1.480180427	1.717922361	1.47132471	0.829625851	1.439222737	1.600498963	1.60935468	1.390345993	1.600650999	1.234688439	1.418307285	1.23596357	1.337761518	1.453798427	1.287393849	1.153505107	1.523080538	1.667489109	1.106006482	1.793195761	1.465380866	1.346049869	1.600013434	1.072746819	1.290156632	1.237238701	1.585243168	1.339249171
ACOT6	0.633045464	1.198875194	1.401728753	0.7006949	0.831256415	1.217824616	1.448628571	1.199727918	1.136910585	1.205696986	1.05912321	1.237437267	0.815149406	1.279883971	1.474399784	0.710453852	1.367051311	0.812507215	1.068940259	1.38831596	1.248350142	0.835726061	0.890649357	0.808311037	1.002081171	1.031361162	0.885240951	1.119201136	1.554577822	1.028097469	1.146802657	1.037049313	1.015788683	2.005526987	1.008142316	1.136731831	1.295533822
ACOT7	1.506807826	1.833401115	1.733034326	1.738087565	1.311804255	3.560745001	1.812691958	1.362265444	1.778318317	1.633891709	1.721359899	1.480561665	1.423327085	2.039460321	1.277895563	1.807389192	1.809974898	1.804206884	1.999113521	1.7586824	1.388730281	2.199897543	1.750698111	1.836992099	1.87253662	1.706508018	1.397447909	2.009015768	2.911366183	1.607377088	1.739115943	1.324690204	1.722127496	1.860174655	1.567181478	1.741197688	1.597958775
ACOT8	2.020645096	1.814544408	1.852704503	1.73299524	2.164745096	1.936577762	1.91252797	1.808867348	1.899411855	1.726552935	1.884497453	2.05684915	1.847110355	1.948270646	2.046668839	1.738680681	1.604827604	1.952726479	1.775150553	1.848662961	1.919524744	1.870840642	1.99674535	1.900879565	2.015549272	1.714721757	1.998456183	2.039404737	1.863441089	2.043998555	1.933834966	1.985902253	1.870323013	1.996590265	1.826605668	1.787497053	1.914431316
ACOT9	1.726330838	1.742755326	1.881334016	1.915324319	2.481832445	1.743015224	1.973166236	1.475175769	1.57375743	1.430010108	1.752677573	1.620673353	1.638243611	1.64225667	1.673987126	1.992745104	1.485924087	1.834936912	1.679870011	1.896977711	1.792474551	1.499715184	1.52289984	1.570247502	1.816091345	1.69770015	1.683650997	1.449565495	1.893644397	2.066778223	1.431299606	1.534994717	1.986647349	1.486700066	2.640546991	1.555061328	1.859383447
ACOX1	1.770081112	1.542818225	1.940256414	1.996543845	1.814345779	1.907642067	1.710260834	1.699287335	1.612379065	1.99864144	2.035203946	1.928200883	2.097782035	1.829145609	2.460672064	1.663736131	1.678604447	1.921312533	2.793044995	1.829005716	1.853303062	1.975021541	1.801932811	1.933678871	1.816716057	2.247655632	2.008429424	1.820808764	1.653679531	1.849537792	1.693590463	1.991823085	1.758377431	1.601263875	1.824312102	1.669963602	1.500020839
ACOX2	2.59349254	2.236047126	2.191231314	2.047938651	2.598308274	2.089118093	2.71879991	2.25088745	2.060321968	2.089118093	2.212165016	2.333934295	2.106513704	2.544450675	2.56302565	1.743662874	1.889215983	2.386732377	2.071393682	1.991611368	2.647198167	2.3517148	2.025455676	2.4488254	2.083577633	2.717413824	2.40270689	2.072386449	2.485918761	2.646927413	1.958308569	2.432670384	2.014806	2.879054237	2.174099874	2.148017195	2.148468452
ACOX3	1.257957157	1.552658049	2.767813392	2.074843337	1.720127717	3.003985635	2.181383767	2.187899652	2.02123018	2.037234107	2.673275907	2.923623057	3.175684913	2.308157735	2.314216365	2.605144902	1.803005198	2.885282714	2.344235333	1.663795974	3.228944171	2.176534738	2.259481569	4.15813798	2.708891631	1.734954719	2.050135469	2.182041581	1.70294619	2.070097777	2.546869968	1.648738199	2.958248392	1.852233278	2.370823063	2.089027552	1.976051214
ACOXL	1.454070165	1.577220731	1.582859904	1.665725948	1.182557213	1.425424206	1.385253506	2.247396769	1.535481753	1.561739046	1.999667668	2.568188569	1.659704332	1.970480929	1.627360116	1.280007857	1.718645075	1.280279114	1.414753853	1.467941682	1.722427409	3.118857251	1.439779453	1.511807175	1.684785757	1.290936874	1.441496532	1.237412188	1.834729756	1.863782303	1.423142559	1.547858263	2.888925195	1.767551238	1.479220106	1.4137406	1.612562288
ACP1	2.330072357	1.980446586	2.212883517	2.122503469	2.924131601	1.908975518	2.798448155	1.807815951	2.566260243	2.092377129	2.102119257	2.113419649	2.102353895	2.352495328	2.171087133	2.040127562	1.876237695	2.032390156	1.900734304	2.105650639	2.618466299	2.077681471	1.989779023	1.95835093	2.155100621	1.665283569	2.065763725	2.731634689	2.163383753	2.106434519	1.86241108	2.751306006	2.091213859	2.139820057	2.210814617	2.991626476	2.447251882
ACP2	2.125112114	1.67723049	1.868309489	2.175586554	1.963710198	1.991043679	2.005790037	1.87705468	2.189831699	2.20289644	2.153759866	1.931884355	1.771666612	2.160734332	2.372723791	1.700111675	2.061935024	2.217354539	2.117975705	2.13290502	2.031317462	1.985825866	1.960522072	2.400359325	2.060774893	1.597388275	2.06420093	1.836796876	1.829273919	2.049197522	1.983008143	2.033085125	1.996999773	2.252657359	1.92342947	1.881144432	2.105509304
ACP5	2.877013356	3.203571068	2.911648265	2.711935284	2.935487877	2.749943723	2.894780614	2.675051355	1.960312781	3.774147456	2.339497563	3.865232768	2.515146029	1.961662193	2.701589792	3.442866802	2.65323586	3.084725167	2.773410697	2.726623551	2.577264585	2.575546875	3.407572833	2.825105585	2.80899183	2.743718854	2.747317865	3.240873177	1.977374851	2.412200843	5.482484597	2.842037297	2.521070933	2.839583426	3.240954973	3.188442127	2.862322633
ACP6	1.623562915	1.560143825	1.971488372	1.664762177	2.365519971	1.883071977	1.805950661	1.616989549	1.512186032	1.477004639	1.365905504	2.284602768	1.76160359	1.532739372	2.098511717	1.523573693	1.697443839	1.939600472	1.685480355	1.137025827	1.302256191	1.797471937	1.55998894	1.967360695	1.879706842	1.775891216	1.947776428	1.769331438	1.191690648	1.558182624	1.987230169	1.97182895	1.754595703	1.986944961	1.002312693	1.731303736	1.870675263
ACPL2	2.032230513	1.959724006	2.11146999	1.855851053	1.952434632	1.867652498	2.019716419	1.999344307	3.156086263	2.299914187	1.944555509	2.032467643	2.050480123	2.417151518	1.937937589	2.364301006	2.079491709	1.821729351	1.725082008	2.238491437	2.048901226	2.443327638	2.11449482	2.050973251	2.072489028	2.041300283	1.926851496	2.688176437	2.122279245	2.302770124	2.041220899	1.944765993	1.732734422	1.975681823	1.928434971	1.582735106	2.165333206
ACPP	1.783696364	1.711105258	2.02793926	2.475908175	1.650332352	1.806720528	1.614617228	1.909312508	2.013306255	2.97341335	2.342937178	1.836015201	1.855036662	1.644856377	1.746650454	1.543086069	1.58804648	2.700776034	1.751116904	1.542537089	1.62755457	1.6678883	1.900714144	1.461503829	2.474433998	2.02834468	2.372505718	1.507784432	1.717623075	2.125205615	1.74566819	1.762633526	1.773061914	2.31199782	1.925161151	2.010844138	1.881504432
ACPT	2.424039509	2.27914642	2.394838898	2.14586527	1.931642077	2.113334766	2.774873746	2.997293602	2.692736356	2.347878852	2.193081462	2.616404935	1.872472419	2.061507951	2.242859112	1.559633128	2.177883484	2.138531547	2.722481962	1.974288917	2.333286902	2.237434861	2.175567682	2.695651808	2.197663103	1.634545514	1.945985735	2.204186513	2.389156752	2.20881603	2.299828121	2.392944539	2.20681692	1.283859617	1.928414615	2.180828496	2.166413865
ACR /// LOC645529	3.444428603	1.224717215	1.834468281	2.37701931	2.537146935	2.230851112	2.360868576	2.930689185	2.604184654	1.584253648	2.037691583	2.822341298	2.561575935	2.096937993	2.210642405	1.862549456	2.194410512	2.027360316	2.13839496	2.035300659	2.048708125	1.969955534	2.568735565	2.190853298	1.899013118	2.253204523	2.28756929	1.407492814	1.541307134	2.565481326	2.610780337	1.562785113	2.085285775	2.694088863	1.837312741	2.612472541	2.844564888
ACRBP	4.507418224	4.381379562	3.552922121	3.447383723	3.389489458	4.081373379	4.250026016	3.840779999	4.219085802	4.003263575	3.824645531	3.472724327	4.198395721	3.557477735	3.408566093	3.964445945	3.809555059	3.551926058	3.657025104	3.763629597	4.248665928	3.594737218	3.684311338	4.086924424	4.119950176	4.958013919	3.780754061	4.324408749	4.322338759	4.006382989	3.643287897	3.872962714	3.930828348	4.452183596	3.964512733	3.764005959	3.940613756
ACRC	2.107772477	2.860660024	1.865497242	2.744789259	2.611029356	2.18268892	2.121121225	2.122664958	2.908788163	1.841705596	2.394815962	1.838708938	2.239262185	2.44258087	2.274495615	2.676138556	2.12548	2.448481474	2.193474377	2.662020851	2.389089623	2.2576137	2.757260964	2.731682744	2.097652941	1.973249783	3.135411686	2.370874831	2.24724677	1.997374694	2.402460056	1.713204552	2.216242868	1.734907283	2.326209834	2.466986928	2.04552763
ACRV1	2.288307374	1.883772566	2.038662447	2.194880226	4.480193628	1.853515449	2.158363016	1.910045988	2.027565009	4.385438582	2.74064653	2.181506391	3.585948806	2.852853957	2.330136178	1.695021273	2.168701655	4.8915392	2.422404862	2.164602958	2.19314465	2.275433683	2.301751347	2.097511449	3.292555789	2.326678994	2.174518416	2.045339461	2.207878835	3.264662772	2.157838207	2.169514353	2.433061663	4.673584463	2.359483405	2.097511449	2.388025097
ACSBG1	1.443869918	1.559346715	1.333004005	1.46501817	1.271687883	1.735381505	1.824620002	1.267022924	1.877817037	1.779682689	1.739735273	1.76129804	1.380635599	1.391155297	1.460261904	1.541353177	1.237649973	1.9517707	1.723004799	1.434901996	1.407635162	1.446933965	1.542106922	1.337039734	1.500536202	1.297247044	1.30189693	1.667604837	1.499957123	1.871568239	1.404828509	1.397718098	1.590020353	1.864329486	1.693777591	1.760987847	1.472960121
ACSBG2	2.148027088	1.024169077	1.446081706	0.999096574	1.11869919	1.115565127	1.54179768	1.308860574	1.092017303	0.93378948	1.044413429	0.88203509	0.770140574	0.972329983	0.944038712	1.738142485	1.138435316	1.036398789	1.215852907	1.506784411	0.986334094	1.18970801	1.061319882	2.136598273	1.121842535	0.920804972	1.300517868	1.14476104	1.536489464	1.079343172	1.084572151	1.107601911	1.448041836	1.086574739	0.825014522	1.173576053	1.090913679
ACSF2	1.988315582	0.314248453	2.963706547	1.75350987	0.685115176	0.54991531	1.739444492	0.788165605	1.79513191	0.91963384	0.418447075	1.607976257	0.976469452	0.99455351	1.670839889	1.084686754	0.70205104	1.053469427	0.968367395	4.733866619	0.599837174	1.272887154	1.043577644	1.239696544	0.943597063	0.487594052	0.843289481	2.332043663	0.846804742	0.719110819	0.977523425	0.608666203	1.261687367	0.87329183	0.825876673	1.608308515	0.647824583
ACSF3	2.14390235	1.729164095	1.969710551	1.763640646	1.839381336	1.967031094	2.507708613	1.501219555	2.399508725	1.867098992	2.103960237	2.067962379	1.611127149	1.517392343	2.071944977	1.428312876	1.510524261	2.047584606	1.707501923	1.748444129	1.813736981	2.601621758	2.339490532	1.857911054	1.900891948	1.792894291	2.102755676	1.818353435	1.373731369	1.985529621	1.836505809	1.814438293	2.147550515	1.545165033	1.633096921	2.02085936	1.830410521
ACSL1	1.683645085	2.00206107	1.636397107	1.489579944	2.212999204	1.036205752	1.277588378	2.157290721	1.340750269	1.940307555	1.210776252	1.455394529	1.015100155	1.270472116	1.408752044	1.392763705	2.128905369	1.614184802	2.240479761	1.357569515	1.640636673	1.357232374	0.988278006	1.110661643	1.241013082	3.270059584	1.605664311	1.49578811	1.274098034	1.253321134	1.578023526	1.362800053	1.398469064	1.471601988	1.766040037	1.20135026	1.228772083
ACSL3	2.680807022	2.013697099	1.42885155	1.520095985	1.651812622	1.785213661	1.417872218	1.572775527	1.498577808	2.437290926	2.248891396	1.795033031	2.540507031	1.664474989	1.893978053	2.474539558	1.675778899	1.662398588	1.887340214	1.523136846	1.609441118	1.357966528	1.253257386	1.681036242	1.434782242	4.111741168	1.716593136	1.561685355	1.858508091	2.458208938	1.543038278	2.139909203	1.820696764	1.920636239	1.596114952	2.621634724	2.922690173
ACSL4	0.958635572	1.107860543	1.11122646	1.028035991	1.423859309	1.218689042	1.231602845	1.765132546	1.313919643	1.824997637	0.949234352	1.169141252	1.167129095	1.349788887	0.96911629	1.03888345	0.968179797	1.442412998	1.175884003	1.538102898	1.000384285	1.131796626	1.191316397	1.225631524	1.174638922	1.27366872	1.214721622	1.585922996	0.791290436	0.99939594	1.057525815	1.262561391	0.85185221	1.222546825	1.49035012	1.575053256	1.11695858
ACSL5	1.49237793	1.308224687	1.536284183	1.385128491	1.300774674	1.641035631	1.26476382	1.72419546	1.526150477	1.342478961	1.55032581	1.126405302	1.546759003	1.210318617	1.892142611	1.274636815	1.434939626	1.401972089	1.913970327	1.399466556	1.680611875	1.720654217	1.664224535	1.756305352	1.155772245	1.065351313	1.426751836	1.260705887	1.561731595	1.443612199	1.630527009	1.441922887	1.665597161	1.480511209	1.610057861	1.492754736	1.335515602
ACSL6	1.112500492	1.20657429	1.184349723	1.69270503	0.98759276	1.255329606	1.002635707	1.048344214	1.508931955	1.075912484	1.219240006	1.509952261	1.083585144	0.941136	1.2428035	0.924290705	1.085859567	1.202107695	1.339460763	1.058453342	0.978820052	0.947834909	0.886715835	1.105716724	1.254428789	1.58032133	1.357449932	1.509188915	1.340651297	1.182969792	1.074207866	1.247888959	1.063097267	1.272869369	1.120610298	0.909979139	1.258986151
ACSM1	1.556033153	1.208374966	1.415929666	1.84290398	1.523282744	1.818524023	1.710439547	1.181882079	1.304594529	1.237143315	2.003567897	1.530759264	2.305473031	1.444941815	0.920935272	0.911102023	1.987395859	1.363351853	1.620289718	0.91087528	1.431660043	1.310034965	1.130139353	1.726402057	1.408065038	1.111367636	1.396071997	1.355008868	1.636714969	1.246680423	0.918827187	1.364785804	1.76994201	1.548592191	1.334933561	2.14276915	1.507137984
ACSM2A	1.689831105	2.382615088	1.704949204	2.15306756	1.637161856	2.497115454	2.15663245	1.975268518	2.028884869	2.30153344	2.125401948	2.905677375	1.878022184	1.843202511	2.09181975	1.737272818	2.133794757	1.724585597	2.112989022	1.947474221	2.199877802	1.955856404	1.743741383	2.192104206	2.311797048	1.543158078	1.733040934	1.861062096	1.891291812	1.716229399	2.434751138	1.75520949	1.903740414	2.058277808	1.998600414	2.323621975	2.430863039
ACSM2A /// ACSM2B /// LOC100291873	1.170225451	1.664196897	0.960820548	1.171077348	0.932079102	0.863714444	1.110495646	1.253760141	1.345704355	1.598341179	0.941559341	1.24702327	1.080639493	1.1079563	1.168260372	1.016459469	0.995710957	1.069950676	0.954299363	1.220920684	1.288534007	0.887425451	1.611335474	1.217407821	1.305764184	1.057495354	0.941611539	1.094422383	1.28250825	1.326483957	1.236897996	1.062116228	1.071744264	0.924693247	1.530110042	1.307620351	0.766446209
ACSM2B /// LOC100291873	1.773182035	2.473182697	1.938669865	1.744350282	1.546600899	1.325271643	1.461713359	3.256570361	1.788508952	1.371145213	1.691295569	1.418412139	1.305764658	1.646493812	1.830952722	1.625164746	1.710588192	1.428951275	1.377751125	1.410614889	1.364552471	1.736240755	1.577148248	1.821810555	1.302545369	1.476253836	1.440378298	2.093490242	1.069487248	3.705231979	1.280222813	1.549510797	2.025636757	1.129456974	2.420799158	1.274110684	1.392189922
ACSM3	1.53615646	1.942245563	2.052246099	1.862363886	1.698564156	1.800959226	1.508313943	1.680108545	1.394098865	1.699012676	1.600143584	1.488553996	1.629514945	1.867783119	2.120520703	1.652257898	1.554257112	1.380973167	1.583886068	1.730738705	1.755911224	1.340006258	1.626256357	1.825236704	1.618780273	1.301706864	1.917075917	1.714007758	1.839043438	1.542169576	1.499895729	1.468241516	1.723970804	1.843681243	1.936204235	1.710839801	1.393425134
ACSM4	1.596376684	2.047686922	1.807545542	2.084826197	1.466000331	1.167233342	1.563223562	1.719266848	1.648974452	1.271845539	2.005005924	1.607265686	1.637988227	1.834379153	1.151288733	1.743767102	1.616696339	1.554511018	1.218930489	1.89766381	1.66449352	1.405651411	1.319586179	1.696998844	2.102484287	1.323002932	1.401772935	0.998226729	1.979942911	1.53733491	1.145424132	2.130926446	1.380348972	1.300932556	1.331960365	1.792298543	1.865804899
ACSM5	3.712325146	3.84075869	2.169833828	2.753590514	2.462115495	2.921363219	3.075069741	2.817310582	2.521997439	3.10136353	2.874078619	2.301959998	3.803760071	2.949115731	2.521176109	2.337354908	2.205109169	2.490764541	2.495342594	2.503638847	2.307769629	3.123955056	3.282157957	2.592203203	2.477920976	3.336556823	2.678908641	2.931923088	5.53544694	2.474819125	2.415627786	2.537320093	4.463797372	2.62350205	2.456182056	2.497345663	2.614493078
ACSS1	3.569746652	3.160555465	3.176473786	3.149643869	3.506725865	3.046078178	2.88113019	2.7699755	2.956915726	3.498085409	2.997656144	3.182646559	3.894766194	3.118409354	3.184133539	3.615114108	3.144105151	3.387311812	3.374112217	3.145483476	2.987890365	3.317543679	3.843845003	3.269240759	3.128021605	3.193529535	3.104832758	3.549569749	3.507936242	2.953009444	3.669597173	3.190462865	2.960745515	3.362552199	3.108450472	3.42107486	2.715260802
ACSS2	1.281056427	1.312615521	1.673140476	1.667312055	1.359504472	1.419004498	1.431009166	2.404961651	1.168170679	1.724369124	1.866188353	1.717234069	1.114919046	1.428385228	1.155247588	1.803104182	1.657759434	1.992723141	1.599137042	1.992388164	1.420314651	2.165318979	1.387155637	1.417063211	1.719708887	1.783564055	1.560114711	1.737961255	1.800754048	1.319162468	1.46589757	1.147087015	1.360481954	1.451932214	1.610611527	2.457599016	1.206747212
ACSS3	1.501237348	1.145230824	1.216786534	1.457376689	1.277358268	1.193781265	1.16235903	1.369771987	1.366300531	1.248666072	1.606412349	1.133117456	1.895902054	1.878498368	1.196780106	1.526600985	1.468725411	1.165014249	1.16857528	1.17155293	1.532623845	1.073328989	1.109548226	1.331715197	2.096205479	1.392830498	1.67863237	1.390362647	1.276201796	2.105221012	1.275845969	1.452659986	1.067734064	1.628218217	1.303118552	1.510264132	0.984668746
ACTA1	1.073854829	1.145383823	1.429757082	1.356156964	1.090946733	1.118517568	1.293197782	1.37117847	1.381423601	1.569766935	1.740009481	1.901831502	1.540317503	1.367517609	1.626280098	1.117847965	1.1602203	1.365308118	1.547918228	1.216802561	1.181307799	1.208580966	1.816959224	1.313374068	1.093511287	1.569593972	1.514310339	1.63737387	1.391586799	1.402845657	1.771525818	1.089445909	1.456185476	1.494047231	1.152833887	1.249228605	1.213149225
ACTA2	1.515611969	1.047235968	1.87374175	1.548844524	1.811330874	1.957459865	2.314250034	2.641930426	1.331561985	1.888205616	1.775356738	1.606809607	1.86087456	1.650269265	1.4391305	3.070926384	2.706947341	2.142484187	2.059765879	1.673058258	2.834423773	1.728007997	1.264797305	1.771696282	1.79243721	3.007607424	1.953176755	1.476099742	1.831114774	1.053166675	1.21452389	1.784146825	2.250978875	1.064369607	1.633610657	1.247877573	1.634311595
ACTB	2.456095435	2.454750141	3.855794483	2.46155715	1.982566783	2.520169328	2.98906895	1.967941963	1.687397101	1.920080879	2.608523854	2.634144034	3.257358176	2.829756266	1.921375818	5.318773603	3.875948938	2.320573061	2.256182601	3.951722315	2.6521802	2.679979693	3.206015576	2.52521322	2.029925063	2.651783411	2.463242838	2.933295155	3.432469936	2.227609106	2.485518041	2.316734962	2.774308545	2.76158153	3.036607179	2.301880909	2.118663776
ACTBL2	0.95987053	0.978243172	0.843890413	0.916578097	1.070707709	1.571515115	0.875088494	1.345747932	0.702892541	1.241974522	0.970424336	1.400505508	1.267478862	1.399390123	0.917504733	0.763070188	0.731075883	0.902974489	1.01664313	1.842993363	0.758573059	1.786838053	0.886382392	0.998688778	0.865895547	1.174399919	1.312035197	0.836789594	0.831271259	0.741311109	0.809246885	0.868778156	1.342438886	0.638587973	0.858535947	1.156188241	1.179216106
ACTC1	1.484738735	1.462457051	1.536723902	1.412742639	1.339276031	2.233637444	1.494302323	1.629974221	1.64746173	3.801249245	1.50711665	1.489809394	2.493008188	2.020292199	1.760573123	2.521767749	1.627518046	1.684571083	1.425186847	1.166439504	1.405946583	2.705866728	1.358228364	1.873148405	2.007461927	1.51106674	2.444459674	3.011491931	2.015555608	1.652212732	1.770164239	1.328565637	1.508633134	1.151169893	2.331782553	1.306374544	1.313550891
ACTG1	2.165215122	2.227753013	2.154306314	2.065359014	2.291532814	2.270672513	2.25456986	2.175756682	2.229525159	2.515321186	2.472862192	2.159912281	2.277691166	2.286936653	2.030986244	3.205893384	2.511487833	2.129995489	2.359949199	2.562061953	2.062866913	2.395899776	2.395078308	2.565962449	2.312658177	2.151856342	2.191914183	2.341659503	2.121907463	2.18628266	2.572625952	2.384935719	1.810670272	2.075940948	2.302846958	2.526931014	2.131962459
ACTG2	0.790959485	0.849236354	2.129213784	1.585120015	1.263551108	2.007147187	1.93897639	0.953635388	0.967177769	1.365121403	1.647398396	1.148222799	2.77769852	1.22384013	1.123724836	2.288111191	1.240731081	1.288435281	1.505778995	1.249079989	1.08042801	2.044078317	1.100578775	1.672666325	1.434661993	1.002552908	1.307353364	1.401575426	1.901976438	1.246568222	1.642935543	1.407215881	1.227340534	1.686300349	1.075800113	1.68725993	1.212864056
ACTL6A	1.004162332	0.636339113	0.440499418	0.866259054	1.870287422	1.192090541	0.511946218	1.041528886	0.765113754	0.521805146	0.67516625	0.401307136	0.643763738	0.917135991	1.103360189	1.335957862	0.908250784	0.843295159	0.846186821	1.046051723	0.410311239	0.826455478	0.49170303	0.598439392	0.590784992	0.644365795	0.907422025	0.690292198	0.997148608	0.742852415	1.348740737	0.513475547	1.16852213	0.425534991	0.843805452	1.501828746	2.356229937
ACTL6B	1.751521004	1.456997352	1.704761579	2.320224921	2.106366338	1.667819609	1.548491985	1.439589082	1.65061376	1.999791285	1.478555269	1.471268086	1.26277368	1.874087376	1.456592509	1.790892035	1.737958746	1.848658443	2.21141549	1.501931432	2.033136697	1.821115122	1.499540211	1.668962631	1.138200184	1.8006569	1.872482087	1.746721587	2.22850829	1.663028861	1.545593352	2.205658847	1.684815539	1.51043355	1.906047741	1.953606466	1.463583336
ACTL7A	1.228573527	1.405626514	1.788926085	1.656280256	1.494358597	1.249379103	1.696822348	1.972969089	1.537861166	1.487615288	1.16138714	1.490164587	1.52996656	1.311631361	1.753482593	1.616149342	1.35513393	1.512707297	1.393715184	1.407826812	1.403282389	1.683242727	1.306653618	1.484244862	1.593311	1.130497455	1.324113767	1.066755951	1.807018443	1.566881596	1.42277557	1.087205852	1.300793705	1.293259531	1.129421145	1.824359002	1.407946402
ACTL7B	3.163257579	3.093489767	3.011109064	2.210058159	2.529702343	3.151438506	3.095077404	3.423012579	3.020105672	2.876777361	2.347829741	2.26121534	2.736888929	2.608290358	2.580947727	2.939312605	2.431180667	2.9880237	3.369166863	2.711224297	2.127769614	2.479461726	3.058260916	3.408536139	2.798059357	2.981040461	2.914446674	2.449099817	2.553848403	2.921126294	2.930234867	2.612750506	2.633902636	2.669021244	2.985898366	2.557188212	3.091861429
ACTL8	3.241456746	3.439931204	2.98343086	2.685491879	2.821141851	2.965701809	4.061266266	3.294825737	3.039436479	3.00479664	2.958610188	2.54811446	2.611939045	3.453023426	2.905786707	3.055710839	3.073530808	2.647361488	2.77117038	3.196902599	2.446111537	3.237365552	2.774945632	3.607630613	2.621031528	3.394667702	2.843287366	3.561456382	2.557142655	3.619633977	3.073093707	3.349171081	2.966709053	3.056637482	2.814440572	3.340846167	2.934861418
ACTL9	2.106133818	2.51058304	2.686747146	2.30651742	2.12928962	2.056303841	2.763414943	3.066567758	1.826218627	2.490372852	2.198920671	2.127080409	1.764688015	2.469589906	2.755478148	2.231813365	2.139926561	2.276682422	2.773114297	1.987445869	2.270722704	1.604755856	2.190456707	2.289235872	2.153303568	2.485145769	2.251829128	2.200347304	2.759292822	2.467647021	2.549815056	2.307875843	2.033601987	2.58823622	2.065809828	2.313328351	2.269835086
ACTN1	2.219401026	2.062101745	2.387776597	2.305737378	2.183025796	2.787749117	2.344837891	2.361494295	2.250261888	2.269967638	2.638470641	2.239329149	2.54799612	2.376937534	2.419769499	2.580684403	2.468605625	2.396061355	2.092875716	2.420580049	2.429915162	2.320130528	2.254262055	2.562990026	2.591661229	2.246412672	2.307487016	2.327816732	2.270519954	2.446446906	2.504856241	2.247913595	2.024586086	2.165687836	2.484850311	2.543618612	2.22035741
ACTN2	1.084444169	1.426018492	1.364494392	1.095799697	1.28100745	1.227406309	1.126614646	1.342510993	1.414614038	1.142029553	1.328805866	1.433767371	1.165158612	1.14417088	1.240441474	1.389884985	1.179950841	1.210987382	1.119957099	1.354973773	1.090907456	1.228715237	1.274302556	1.176170581	1.265309197	1.298134425	1.210890815	1.229474373	1.190888694	1.402898261	0.985046702	1.235597047	1.285299985	1.100674722	1.432871386	1.314794988	1.165236116
ACTN3	1.41946225	1.243136554	1.852678716	1.452338152	1.379418636	1.547047509	2.008648112	1.366612326	1.319114293	1.310704178	1.617577788	1.910689392	1.594736681	1.657430262	1.4969691	0.978122378	1.035655206	1.436411559	1.389053275	0.913246166	1.715463995	1.519450743	1.873942795	1.154300761	1.431314288	2.044284335	0.980344792	1.782469944	1.232057318	1.710737435	1.774128954	1.359489101	1.384975458	1.479506672	1.394428579	1.425753629	1.303141084
ACTN4	2.902352685	2.550120762	2.728962752	2.840021553	2.817131611	2.95538089	3.022306244	2.478114438	2.599904432	2.548586932	2.865830871	2.539963893	2.805747715	2.724454461	2.417926929	2.752547672	2.981222261	2.888291108	2.66819355	2.815321417	2.766390496	2.69102758	2.953917177	2.792133847	2.851614128	2.160707076	2.971649199	2.77096136	2.051351252	3.016669682	2.632705426	2.761054224	2.525916548	2.127544116	2.640321545	3.027206423	2.506037978
ACTR10	1.677575372	2.388844836	1.812530944	1.789695124	1.739422504	1.792417819	1.676118134	1.646687025	1.687235138	2.049307237	1.622069834	1.395679513	2.397304394	1.86549993	1.89860408	2.010395678	1.828064835	1.469565884	1.718205795	2.20044899	1.857474788	1.872207096	1.851244925	1.525696718	1.758731364	1.72104231	2.05961175	1.625936734	1.95727315	1.573996634	1.766258934	1.791312656	2.067645801	2.01228422	1.373846781	1.948850768	2.183727146
ACTR1A	2.455870839	2.275534098	2.266258814	1.90537178	2.298875722	2.109066967	2.352805792	2.339255715	2.123989563	2.69316933	2.058738134	2.41057716	2.325996858	2.178232282	2.326201669	2.841126011	2.467723705	2.137703741	2.104030804	2.380966148	2.326802747	2.357014851	2.441414551	2.420046166	2.154755155	1.975430183	2.204361504	2.292790548	2.550566898	2.339650122	2.507179066	2.069889986	2.190426537	2.356950431	2.797543378	2.606427176	2.596072167
ACTR1B	2.659065161	2.254799478	2.446301713	2.825860273	2.040489919	2.641338359	2.362636613	2.229332666	2.285862597	2.466550619	2.416109054	2.287880242	1.824133123	2.41263942	2.588405125	2.299984413	2.504779363	2.634279911	2.720128883	2.191001647	2.346136182	2.59840543	2.560985456	2.349667246	2.534216044	2.045343641	2.172009677	2.441545708	1.814277565	2.17331906	2.1416263	2.240563032	2.386845091	2.264798603	2.054159246	2.345604695	2.752341364
ACTR2	1.968007551	1.559124893	2.509621361	1.37336998	1.641049452	1.551838083	1.676978497	1.600127524	1.274430881	1.92269845	1.411567213	1.253026631	1.423158068	1.733964211	1.709889919	1.954091317	2.041294231	1.34029198	1.665754994	1.434614732	1.702658979	1.530201829	1.435365031	1.293014794	1.479862103	1.42710709	2.047138342	1.606210011	1.680062573	1.554327647	2.666140571	1.584310022	1.760929215	1.585115989	2.237781074	1.480357771	1.627076782
ACTR2 /// LOC284441	2.047807984	1.823456167	4.667417151	1.511892078	1.952866196	1.353569349	2.539677158	1.622747762	1.369857313	1.26388514	1.300854521	1.305343131	1.355100258	1.293666631	6.920486205	2.507981856	2.357788482	2.072243195	1.985885771	1.368674098	2.287184389	2.882898306	4.220088379	2.379704255	1.42944899	1.642899327	3.238388107	2.106996975	1.7245676	1.56701129	1.894433095	1.321599021	1.441214916	1.510276874	5.756727052	2.284059651	1.077646554
ACTR3	1.797892061	2.283770136	1.848061193	1.966454589	2.004337505	1.766591576	1.897853872	2.004331874	2.083716609	2.386551877	2.329209135	2.217214758	1.91932769	1.89554844	2.048869542	1.939176422	2.257806071	1.947631456	2.293359497	1.835491839	2.077526147	2.165244833	1.989011672	2.204192435	2.073623371	2.348725816	2.123267466	2.076469185	2.340997859	1.845090603	1.959920715	2.102900881	1.98852107	2.331072179	2.018068256	1.72877187	1.807003991
ACTR3B /// LOC100290215	1.521180654	1.648705208	2.572612529	1.593901934	1.387925566	1.816827768	4.053834434	1.523037024	1.96743588	1.329005994	1.556613109	1.499469195	1.582198732	1.742169406	1.604233037	1.923690116	1.668076026	2.08625527	1.448744274	1.436576887	2.251791819	1.526255036	2.245633018	1.700504035	1.799345278	1.650933199	2.549817695	1.443937405	1.392714207	1.467821535	2.365504313	1.434774311	1.730246537	1.472327975	1.356212046	3.063551815	1.338036073
ACTR3C	1.660836633	0.613032844	1.30714479	0.809264984	1.779239503	1.237847353	1.20087608	1.753549209	1.260030117	1.222869248	1.634103558	1.147978721	1.259650924	1.545846494	0.900176396	0.905200697	1.651072425	1.606131995	1.113572675	1.332724138	2.362301594	0.961063222	1.527843809	1.78433698	1.241957906	1.885455369	0.955240134	1.469428066	1.287525882	1.297415889	1.153594853	1.356571071	1.619349481	1.610014053	1.35888182	1.156552612	0.813175267
ACTR5	3.153729142	2.586800037	2.629633801	2.246405158	2.490448798	2.52467624	2.641207821	1.911945674	2.467993222	2.469279224	2.511222679	2.722819496	1.966848074	2.501231432	2.573247553	2.663069857	1.899580269	2.66488301	2.878651952	2.654362349	2.185195299	2.184923213	2.503082504	2.651641488	2.308178195	1.723737354	2.533918923	2.456374398	2.491473499	2.528567897	2.82913229	3.019864613	2.538725777	1.68519183	2.33910531	2.429256488	2.578541036
ACTR6	1.447727	1.711418125	0.811894092	0.949980828	1.025486829	0.842001289	0.575614891	1.028998243	0.888182619	1.17672429	0.759178134	1.144540655	0.700511287	0.941492232	0.870661604	1.107295582	0.837773344	0.809866458	1.243657201	0.839335908	0.947281525	0.851560964	0.741229039	1.098808294	0.858558491	1.112830402	1.183373177	0.986000935	1.416559832	0.752871305	0.738171095	1.316058026	1.465199574	1.065292501	0.74418969	0.85110237	1.570288887
ACTR8	1.991147889	1.536350831	1.475952843	1.551342216	1.876857379	1.863825174	1.535598205	1.519628461	1.540205522	1.578820246	1.920874594	1.447777567	2.028515045	1.895842054	1.259397813	1.646737299	1.688573143	1.284194387	1.86550765	1.546066338	1.495377979	1.478374231	1.418274593	1.684744176	1.751134309	1.321493135	1.402857578	1.528797939	1.527682733	2.063517461	1.46857838	1.716594612	1.34542038	1.567334197	1.681188996	1.53907048	1.636170106
ACTRT1	0.988059737	2.538030705	1.637132843	1.363195376	1.5481617	1.289442981	1.112020994	2.120360616	2.002512874	2.196714506	1.287491859	1.720510771	1.075339908	1.031114486	2.202828021	1.179399725	1.121646527	1.107396004	0.930185307	1.218278788	1.687113731	1.484262966	1.490063506	1.478042097	1.875505179	1.838179965	2.869919475	1.451645437	1.610697922	1.239967763	1.202474419	1.813969016	1.326135204	1.433655357	3.566824921	1.320670927	1.200961234
ACTRT2	1.413036098	1.629389413	1.417661453	1.241992378	1.821483216	1.290039428	1.31618684	1.216505731	1.52885875	1.52923633	1.375466893	1.241992378	1.238499764	1.35347286	1.306275366	1.48553145	1.041969397	1.216278664	1.095143105	1.14196237	1.629012784	1.380424779	1.550423303	1.698777205	1.479637032	1.688094238	1.625204074	1.305551113	1.489762627	1.206153069	1.548751186	1.085574882	1.273409316	1.25548051	1.354599867	1.375687116	1.386370083
ACVR1	1.516211299	1.310129881	1.302782995	1.770655084	1.496758082	1.254408768	1.485211919	1.550641747	1.834275077	1.257630651	1.37440033	1.490640101	1.478503305	1.576659019	1.564081256	1.343954341	1.321815835	1.575491102	1.513348988	1.436862432	1.318541087	1.272996255	1.600943412	1.44728105	1.519386685	1.396234814	1.713430889	1.864873046	1.537411972	1.595055875	1.200304585	1.590702393	1.525240495	1.296625713	1.419037681	1.464534812	1.4269374
ACVR1B	2.278135736	2.073407558	2.037888863	1.905964296	1.848903113	1.892561431	2.205244362	2.073222189	1.950818849	1.8207283	1.946216367	1.999376182	2.32728159	2.048813857	2.232881784	1.912068431	2.24845029	1.992070926	1.895097454	2.161237094	2.080364328	2.031894115	1.835312335	1.702336585	1.954476395	1.867999559	2.158550605	2.219341131	2.078187104	2.129140691	1.784506968	2.108738709	2.513751193	1.748693247	1.956524799	2.300728467	2.148436067
ACVR1C	1.353367499	2.143113684	1.275621927	1.404004486	2.011924433	1.302360391	1.279337669	2.674183167	1.224732332	2.021119044	1.467832305	1.637603126	1.976426679	1.97175112	1.079868539	1.033676164	1.286250474	1.237406375	1.250101203	1.472458292	1.258168831	1.616872805	1.445678536	1.236252733	1.784553348	2.597661065	1.988668611	1.63787246	1.372117511	1.957121457	1.40084976	1.172024603	1.783824641	3.241786064	1.487436667	2.259971547	1.681537494
ACVR2A	2.092315817	2.543793631	3.200618235	2.868607494	1.854012886	1.487310247	2.380968845	1.95754523	1.887531627	2.066330208	1.606189067	1.670690279	2.087848825	1.725936498	2.034563687	1.91603027	2.082964291	2.455539589	1.546521696	3.053681205	1.792776998	1.711290177	1.723520372	1.550093627	1.507156398	2.440089177	1.465821879	1.440408269	2.78860347	2.603521004	1.850385748	1.610508276	1.697912257	2.508582832	1.574781836	2.047117004	1.962137669
ACVR2B	2.927457319	2.797375461	2.466010268	2.453874639	2.487952194	2.272443282	2.813764079	2.832612123	2.092038434	2.494891905	2.442222099	2.705245932	2.420442822	2.754109688	2.559465192	2.474434714	2.87206912	2.641814843	2.355701008	2.654871275	2.580504331	2.530813053	2.756090324	2.547351492	2.409020528	3.020702088	2.621242453	2.556557263	3.621813174	2.455171136	2.487938229	2.571933441	2.955632326	2.234031155	2.216937675	3.184783524	2.722581211
ACVRL1	2.447358158	2.067690553	2.227564759	2.240074034	1.921060215	1.922334058	2.12163091	1.671359986	2.603697983	2.282616512	2.088982722	2.292690761	2.095052082	2.057259324	1.828469865	1.970692457	1.908328212	2.594532722	1.790387041	2.459382128	2.103694716	2.189906018	2.345888283	2.263359378	1.928880748	2.049715606	2.041518561	2.029365305	1.735935886	1.878877614	2.326056522	2.144150475	1.985007914	2.152086101	1.984817897	1.958083957	2.101233904
ACY1	2.747775627	2.475425726	2.472173539	1.889318971	2.556441798	2.337892189	2.795120981	2.759938142	2.169527624	2.252495587	2.630051144	2.179827852	2.115196329	2.150877728	2.21471045	2.566737734	2.831281405	2.717111664	2.447323279	2.02871168	2.304730507	2.016027943	2.317344518	2.200494815	2.334169548	2.286407356	2.015238302	3.258088846	2.693447659	2.525374714	2.284382686	2.299733451	2.347554452	1.634909752	2.248600477	2.273447792	2.302413247
ACY3	1.932128923	1.823002066	1.482107114	2.068405898	1.500458742	1.703163816	1.763486633	1.554570208	1.81803829	1.946710773	2.032577055	1.791123405	1.482838125	1.749311992	1.497286807	1.814543838	1.537862787	1.83165471	1.867490379	1.797111114	1.559967026	1.748569844	1.933666036	1.704081954	1.980676373	1.672210558	1.90380826	1.708469865	2.251992214	1.876083498	1.978572204	1.62369676	1.748646702	1.812380582	1.228116467	1.586245011	1.883546512
ACYP1	1.353973282	1.558013113	2.106961334	1.523049334	2.224942974	1.689000604	1.329059478	1.564600492	1.644662478	1.13642088	1.248575224	2.105103355	1.247984049	1.422211769	1.526005209	2.17874687	1.683342214	2.034762184	1.734955702	1.438793277	1.125735679	1.376844313	1.533097047	1.821640081	1.733630591	1.808609818	1.688466373	1.448510761	1.453479929	1.964641699	1.537403659	1.125735679	1.591843658	2.047350744	1.497319036	1.09128278	1.849246571
ACYP2	0.432087864	0.695819803	1.042964139	0.529420038	0.372370963	0.405948438	0.574048328	0.381402878	0.680306159	0.79644597	0.347612888	0.400848062	0.56852292	0.748629945	1.002161132	0.840968001	0.435594373	0.650400017	0.279914956	0.365485847	0.354064681	0.898415035	0.680007194	1.021675775	0.557097875	0.674120901	0.557273585	0.292126818	0.398607229	0.651366424	0.911769014	0.617278635	0.277630722	0.66313901	0.802125818	1.140543759	0.588550009
ADA	1.579437067	1.802051063	2.449890243	1.859580554	1.487078313	1.857285916	1.704454915	1.926291356	1.504742171	1.674390287	1.919376951	1.767176287	2.748647847	1.766840827	1.281984018	1.30420851	1.577916665	1.762059835	1.692840821	1.250245592	1.702576643	1.812934271	2.367096145	1.90921661	1.659468122	1.553232413	1.523760422	1.91557285	1.525233074	1.87796804	1.97220233	2.136516431	1.712968647	1.028822567	1.831326781	2.279862885	1.840597033
ADAD1	1.625085425	1.754721862	2.444186755	1.801792885	1.88064504	1.763240516	1.680347461	2.73458548	2.093720599	2.593263197	1.956657643	1.906419428	1.103590911	1.171303288	1.235630045	2.288229862	1.512267868	3.284957036	2.190154194	1.762196818	1.708918373	1.500302126	1.471846593	1.600718155	1.7307141	1.624676157	1.787625166	1.75268281	2.809516112	1.72275693	2.231929338	1.80475038	1.449618411	2.710224465	1.310540913	1.498485815	2.54061565
ADAD2	2.727390233	3.122788173	2.207982834	2.923393025	2.838772589	2.563426359	2.577184247	2.165295688	3.381832248	2.055421045	2.556076254	2.520739212	1.314945113	2.655679596	2.527429692	2.511127537	2.35017909	3.070476012	3.033050132	2.334996508	2.032118901	1.760288828	2.750714549	2.802585505	2.562834758	1.238483896	2.215777729	2.31848785	2.123854516	3.024795803	2.428326709	2.169722323	2.654945569	2.899573875	1.964020684	2.576998436	3.023857811
ADAL	2.217166825	2.086143817	1.933779922	2.033175896	1.809850548	1.982740762	1.743079823	1.72550772	1.876580335	1.810144778	2.004726245	1.986348753	1.950338084	2.099353222	1.810969462	2.286508438	1.913972917	1.853280658	2.101952963	1.651669657	2.286190739	2.107488455	1.899525203	1.898772177	2.024840021	2.117916571	2.295532095	1.745252863	1.806367935	1.805178762	2.190822572	1.915990285	1.92957605	1.807561308	1.802215202	1.77239124	1.813881773
ADAM10	1.4950223	1.674580023	1.408350968	1.566875003	1.718955711	1.635006387	1.355320687	1.694269745	1.883669794	1.846742626	1.420363957	1.50858907	1.574881734	1.636883858	2.011958068	1.394980912	1.622786901	1.676845889	1.879725993	1.683563778	1.400671707	1.412491493	1.587098776	1.542714735	1.291761469	1.365809692	1.458630134	1.2724582	1.454694967	1.499278266	1.805488416	1.508691635	1.643107459	1.85036332	1.753154587	1.56289846	1.746564042
ADAM11	2.769205647	2.972547326	2.582997588	3.035014805	2.715503326	2.558045244	2.627658488	2.301282011	2.604774579	2.204919448	2.605076021	2.963126228	2.393367957	2.810753053	2.526418225	2.285331588	2.200359106	2.982807604	2.404106334	2.339815184	2.961593185	2.506415323	2.737730421	2.798772312	2.55759909	2.571271577	2.413638965	2.666276569	2.383824337	2.400716261	2.708566307	2.544352808	2.896867973	2.302115006	2.622743178	2.331368407	2.553672205
ADAM12	1.949755957	1.849706544	1.982045917	1.789533498	1.98959195	1.917853147	1.95649879	2.169522889	2.227084117	2.087287643	2.482008159	1.810403045	1.805885774	1.838898096	2.132732113	1.932622193	1.899648606	2.035824654	2.04770698	1.805814849	1.496327491	2.001763702	1.876423525	1.980612139	1.825102618	1.898036714	1.848503339	2.004936917	1.981583642	1.87014726	2.116995562	1.665226952	1.75101938	2.121156532	2.403073796	1.897328422	1.784620164
ADAM15	2.711785421	2.493884122	2.489118712	2.371422084	2.488975292	2.602115766	2.749752892	2.36306222	2.806745567	2.392950026	2.431892935	2.590050704	2.201883434	2.679653453	2.594818891	2.726880198	2.583554621	2.731319799	2.513285583	2.505440959	2.409571605	2.509870538	2.700191953	2.877352316	2.591656447	2.246155647	2.597788694	2.71587853	2.354269862	2.558202895	2.778291314	2.681394485	2.515223088	2.339010966	2.735875821	2.684930247	2.562175869
ADAM17	1.781102346	1.56087133	1.506660693	1.569959708	1.239180283	1.672540853	1.364358882	1.476527698	1.439287766	1.365768711	1.402848537	1.667304507	1.696048693	1.71006726	1.591664397	1.956873766	1.277557796	1.531332583	1.567076582	1.449085064	1.261370919	1.454322882	1.513443091	1.552041087	2.079362076	1.774341218	1.58769423	1.465383625	1.597346138	1.583374562	1.443168196	1.479644613	1.600330357	1.438215798	1.520679868	1.379480617	1.664579977
ADAM18	1.130862496	1.333280873	1.670612569	1.208621735	1.359981848	1.557040331	1.052164609	1.54029874	1.393005039	1.483959346	1.156040633	1.318700183	1.205514865	1.245001283	1.125679093	1.101845804	1.120809464	1.216600469	1.311867705	1.374665349	1.22678387	1.060383649	1.350670023	1.361880486	1.2467949	1.367263106	1.118316817	1.249978014	1.374971021	1.353451183	1.167055417	2.039335134	1.214020536	1.485786838	1.447386671	1.195603775	1.636990686
ADAM19	2.454199102	2.599568519	2.368608754	2.592945248	2.128258618	2.571083783	2.377505599	2.244871645	2.34933179	2.061381893	2.498531526	2.512896907	2.275920423	2.344112612	2.336490931	2.402197047	2.402034944	2.422797274	2.369500074	2.336741313	2.560309629	2.323986117	2.434851337	2.207819781	2.446211149	2.377813963	2.38048422	2.372000909	2.37643525	2.422825732	2.361020683	2.341701305	2.588442066	2.308285439	2.519406467	2.681200604	2.63366391
ADAM2	1.087285106	0.79377142	0.786707192	0.767703425	0.392204899	0.929285196	0.569805553	0.97017812	0.847499349	0.464240122	0.670097687	1.073355643	0.76730544	0.827401123	0.568810591	0.749893611	0.593784129	0.955775374	0.858248217	0.516139127	0.545442218	0.810428449	0.439196043	0.777619774	0.804675695	0.901214098	0.98912337	0.823102485	0.981932427	0.531779427	0.555958971	0.627059415	0.931505943	0.600992249	0.811327317	1.238918735	0.787417433
ADAM20	1.332853299	2.198979747	2.006257945	0.994723407	1.382614272	2.283206312	1.215792649	1.120553409	0.397183852	0.893569954	1.373437044	1.35202351	1.031432322	2.370695892	1.460722685	1.46786053	1.994225578	1.383117773	1.051980088	1.200398536	1.391631573	1.75928036	1.170436511	1.316562782	1.492978533	2.375875921	0.586586333	1.416845518	1.858580734	2.122590384	1.185581251	1.587776417	1.506895321	1.757479364	1.48225442	1.167243836	4.016583334
ADAM21	2.717428182	3.258619764	2.40429587	2.991533863	3.038415962	2.609457286	2.598426204	3.681895761	2.865428536	2.892337691	3.299986322	2.577450434	4.349359806	2.95743779	2.670211808	2.77843341	2.761468943	2.771975459	2.791655081	2.609007609	3.307184003	2.563602991	3.436323484	3.105371409	2.628558606	3.333166249	3.485200976	2.973273554	3.247244762	2.706505344	2.969157555	3.190907021	2.903301565	3.707593568	3.09842566	3.29342113	2.787539082
ADAM21 /// ADAM21P1	1.359219846	1.727004784	1.355474806	1.47465519	1.293681649	1.742866129	1.799922912	2.254724951	1.956884139	1.738019607	2.004468174	1.270770818	1.738350052	1.722819151	1.657831696	1.103455657	1.387638089	1.463078593	1.424383854	1.568056805	3.173051141	1.241839877	1.289348908	1.286263906	1.872502433	1.058855186	1.446860297	1.438134148	1.461668307	1.370881104	1.596615109	1.243073878	1.169298258	1.795729954	1.442100579	1.492518327	1.155107249
ADAM22	1.9280047	1.620130821	1.673907311	1.278012293	1.418410556	1.584032384	1.296922631	1.521034932	1.550644927	1.688466566	1.390437848	1.413038058	1.519496116	1.546619418	1.523668421	1.329669271	1.308258214	1.492487956	1.324395227	1.502235336	1.189928586	1.347027174	1.326161243	1.667362052	1.946518758	1.666668025	2.094542205	1.563232468	1.349761942	1.864033223	1.289319325	1.857998153	1.247515277	1.504166091	1.510937549	1.39079187	1.318601383
ADAM23	2.780846316	5.190746498	2.479548965	2.319367583	2.339230712	2.436232984	2.347447188	3.12402376	2.548072774	2.153043787	2.290330718	2.179607731	2.452586163	2.402888453	2.31027362	2.54791323	2.33611962	3.281341993	2.854346416	3.565427979	2.268212267	2.292634524	3.4573398	2.591531427	2.450670156	2.404819339	2.395208	2.201720705	1.966006542	2.185334159	2.11632159	1.734704141	2.57672051	2.288065198	1.656868047	2.503453742	2.177928701
ADAM28	2.254309696	2.082928695	2.238803726	1.982208091	2.375265173	2.080451242	2.407956841	2.549777954	2.184861967	1.841803859	2.20635057	2.200623271	1.945428476	2.30729725	1.89935392	1.882724342	2.101747786	2.091580394	1.98536746	1.98040173	2.356500581	2.173546059	2.043336132	2.371131721	2.702520089	2.139466076	2.305308461	2.201290255	1.980516515	2.110358518	2.247267159	2.375422499	2.630031939	2.402232913	1.879778824	2.083837472	2.208590852
ADAM29	3.691065824	1.75558015	1.730418734	3.350670732	1.848759215	1.145671517	3.797234726	1.290809929	1.471440257	1.679584491	1.281706815	1.781662106	1.260329839	2.58733883	1.727452551	1.783810032	2.828724772	1.891784182	1.668528595	1.769373656	1.532418697	1.892579629	1.772820595	2.233826589	2.100721714	1.833981666	5.01144073	2.416425972	2.498887358	1.94764227	1.523226859	4.398415889	1.827264554	2.09161826	2.291629104	1.615410381	1.733666904
ADAM30	2.236823741	2.28126151	1.807951632	2.126032502	2.112432639	2.87506444	1.621884718	2.407644949	2.135734315	4.391579087	2.292522543	2.475384394	2.27554437	2.337046935	2.457280117	1.942564288	2.158343004	2.110635037	1.999753781	2.314196286	2.206871599	2.289091096	2.023499106	2.825296114	3.014944904	3.060761876	1.654871232	3.872496355	1.985527506	2.497254964	1.985632111	2.253839225	2.312208792	1.788242554	2.321204819	2.397357229	2.36785863
ADAM32	3.706539322	5.955006877	4.686428361	4.306381455	2.752445322	3.523824464	2.763623173	2.554790837	2.415927545	2.600899469	3.841963276	2.634970416	2.856700271	2.686345535	2.981376292	2.780389948	2.928711421	1.490255061	4.422927473	1.966334832	3.886505729	2.370862512	2.665040575	2.137201579	4.617528145	4.34401874	2.786162415	3.909889338	4.122881612	3.024377459	1.956701136	3.371716012	3.662566072	5.131617229	2.700772832	2.500304363	4.757304325
ADAM33	2.897173563	2.936499838	2.680025469	2.905286833	2.957268038	3.028085673	3.098258452	2.917118038	2.910164121	2.587705142	2.828088199	2.769381824	2.672343188	2.727040434	2.908121392	2.877642977	2.841708336	3.147567753	2.761689838	2.995360548	2.766126746	2.918113622	2.837534925	2.980293645	2.845546999	2.868378921	2.726761535	3.058032463	2.703539503	2.782506137	3.048209775	2.753065086	2.86981497	3.140916716	2.914191715	2.697223346	2.956015332
ADAM3A	2.33025653	3.106690669	2.514547926	2.784823918	2.753679891	2.167359727	4.030585007	2.676632276	3.470127926	3.110482116	2.49802805	2.37927452	1.818952848	3.037767583	2.226397969	3.105065763	2.438312763	2.64336924	2.646963685	1.747516574	3.450614663	2.946305702	2.302565721	2.331237687	2.694443792	3.107470574	2.566381249	3.136393316	2.421433173	2.370191437	3.668705509	3.141659596	2.90150053	4.897754846	2.578669234	2.515306696	4.096862396
ADAM7	2.100463406	2.180164359	2.710811375	2.240980235	1.871088892	2.153650727	1.836493312	2.128613283	2.068106539	2.014483458	2.109432424	2.057618285	2.020981634	2.025523419	2.007222466	2.294646682	1.945416511	1.908921702	2.047655363	1.983468447	1.974069603	2.344447572	2.184267856	2.091517688	2.197907983	2.22004825	2.104292053	2.446216483	1.893284372	2.08516855	1.988314696	2.132601416	2.022209623	2.183713394	2.07454059	2.366509837	2.080278705
ADAM8	3.283148605	3.338252259	3.216141981	2.999562873	3.177244713	3.059461431	3.538961226	2.927088144	3.221446508	3.098370549	3.252215031	3.211777318	3.267035804	3.028952194	3.216706074	3.104798571	3.160557569	3.265723448	3.373504794	3.090216876	3.253660191	3.127412206	3.374638267	3.245080814	3.261738791	3.302088341	3.045472528	3.328078219	3.193946278	3.142253436	3.041432886	3.081235006	3.06250034	2.769522796	3.208982135	3.419040789	3.115709632
ADAM9	1.233834434	1.34891567	1.479500222	1.279369702	1.50761614	1.176597088	1.58888837	1.615298904	1.080986412	1.732364937	1.549347933	1.10474847	1.619506035	1.073291753	1.164750825	1.612319634	1.706461991	1.169771913	2.846037327	1.112768799	1.217177422	0.977112514	1.232434339	1.33300534	1.82186266	1.895412389	1.15904395	1.447001979	1.561865294	1.0137272	1.465984074	1.227460086	1.633887078	1.32348416	1.13049166	1.236023124	1.416558372
ADAMDEC1	2.223678716	2.145776107	1.725449697	1.98522006	1.373057012	1.769642245	1.899406898	1.851368581	1.796070255	1.494259515	2.103632875	1.504466523	2.072916419	1.739874471	1.237806365	1.411139393	1.950685133	2.010222526	1.726862054	1.768823463	2.223526991	1.659633428	1.662525494	1.898188424	1.862687335	1.783744809	2.694499737	1.905635632	2.062681851	1.864908409	2.121638119	1.559681361	2.027767544	1.966627965	1.365159464	1.497351181	1.726629247
ADAMTS1	2.718457389	2.529997496	2.386653013	2.626230942	2.989497618	2.660258664	3.199586616	2.361247312	2.849384154	2.279765611	2.865021723	2.459766071	2.956686801	2.575180975	3.421634641	3.328659919	2.905192632	2.430006623	2.359554775	2.644494139	3.049949072	2.79676147	2.518899361	2.300119029	2.221512438	3.01748519	2.883555939	3.260560054	2.625599077	2.79447886	2.730827974	2.289568254	3.072054063	2.885369336	2.892882295	2.90695403	2.510919602
ADAMTS10	1.472426711	1.40173228	1.021403624	2.271845983	1.642794753	1.355125638	1.579852714	1.367123388	2.032352447	1.938677711	1.273356361	1.581606231	1.442709209	1.963780695	2.143839226	1.741360879	1.696784625	2.069413974	2.541838	1.509412151	1.623415929	1.28073679	1.667872633	1.471442692	0.949982732	1.398365793	1.514277584	1.251925793	1.30267894	1.379667265	1.438147864	2.221864215	1.341793207	1.387013115	1.258508438	1.512274171	1.204702471
ADAMTS12	2.575742625	2.968196673	2.881746185	2.578916534	3.165210966	3.121919151	2.93997967	2.902140697	3.094829361	2.186164238	2.668815484	2.549867411	2.574198407	2.94937163	2.530694149	2.80282026	2.805111957	2.869843831	2.711133076	2.963798677	2.683594604	2.689057863	2.838743182	2.584809497	2.759140626	2.595365238	3.180815299	2.467485883	2.728820702	2.875217041	2.65845092	3.569724422	2.865761435	2.775638158	2.802158867	2.864028897	3.349104043
ADAMTS13	2.693815485	2.389365334	2.4457116	1.856017481	2.198581018	2.379377736	2.041394822	1.977154853	2.012978889	2.159288613	2.014644608	2.411150683	1.983346275	1.906366175	2.011947224	2.23852469	2.283648514	2.145149374	1.857006137	2.02450781	1.977574687	1.900144305	2.336234725	1.947202905	2.344550727	2.107665434	2.287850583	2.445507829	1.943597785	1.986700227	2.056524246	2.534717206	1.810699304	2.320569656	2.333929915	2.226348524	2.339540747
ADAMTS14	1.865267962	2.555260726	1.655439149	2.608515889	2.448492555	2.416355324	2.152335629	2.311624759	2.074060624	2.176752657	2.021346771	1.81946976	2.009676467	1.857855145	2.092753788	1.942824675	2.301007361	2.220943907	2.895299716	2.391510919	2.006135355	1.955215892	2.137283955	2.059572315	2.117691977	1.733352956	1.795463927	1.830209338	2.667827459	1.936877223	2.572921764	1.658760235	1.553470724	2.499586475	1.974701752	1.763872607	2.766683132
ADAMTS15	3.161440499	3.197992466	3.513483385	2.948905268	3.574772017	3.389514893	3.369663317	3.178763088	3.248244028	3.771820399	3.210616956	3.62456592	3.355035467	3.401258923	2.791773364	3.257679154	3.641337267	3.499143021	3.197400484	3.224246725	3.329899345	3.303981159	3.659608587	3.410176642	2.747956688	2.899364376	3.518472825	3.459163418	2.82191295	3.548522683	3.605919441	3.625233833	3.25230639	3.182072847	3.808693667	3.593125693	3.262273605
ADAMTS16	2.437787983	2.329157609	2.308317209	2.099261211	3.242346006	2.344507737	2.33866034	1.769498401	1.990565493	1.890927644	2.859868062	2.456830809	2.076190178	2.297911775	2.092143206	1.931339956	2.856998146	1.883524609	2.205687965	2.690501813	2.770617204	2.071029763	2.469281053	3.026727532	2.055501505	3.523033858	2.173312331	2.211905017	2.550780674	2.547822406	2.330673131	2.653789467	2.436815055	2.135877008	2.433112871	2.637772611	1.562062165
ADAMTS17	1.18887649	1.721639197	1.583439514	1.08576428	1.607580477	1.534668905	1.109807506	1.378778882	1.74871226	1.142256088	1.130625421	1.321407444	1.294823064	1.274884778	1.075501927	1.576597946	1.02370148	1.436992208	1.391282393	2.044582553	1.290923544	1.082096042	1.108913696	1.264290204	0.746644979	1.216368624	1.349074539	0.998141119	0.986621509	1.104766636	1.560390277	1.040348973	1.009199946	1.265211773	1.393494158	1.655404026	1.360686307
ADAMTS18	2.121640498	1.871360248	1.969210953	1.912323549	1.916435001	1.920810906	1.984505654	2.240795898	1.925366567	2.192186377	2.072109207	2.318191935	2.088711793	1.860390622	1.931397873	1.790990778	2.842545048	2.089205381	1.758209779	2.190594954	2.327727074	1.805113211	2.028332188	2.285826361	1.811977247	2.963739474	1.980002266	2.28196705	1.943067376	2.135197762	1.906082064	2.082258052	2.022528076	2.475438891	1.903582647	1.919322973	1.805829219
ADAMTS19	0.726997427	1.272992341	0.871956154	0.811435085	0.933601171	0.892881509	0.793243084	1.062537724	0.958278781	0.727466068	0.908172008	0.935091637	1.622184384	0.760861234	1.203582401	0.950647216	0.964921093	0.790270248	0.869371661	0.865443319	0.810183935	1.003095191	1.105403321	0.674569902	0.984147148	0.938802066	0.870223978	0.839910077	1.10814489	0.861878305	1.239420504	1.394456059	1.05412343	1.238770461	1.494757341	1.029221434	0.887182683
ADAMTS2	1.800713003	2.058584977	1.988120711	1.906105241	2.11958209	2.280821599	2.030688473	1.996302377	1.953149033	2.254015174	2.040566638	2.124357571	1.399603271	1.843615126	2.001451523	1.829459404	1.962420868	2.23590349	2.028604446	2.062682823	1.80080013	2.197182674	2.261892934	2.242570214	2.396235259	2.067527319	1.71138137	1.594469103	2.243225435	1.863663252	2.339642599	2.087516681	1.944847871	2.155469637	1.646875834	2.107734051	2.37705129
ADAMTS20	2.000430017	1.933951327	1.244635629	1.338411624	2.589643586	1.665257886	1.640878278	1.5578118	1.346130986	1.509039811	1.608066948	3.023605606	1.923219976	1.560034003	2.05595505	1.661797033	1.322136497	1.503585895	1.579925136	1.717527384	1.623761605	1.446587114	2.369445252	1.603392418	1.639017841	1.544758066	2.273613577	1.646343081	1.47325669	2.377381511	1.816305861	2.097277421	1.727070787	1.480425776	1.309584542	1.281832002	1.881260558
ADAMTS3	1.962816245	1.836805256	1.818092372	1.952407792	2.102626271	2.623266709	1.739276561	2.082069215	2.541605097	1.842136979	1.987608361	2.797648772	2.136301563	2.110081702	2.38797396	2.195262655	2.086287926	1.824728581	1.411393183	2.163684618	1.856828183	2.8082673	2.08539827	2.189187158	2.111263483	1.789700702	1.888079926	1.755595228	2.31312562	1.796030472	1.847681753	2.176607908	2.78096388	2.731749177	1.870383302	2.125865821	2.289302731
ADAMTS4	1.750700479	1.659239364	1.519857212	1.969262249	2.1979879	1.730178124	1.893556218	1.501070593	1.829705373	1.735561787	1.609359623	1.806385444	1.970321386	1.470298261	1.856380198	1.329018126	1.93263053	1.507889704	1.944845776	1.855604081	1.552351507	1.785866856	1.905594159	1.670734342	1.754385512	1.715123431	1.568964562	1.730350854	1.438634926	1.766313807	1.679248147	1.751726947	1.952301685	1.697107548	1.573012537	1.61322158	1.798536572
ADAMTS5	1.786888615	2.479213687	1.860588343	2.053700618	1.956074716	1.756814201	1.502985136	1.666140183	1.787041843	1.47638368	1.465460563	2.450889924	1.500264823	1.847300403	1.849028082	1.78627981	1.570254419	1.311251161	1.525368465	1.354881321	1.946643088	1.648137853	1.474391389	1.870381408	1.580226914	2.04052042	1.539404997	1.757227465	1.883015545	1.996137933	1.757375425	1.730353876	1.987879046	2.588482944	1.702725362	2.38236757	1.457937833
ADAMTS6	1.02568035	1.499215583	1.415914615	1.258152867	1.394132082	1.288237263	0.895155137	2.152184319	1.629391188	1.352712481	1.331427518	1.515595072	0.98322272	1.514785265	1.417695251	1.213739034	1.24931488	1.532579197	1.30511137	0.964291805	1.16411454	1.437078986	1.106027928	1.306249342	1.074233996	1.439080712	1.563391177	1.290560013	1.239853096	1.098517924	1.086693822	2.174718654	1.579773956	1.80220724	1.1007562	1.431937926	1.179525862
ADAMTS7	2.727562017	2.628355315	2.6147284	3.076325726	2.147880508	2.883925736	2.998016766	2.523548499	2.530027058	2.942587461	2.408415657	2.428103227	2.650517139	2.532524085	2.555638691	2.784534169	2.629146186	2.367849059	2.989919014	3.018693472	3.305301352	2.460473903	2.555836673	2.706272475	2.265935793	2.536805968	2.081717643	2.81276141	3.099262496	2.535031818	2.379520525	2.63339027	2.748650482	2.48054431	2.573644726	2.372976	2.382604032
ADAMTS8	2.957612304	2.85724124	2.108146434	2.47406614	3.130166234	2.726574448	2.814827221	2.555732886	3.200636732	2.736453489	2.870808457	2.96367145	2.795991181	2.798230431	2.967096184	2.793620211	2.646883511	2.862900294	2.639926991	2.542604801	2.646137235	2.540563077	2.963965645	2.59007489	2.32575667	2.331966915	2.783783479	2.723297398	2.424440009	2.701008575	3.728846595	3.604131272	2.703305514	2.526441151	2.444687108	2.529844024	2.809900535
ADAMTS9	1.535356202	1.304410637	1.416079401	2.030761737	1.76323289	1.432218038	1.653594055	1.527797986	1.586021855	1.547213355	1.187688941	1.547662118	1.357940136	1.628638417	1.968603167	1.198358908	1.438224983	1.794120065	1.701856017	1.616173289	1.516844898	1.348425669	2.050043432	1.601141746	1.319657188	1.433491589	1.372439555	1.376186676	1.36609513	1.418599544	2.032858683	1.466315155	1.443174026	1.659873986	1.610901504	1.848814915	1.777456508
ADAMTSL1	2.050155622	2.127601059	2.137660079	2.158712751	2.317944081	2.074523687	1.934260497	2.128236627	1.981734638	1.976014528	2.110596094	1.944499897	1.900076489	1.915780261	2.187458009	2.033898019	2.026510587	2.116987404	1.957640181	2.33942094	1.923678163	1.942411684	2.082852759	1.952171203	2.13865559	1.965858831	2.064310731	1.970665944	1.716862555	1.889155351	2.169164836	1.996741769	1.964307005	2.086017016	2.094849757	1.994028038	2.361978412
ADAMTSL2	3.347868463	3.11116941	3.364061592	3.183732773	3.259444203	3.060596153	3.372694293	3.187537323	3.367836501	3.197419047	2.950116102	3.231065565	3.267265447	2.798317505	2.991991207	3.058426424	2.995816108	3.228957843	2.883844026	3.66051861	2.942912043	3.144209026	3.396475949	3.439976241	3.065948658	3.064690444	3.209694217	3.307322402	3.332054916	3.195545789	3.048285653	2.813622336	2.842239934	2.946989488	3.369233132	3.036086558	3.247485759
ADAMTSL3	2.848102256	2.144984762	1.964371323	1.86131542	1.812656035	2.299674861	1.874170847	1.266672233	1.737754579	1.497326219	1.662959367	2.020149003	3.055170251	1.540460958	2.428335375	1.925698799	1.873852118	1.912038813	1.477317334	1.918166654	1.69072606	1.660797329	1.527228155	1.308757299	2.029533505	1.499342038	2.281663082	1.856266578	1.597387495	2.300668271	1.920120459	3.679787751	1.549430478	1.1959695	2.707326014	2.458748809	1.667369217
ADAMTSL4	2.556366113	2.491118898	2.033044659	2.490614091	2.471198309	2.410388535	2.387038222	2.083550224	2.383401488	1.97576396	2.515193711	2.060459742	1.981809769	2.079875187	2.986460507	2.40786182	2.304747209	2.186117456	2.509644526	2.15985725	2.544982436	2.521565817	2.47733005	2.662363256	2.173674163	1.977761071	2.36241524	3.184593493	2.199733318	2.117070565	2.358529192	2.300148584	2.275858672	2.073927795	2.195294534	2.417590167	2.217428491
ADAMTSL5	2.255800435	1.87081576	1.761598652	2.097600527	2.012630984	2.268391377	2.281152601	1.799767726	1.81608829	1.770389507	1.866795556	1.756669201	2.042360159	1.751096532	2.181098327	1.580501298	2.152012305	2.14914745	2.177771651	2.398569488	1.917027124	1.787534585	2.332725865	2.209188114	1.879636545	1.486023782	2.419072093	1.778046258	2.132064017	1.977332056	2.266020508	1.831916978	1.83458682	2.062378465	2.00431825	2.186496692	1.605784644
ADAP1	3.971264847	3.809557031	2.926950735	3.287918061	3.290589065	3.470259755	3.594397436	3.323712369	3.921014907	3.700404652	3.415326105	3.383634533	3.112623421	3.37022515	3.187287545	3.444150945	3.140647558	3.586101416	3.57941679	3.514959941	3.263880237	3.307018909	3.350060728	3.759802357	3.367219848	3.537375729	3.771021126	3.800047332	3.702613625	3.433454936	3.188574299	2.984225866	3.621610708	2.904385937	3.456857549	3.724331027	3.235656225
ADAP1 /// COX19	4.012946734	3.235676685	3.501249088	2.752256505	3.239401798	3.232682825	2.950325759	3.092631977	3.658426668	3.683147529	3.271990222	3.422235515	2.823236499	3.023473974	3.408862969	3.614002849	3.453579917	3.447075485	3.433323889	3.670588427	3.087876684	3.385696699	3.489578868	3.488463921	2.865925889	3.475525725	3.418758336	3.059149218	4.001140923	3.581223118	3.444468593	3.397727408	3.599259782	3.49311441	3.235699331	3.227231866	3.159771129
ADAP2	2.871730795	2.047958125	2.365127742	4.399978226	2.589662907	2.508587538	2.610129129	2.238444243	2.188186427	2.00495787	2.627879643	2.794913337	2.254004987	2.49695883	2.191494346	2.216815981	2.623733368	2.337229909	2.910108417	2.268317247	2.827939002	2.134506461	2.493687297	3.11159263	2.921679478	2.26269393	2.237039225	2.904877584	2.292316016	2.806006217	2.594503946	3.509859206	2.724025454	1.900244197	1.860687442	2.392646787	2.793510783
ADAR	1.285290823	1.375321366	1.38014807	2.059120994	1.475334186	1.528887171	1.762661836	1.488434298	1.398328701	1.569073122	1.453631757	1.345563221	1.604558926	1.576769255	1.482773493	1.871906281	1.95841373	1.684478376	1.642024303	1.551937799	1.559704853	1.679913886	1.406952208	1.553258887	1.451841794	1.36184567	1.828045873	1.555125772	1.554142317	1.45998878	1.661853141	1.285288125	1.408416854	1.382299604	1.769983259	1.626904026	1.31078111
ADARB1	1.959008868	1.868577373	1.901192644	1.78800897	2.068910551	2.08499329	2.168346558	1.818803082	2.096753531	1.674801005	1.760424136	1.584198152	1.90686812	2.190825591	1.981258601	2.29849654	2.001893204	2.075797042	2.065665666	1.961803716	1.871520759	2.22987769	1.92565636	2.13598296	1.817355308	1.546037709	2.192985361	2.17610122	1.810898557	2.19290582	1.885545247	2.052210658	1.920519538	1.943889007	1.869314034	2.158935391	1.668919384
ADARB2	2.831866223	1.81842353	2.408519178	1.985195828	2.526306796	3.629790631	2.688821765	2.287934224	2.220517197	2.083656975	2.31268711	2.514511927	2.262872513	1.992758003	2.065239408	2.046879625	2.166591121	2.545580235	4.104509619	2.419414833	2.472975304	2.202469967	2.269634793	2.373165082	2.19481714	2.425002835	2.207260221	2.078190072	2.013211065	2.101384687	2.63233037	2.376138696	2.366902718	2.354715131	2.409130892	2.239204037	2.182626618
ADAT1	1.438410015	1.841459557	1.259540792	1.043908224	1.274510873	1.420992554	1.347901586	1.584090168	1.83380567	1.207404921	1.875582493	1.802286772	1.432876881	1.576057621	1.564416509	1.471794425	1.457974226	1.479333045	1.823299561	1.549407056	1.232192245	1.290821754	1.407216799	1.553770678	1.781973593	1.530546892	1.537782401	1.606000506	1.157386368	1.701885047	1.515929383	1.44412119	1.410340158	1.742076027	1.436346188	1.148069885	1.775109342
ADAT2	1.914231124	1.765722019	1.904315015	1.525473563	1.991426143	1.554682475	1.393673338	1.854831528	1.55843082	1.696924497	1.296829344	1.687704141	2.42630328	1.867715172	1.755475283	2.247754299	1.551237651	2.388382078	1.677755849	1.967246498	1.43241913	1.5184461	1.62127528	2.804456232	1.394855482	1.632689182	1.65616943	1.748676534	1.659571556	1.865013032	1.481655231	1.658829501	1.252454033	1.730660279	1.697872972	2.072880134	1.410991716
ADAT3	2.066356515	1.632021954	2.508787734	2.604086339	1.885158874	2.074918499	2.535683532	1.894930704	1.84504784	1.596657238	1.525834739	2.203348259	1.591631725	1.777110358	2.244017684	1.615828637	1.540445951	2.052323226	1.811648868	2.070923352	2.52446582	2.303518868	1.836730856	2.041144362	1.422925021	1.983371244	1.712823956	2.168245224	1.851197621	2.400464979	2.471483643	1.974822701	2.017377535	2.378389072	2.008641112	2.456547178	1.314330346
ADC	2.993914025	2.647732951	2.54210653	2.613823366	2.613555519	2.652160576	3.230169663	2.45147504	2.813773247	2.548746263	2.590383768	2.662162781	2.313333958	2.695301903	2.673131895	2.39015118	2.468641039	2.84071069	2.692077116	2.628075298	2.724471949	2.535392929	2.861419422	2.773586426	2.541895225	2.332438685	2.797587087	2.578414033	2.38968851	2.749011688	2.640944827	2.684032991	2.747601464	2.368294083	2.566259242	2.538103501	2.555067799
ADCK1	3.358592112	3.01818812	2.572711164	2.812743985	2.887955765	2.869321495	3.453873377	2.523456238	3.368490128	2.965648092	2.885849364	3.182809388	2.93480881	2.863886131	2.481680002	2.435953071	2.712699542	3.287525029	3.358329836	2.821052195	3.465308729	2.954504575	3.164589625	3.197693956	2.946609209	2.488409541	2.704314724	3.078405581	2.967227478	3.017649922	3.019201026	2.763665187	2.940508474	3.031601802	2.901418737	2.689180033	2.826027599
ADCK2	1.948888445	1.858328309	2.116252013	1.820489896	1.787646761	1.92437066	2.415715076	2.124049015	1.868802785	1.836000094	2.127185405	2.117337449	2.129413899	2.157114982	2.151593308	2.039173683	1.80172017	1.903002195	1.997222706	1.768123105	1.940752991	2.142055075	2.276810094	1.982215504	1.924149673	2.050739442	1.737721374	1.882110117	2.023256814	1.76734907	2.617096556	1.682526638	2.07645744	2.093686665	2.33351691	1.688950089	1.624556963
ADCK4	2.065675145	2.041594266	2.042053825	2.132403076	1.523763464	2.324682457	2.280472905	1.42532598	2.382127301	2.1247744	2.342789072	2.351428777	1.566134781	2.156300131	2.174590569	2.006392066	1.832495034	1.967482064	1.907696273	2.018276072	1.77415873	2.10369801	1.873355315	2.124455637	2.505841154	1.780567767	1.776550162	1.500770265	1.878712122	1.961264342	2.569070607	2.138230283	1.610776121	2.085044843	2.097958574	1.784394058	2.732261902
ADCK5	1.541012319	1.752061287	1.645515269	1.720393726	1.454386219	2.381734973	1.654300463	1.624982431	1.585346904	1.576153096	1.562975305	1.80201431	1.248240615	1.496269121	1.781072858	1.738270575	1.211261077	2.048755549	1.633250105	1.833537567	1.965090014	1.673034478	1.652732613	1.366139463	1.579718729	1.707720625	1.69479298	1.577351695	1.318252551	1.511438912	1.030657964	1.416211328	1.331908515	1.001252123	1.536019646	0.965473499	2.26442873
ADCY1	3.146345475	2.419198606	2.641406492	3.147908485	2.798749474	2.935599661	2.493354736	2.682305247	2.823149793	2.188567835	2.607454447	2.695156661	2.684215593	2.571852559	2.764102758	2.369182295	2.57367607	2.988771016	3.217434235	3.526740674	3.018437692	3.203854419	2.369009077	2.725009193	2.254207397	2.057822356	2.203544235	3.242295746	3.173247601	3.015930649	3.077248744	2.272696839	2.982712328	3.271022281	3.111511666	2.536249742	2.372769642
ADCY10	2.22066839	2.31228625	1.689930569	1.907956859	1.525502746	2.018221173	1.709626391	2.222524964	2.176756394	2.775299503	2.438856121	3.042565348	1.49273019	1.693401554	1.793495075	1.909974874	1.762579092	1.55523582	2.019926325	1.980579238	1.870858688	1.617147544	2.179571136	2.634953727	1.578223545	2.052786078	2.330895236	1.752817428	1.569479748	1.870858688	2.063363252	1.962668557	2.67204435	1.967886629	1.479785313	2.145019034	1.903154325
ADCY2	2.230206437	1.996604138	2.228943948	2.168053733	2.377745428	2.336675772	2.077834653	2.619557128	2.538813614	2.207383486	2.167111393	2.178936701	2.371559029	2.264273902	2.145358428	2.511170946	2.369986579	2.255216264	2.348354266	2.340623038	2.797556354	2.281570573	2.144636108	2.349773266	2.21078059	2.185678257	2.58343738	2.174954691	2.048068294	2.24733237	2.195289845	2.073551925	2.130169386	2.158462068	2.233104207	1.872472151	2.022518234
ADCY3	1.635903702	1.626742601	1.348195601	1.722150106	3.088557256	1.955634392	1.259143093	1.584238392	2.033297422	1.982705033	1.684185182	1.308910157	1.617581499	1.462750633	1.810707419	1.73576796	1.697060243	1.903530675	2.114688831	1.813086005	2.298472401	1.36279214	1.645582476	1.528727962	1.665118524	2.391328929	1.4177825	1.33734704	1.668012754	1.683810423	1.326373086	1.810553554	1.658365322	1.921016644	1.838772291	1.274638735	1.247505334
ADCY4	2.906385922	2.246344051	2.595960292	2.548471669	2.403106495	1.957713199	2.850999192	2.689737825	2.594760579	2.663844029	2.536974423	2.080983667	2.668043023	2.692137251	2.2486435	2.733527335	3.195516654	2.896524536	2.448641876	2.515449056	2.267164288	2.37176786	2.301940628	2.697567261	3.039107533	2.468043413	2.854792928	2.553977581	2.182694387	2.580883487	3.112595432	2.928829927	2.146636812	2.878678783	2.781305029	3.292334203	3.196607749
ADCY5	2.722600018	2.347801888	2.625719396	2.652045652	2.456529325	3.80469689	2.596146236	2.532436696	1.861380433	2.000646327	3.026492765	2.786309557	2.344730492	2.244602965	3.342320082	2.104284021	3.008854174	2.940214442	2.106127799	2.709423478	2.632181698	2.090035762	2.621695918	2.907926548	2.68056163	2.792479156	2.731744691	2.923914766	2.876780668	3.005724608	2.746279435	1.666555625	2.911664053	3.180660629	2.251163776	3.129581387	3.182633202
ADCY6	2.325866084	2.385299584	1.795619283	2.129916358	1.909155411	2.000013501	2.280689471	1.823005259	1.489041955	2.489238385	2.200721738	1.971386499	3.253362401	2.302506278	1.887944465	1.762325338	2.189704429	2.467644652	1.742060056	1.888470738	1.968085801	1.86652083	2.120050784	2.391455159	1.88089263	1.95648463	1.981089536	2.070028732	1.589128824	1.906344764	2.525292908	2.637154751	1.837256623	1.922299237	1.772612989	2.322189645	2.562120983
ADCY7	1.52371555	1.944373646	1.88553623	2.067108423	2.253686402	2.109636184	1.676721524	2.155340789	1.670758734	1.753996522	1.797106736	1.839499303	1.985401233	1.779095139	1.827191818	2.01243531	1.777266626	1.722819352	2.217153457	1.536687388	1.860444769	1.66873114	2.040226659	1.884959512	1.693728298	1.424443368	1.999855706	2.090669694	2.020990223	1.838645984	1.689706719	1.895114208	1.839768122	2.102845551	1.617395579	1.687477255	2.087505438
ADCY8	2.024800158	2.55556596	2.086548217	2.012651172	2.283384085	2.090449267	2.008750122	1.964946896	2.166241108	1.959819801	1.914121779	2.07283881	1.614186716	2.382805147	1.724976554	2.179727597	2.189201577	1.780831695	2.151681468	2.125739395	2.267811421	2.192509765	2.746085752	1.904883556	2.349990337	2.078120891	1.761070451	2.084301721	1.962339155	2.170659227	1.742876179	2.721014218	1.723376097	2.51321647	2.024669774	2.359043947	2.020491185
ADCY9	1.664199163	1.752184104	2.048310447	2.355590788	1.927564664	2.142223064	1.768302764	2.110780956	2.040112663	1.605509065	1.920623136	2.01248005	1.785525322	1.735003322	1.70060234	2.075089335	1.62212231	1.714064164	2.004274369	2.087562226	1.762368353	1.785713835	1.842745947	1.487899408	1.746623125	1.679682369	1.868874777	1.895689986	1.762189695	1.965842458	1.883412251	1.954292891	1.731288682	2.025709329	2.176238814	2.018807269	2.191237369
ADCYAP1	2.031938576	1.575016942	2.137371538	1.790358304	1.845512186	1.944230198	1.942970896	2.36794336	2.271464848	2.637517714	2.069413131	1.753854744	1.709460181	1.737251538	1.703554014	1.957501177	1.52814546	1.912057133	1.932354224	2.319431579	1.659097806	2.051062024	2.088968922	1.727647097	1.743781607	2.269149363	2.081120602	1.539539461	2.298615114	2.1466914	1.764788413	1.886398126	1.519626483	2.110371624	2.133232893	2.17380814	1.598016439
ADCYAP1R1	2.410754786	2.437878585	2.377970223	2.332600571	2.300531677	2.393748373	2.372972555	2.468737498	2.152143067	2.464862557	2.228256902	2.334481613	2.376296787	2.701055751	2.34576335	2.581950894	2.433438506	2.316705467	2.361614322	2.360949599	3.019516526	2.283717448	2.034732969	2.312231778	2.296743904	2.446199319	2.399675661	2.460439183	2.454845853	2.038265952	2.549109221	2.279193408	2.216735166	3.261193691	2.288514844	2.353268002	2.431008706
ADD1	2.524763666	2.063099449	2.318946364	2.217003952	1.878130947	2.015243979	2.301179224	2.030046191	1.988727039	2.231252498	2.164729543	2.025380331	2.411311872	2.368805259	2.132599629	3.139309837	2.606765748	2.100104736	2.303164263	2.693144738	2.076430796	2.331960377	2.378399999	2.570066527	1.955857051	2.159055883	2.187733046	2.097416343	2.427465144	2.29159559	1.941445581	2.123434841	2.297013465	1.958722249	2.314885284	3.052537548	2.375544712
ADD2	2.612183466	2.266828578	2.347535975	2.371812641	2.584769723	2.366496066	2.624680791	2.41094658	2.832864404	2.336399016	2.634227918	2.478734583	2.689821177	2.621988496	2.237052074	2.164623143	2.569749496	2.520459331	2.170326017	2.584059564	2.511018864	2.464560224	2.266581195	2.372723228	2.627157353	2.219609943	2.751453804	2.659467287	2.158588058	2.406620669	2.566039469	2.36093146	2.482607214	2.189614175	2.783939082	2.204592692	2.458453278
ADD3	1.430672371	1.488912695	1.413724516	1.29934181	1.854359318	1.098724668	1.440738082	1.568233091	1.407436088	1.604082913	1.365370156	1.617531456	1.357099458	1.673059222	1.288073965	2.190197974	1.241576535	1.259329149	1.290235346	1.103902943	1.481776404	1.416075536	1.128712435	1.376708999	1.386207453	1.695386948	1.299502947	1.344967155	1.489871989	1.683258848	1.986973434	1.420785038	2.260032483	1.574884895	1.408900237	1.084274123	1.354004405
ADH1A	2.439620926	2.792803264	3.239273979	3.222010062	2.622487798	2.53371762	2.55920026	2.70125405	2.579845257	2.792920791	3.321005163	2.821986589	2.045468743	2.451408729	3.110843647	3.002242409	2.329006007	2.746066998	2.694361799	2.524593761	2.340772453	2.306260407	2.965606269	2.399102214	2.697722406	1.999005797	3.850030988	2.271233719	2.51281893	2.423132157	3.227379672	2.652224853	3.527119968	2.453315341	2.540315232	3.255249692	2.063029574
ADH1A /// ADH1B /// ADH1C	2.327718908	4.212477855	3.44576291	2.026591934	1.653625523	2.069952166	3.769211423	2.557605107	3.322181973	2.052847538	4.785996027	2.999075552	2.68246889	3.540437025	1.706222254	4.778469991	4.286626416	3.220895947	2.713581118	2.247772901	2.51347891	3.333738731	2.387366749	3.653265333	3.401253322	3.318346253	6.364039862	3.092660686	2.292464163	2.78958811	2.722498139	2.429828756	2.725152015	2.080047973	2.412207023	2.356794104	3.406561073
ADH1B	1.68151891	1.498943957	1.653289326	1.672689858	1.726250771	1.355816354	1.812637835	1.868639031	1.526213175	1.94584316	1.492178402	1.28532739	1.706911571	1.552724543	1.729561075	2.217069885	1.650592664	1.506108109	1.393684948	1.628502883	1.535587462	1.764962918	1.710543734	1.489924511	1.35304044	1.916628966	1.690638634	1.568233133	2.04708645	1.698712447	1.897799712	2.371974871	1.600182095	1.615185253	1.799831167	1.826891151	1.699850989
ADH1C	1.255705812	1.872514059	1.420721359	1.440909178	1.931387288	1.463202711	1.59035642	1.39053282	2.093534989	1.498125245	1.940932171	1.824094596	1.652343194	1.515064049	1.422791861	1.478564033	1.659917181	1.685665573	1.676554259	1.26399763	1.469757825	1.211857536	1.50502015	1.938190159	1.490659937	1.625872043	1.601296763	1.688128432	1.873681022	1.486385807	1.542321293	1.31357414	1.346345487	1.546178584	1.824331	1.963763614	1.39332499
ADH4	1.973581833	1.843197132	1.505579023	1.313249101	1.39842378	1.899730473	1.865927032	1.794989762	1.590836962	2.878531582	1.77867086	2.437171878	2.094891225	1.740454654	2.095307523	1.634964606	1.709315524	1.410118425	1.586803318	1.57458953	1.459092157	1.741432244	1.368259521	1.813884908	1.682379173	1.539726873	1.596764077	1.648227999	1.704909461	2.091244615	1.833213524	2.239114455	1.85017053	1.972071248	1.953216954	2.428606038	1.265450258
ADH5	1.674380367	1.620747402	1.669276627	1.959049247	1.330522176	1.357139948	1.570227295	1.072904706	1.419593779	1.709388545	1.778538121	1.816653081	1.682553825	1.376479094	1.583253117	2.170472486	1.539889943	1.578839883	1.409322866	1.406422584	1.583891264	1.580682189	1.82244496	1.407599402	1.600721846	2.316895388	1.54023843	1.598803477	1.636131121	1.309615683	1.17306956	1.841435231	1.721860514	1.181894542	1.478548502	1.758915426	1.075700806
ADH6	2.068393449	1.811733837	1.161175881	1.104934579	1.095442015	1.260335074	1.250171656	1.217715927	1.345340099	1.522698742	1.525825423	1.460125226	1.498920159	1.535589147	1.438778742	1.247533747	1.579865936	1.877003634	1.326279357	1.71356126	1.123773328	1.480451296	1.214258452	1.297667704	1.341846728	1.145964138	1.049558255	1.733494261	1.39528778	1.173299441	1.102644702	1.466921109	1.483829609	1.832715687	1.440252539	0.979453154	1.197217567
ADH7	1.647518557	1.500559321	0.858110176	1.616553773	1.333991308	1.403653018	1.135487606	1.33667727	1.195488327	1.827467974	1.880114854	1.237183401	1.263327457	1.36050728	1.252214418	1.017746802	1.214230719	1.14312663	1.508360282	1.084148754	1.513713531	1.372522381	1.350412036	1.014704531	1.40817225	1.131632992	1.887991179	1.13498978	1.584604813	1.630743363	1.111041334	0.811720703	1.619875493	1.64281574	1.003065206	1.456037198	1.376347475
ADHFE1	2.015177295	2.398497664	2.266204899	2.204417399	2.054855012	1.62264306	2.106135466	2.225625623	1.969636451	2.222447123	1.705464363	1.977157348	1.920364091	1.962176285	2.342882772	1.883823577	1.98939281	2.330494961	2.062756699	2.332157661	2.146403765	1.99101706	2.410946211	1.959946602	1.73610878	1.998292672	1.692640401	1.985726538	2.113023693	1.579894044	2.280300583	2.610812616	1.884598832	1.90116327	1.947899308	2.033248177	1.896947219
ADI1	1.736302397	1.808482425	2.591284872	1.682734609	2.24315973	1.637066247	2.049977839	1.821293453	2.458939584	1.796221296	1.793810132	1.862707574	1.80913444	1.658114058	1.925691213	1.999921712	2.117356526	1.708481455	2.264866405	1.791421911	1.769185889	2.249157737	1.863326774	1.790777946	1.549059322	2.00163753	1.702776415	2.151660569	2.163709289	1.890685008	1.813422155	1.868555143	1.822807949	1.864232873	1.819900155	1.847410411	2.170501706
ADIG	1.813836161	2.010445979	2.138005831	1.633575915	1.792009069	1.65697987	1.71017822	1.792921989	2.029534311	1.809188568	1.253884098	2.540852625	1.872180063	2.041070303	1.554151856	1.799561409	1.493899122	1.75149504	1.982224634	1.819187959	1.707666743	2.146982315	1.471544662	1.606471566	2.377367707	1.210410622	1.229685894	1.894912241	1.776965935	1.731301898	1.728548287	1.951246518	1.665329985	1.868523476	1.724417872	1.791192921	1.885848274
ADIPOQ	2.102673878	1.986250843	1.791994606	1.539109822	1.889541838	1.970462511	2.003049841	2.049688437	1.7057849	2.005989618	1.766415458	1.669869651	2.080394579	1.871950879	2.013876594	1.613618475	1.823858077	1.938776449	1.840275617	1.697484219	1.790296322	2.19793468	2.02702799	1.885843052	1.853761923	1.876206852	2.353833849	1.84193114	1.882562797	1.728857444	1.763755672	1.649430824	1.783225334	1.382525609	2.244192974	1.575072937	2.138850883
ADIPOR1	1.858887356	1.806028216	1.732002891	1.900287796	1.842700116	1.707904992	1.980641605	1.868897223	1.791051973	1.60614584	1.753887998	1.9103519	1.629088228	1.591326686	1.715931828	1.599013259	1.841427719	1.610594223	1.794991668	1.63543325	1.799712288	1.830230538	1.657373465	1.605506221	1.917724502	1.304047216	1.322205763	1.596950376	1.51118581	1.639185019	1.400454997	2.435542705	1.739817692	1.637585408	1.991670213	1.692762073	1.807640515
ADIPOR2	1.77890208	1.701606016	1.482749829	1.286082902	1.800153024	1.894096675	1.629022752	1.551682418	1.854232238	1.691464323	1.5594767	1.620990041	1.101432272	1.577106437	1.785259722	1.358436742	1.490824085	1.524702332	1.507941046	1.372389319	1.706291347	1.185316267	1.359760572	1.592317469	1.601792947	1.231050414	1.462563941	1.615533342	1.495980021	1.839749789	1.438927923	2.40317354	1.568620783	2.066768359	1.41266463	1.357504521	1.517452997
ADK	1.051462653	1.456054226	1.342512	1.623795011	1.616098191	1.348305967	1.149177255	1.217310949	1.941772462	1.009110792	1.143500935	1.420811902	0.571597536	0.812475401	1.289120341	0.736814139	1.30441221	1.370083505	1.236269241	1.105178434	0.873115385	0.937629336	1.032126611	1.002396701	1.160775031	0.95953532	1.170498015	1.34589486	1.25088837	0.942671624	1.118855957	0.960063183	1.042915684	3.347278667	1.02148104	1.074179402	1.019307991
ADM	2.43940448	1.489517879	2.218651373	1.866175544	2.139008352	2.205679038	2.077531275	1.881805516	2.289576081	2.916424694	2.738569137	2.165661935	2.446938265	2.207130988	2.156056368	1.787646185	1.984387571	2.564675345	2.74662382	2.282824826	2.21918341	1.820667974	2.108788451	2.389844731	2.002107174	2.125077017	2.088668019	2.212916745	1.981483079	2.001626071	2.399372747	2.046811712	1.97795513	2.081743289	2.295843982	2.276615122	1.942961716
ADM2	1.314062072	1.450457605	1.227702335	1.817060155	1.738618271	1.636563313	1.677014764	1.145201873	1.425170046	1.323206948	1.680942126	1.653728666	1.399649291	1.658302395	1.662375231	1.76478469	1.494325989	1.520742572	1.933625902	1.212482925	1.600786541	1.283645767	1.496840087	1.435556235	1.44363818	1.297892033	1.425863861	1.613613626	1.194545174	1.282828873	1.739155883	1.551108869	1.560893513	1.441911323	1.161170319	1.784604824	1.535858959
ADNP	1.461779116	1.956534356	1.156797485	1.421674975	1.227621727	1.300035482	1.953340213	1.247346488	1.209954712	1.512405607	1.104524373	1.264106855	1.476523684	1.611034957	1.358930666	1.325382018	1.128970128	1.354677191	1.21409528	1.634742092	1.144335224	1.088758411	1.220964402	1.212290666	1.592376727	1.380388054	2.0591945	1.146258001	1.601000228	1.081391602	1.491331722	1.415670976	1.267882719	1.501701622	1.051226419	1.020956774	1.724627145
ADNP2	1.617208796	1.503559176	1.72837116	1.798176042	3.230470074	1.632137821	1.474183289	1.419064721	1.699158433	1.546741473	1.880801037	3.440532915	1.385763815	1.728660285	2.239164386	2.506694469	2.336385137	2.108698622	1.532995234	1.999621368	2.1804477	1.698224446	2.067332983	1.731990264	1.509825633	2.078055663	1.485813298	1.906469797	2.374194558	1.961891618	1.434256606	2.357139287	2.040399015	1.78643527	1.757538689	2.434252627	3.148475732
ADO	1.205851078	1.953856919	2.372846269	1.814490195	1.261693745	1.542023991	1.318473825	1.384814707	1.905407611	1.319839656	1.692264324	1.419573086	1.729324778	1.538282697	1.342823651	1.392703212	1.412829849	1.438737249	1.380288471	2.413382207	1.768543535	1.425717346	1.466032649	1.535315511	1.468544804	1.433949952	1.541329412	1.584944418	1.730321578	1.630065997	1.541075315	1.665563902	1.430026354	1.66402931	1.712183224	1.764706588	1.952785669
ADORA1	1.776783734	1.644550578	1.928837035	2.090148168	1.644928084	1.649300595	1.509833547	1.519689686	1.940232718	1.727552336	1.685784621	2.090120717	1.732893826	1.582064643	1.858395441	1.617849357	1.696592468	1.897393587	1.575491212	1.94543069	1.514197417	1.763552007	1.903535736	1.736655826	1.854202536	1.572228245	2.169650305	1.992700824	1.673325431	1.757557902	1.751572722	1.935943666	1.759533874	1.599468724	1.615340322	1.878257109	1.651267925
ADORA2A /// CYTSA	3.080632366	3.192985286	3.03217869	3.306884877	3.562959049	3.03402048	3.061914244	3.344939458	3.247081144	3.166808746	3.401944645	3.261320977	3.349067708	3.299495147	3.546626446	2.929586322	3.234291191	3.267920943	3.338499988	3.471783733	3.272943632	3.27554727	3.428440686	3.235575951	3.092112612	3.360086167	3.559350867	3.11374168	3.055328022	3.376274274	3.36626628	3.366643181	3.18053289	3.054238021	3.317191126	3.047528124	3.577826545
ADORA2B	1.188963802	0.841621063	1.291749843	1.06108315	1.389350282	0.866900873	0.869123274	1.241282823	0.994688924	1.444725104	0.852084867	2.10922297	0.802173447	0.946259104	1.392220883	1.182203999	0.78476464	1.782842621	1.238877086	1.086722208	1.014484192	1.025291454	0.989172446	1.178299536	0.986138829	1.498725384	1.270256067	1.070511315	0.855788077	1.268549657	1.127202042	1.578263042	1.107009525	2.788392018	0.952579435	0.90309355	1.126159236
ADORA3	2.118051273	2.03321093	1.972001842	2.665129577	1.746993146	2.200958175	2.209378646	3.727018469	2.222942823	1.508275155	2.184741258	2.097719902	1.813244425	2.053040487	1.84709958	2.43580117	1.821005422	2.143789524	1.824209195	2.523078454	1.228185878	2.647681376	1.737246087	2.266215276	1.873410526	1.840107866	2.214663158	2.441594162	2.626137561	2.182604291	2.084458124	2.430926266	1.923418351	1.668135942	2.435981411	1.72305243	1.888563895
ADPGK	3.265471254	2.08761945	2.614121077	2.164384393	2.546083355	2.460737737	2.130205588	2.965972402	2.318553956	2.882525172	2.367344594	2.816113133	2.33227238	2.319122937	2.745872746	2.338279828	2.749474431	2.399455823	2.408654516	2.168247915	2.347621671	2.363066044	2.488841663	2.139626164	2.266426628	2.409370033	2.517447438	3.461212928	2.109991664	2.225919688	2.583342528	2.085493078	3.727154525	2.376884284	2.399388555	1.901089102	2.40829065
ADPRH	1.727125307	1.310584599	1.732364609	1.376002572	1.748048596	1.45697782	1.598463981	1.522414527	1.460509499	2.015200249	1.751929373	1.79008359	1.377236434	1.725376005	1.820018079	1.7020404	1.5742034	1.288029874	1.490012602	1.612201207	1.672862317	1.428922332	2.015243502	1.463788223	1.657493437	1.737265076	1.617222774	1.594215913	1.567885454	1.387727982	1.683364324	1.842567834	1.779411846	1.506133885	1.69883087	1.494119384	1.498665375
ADPRHL1	2.662067887	2.853504652	2.455214066	3.073524912	2.180070036	2.249926701	2.570984788	2.739201507	2.955394932	2.548692494	2.566932089	2.734255566	2.440176599	2.273517813	2.047518221	2.619511617	2.413736377	2.983076418	2.575295882	2.921057942	2.677811945	2.758219991	2.753977565	2.514761662	2.539839378	2.528570972	2.610178498	2.575696336	2.364142194	2.878580866	2.821909205	2.367983631	2.591210442	2.20282884	2.616651598	2.357232186	2.361378792
ADPRHL2	2.651227063	4.172014442	2.40594403	2.172543395	2.357613608	2.458303538	2.384824497	2.362477037	2.597092078	2.520496814	2.141054034	3.170958989	3.564976093	2.287782875	2.574302726	3.155182698	2.431198237	2.930335358	2.901827688	3.23489891	2.886615679	3.696625965	2.769487238	2.60421039	2.026826032	2.331352878	2.481442085	3.068258964	3.042769517	2.591356676	2.149420785	2.745195138	2.822997436	2.913088529	2.481325767	3.437857987	2.06237476
ADRA1A	1.807048497	1.734517426	1.812034831	1.867940255	1.661360974	1.781774437	1.729770643	1.751752518	1.712191833	2.235122804	1.847548637	1.95620303	1.750474532	1.901959845	1.847680126	1.728095673	1.680547284	1.964687553	1.864215715	1.651046749	2.008996898	1.809886358	1.84160328	1.879059139	1.673419242	1.765928968	2.023035609	1.841374359	1.641524107	1.938506504	1.819224608	1.553657272	2.152918779	1.706370876	1.741943208	1.823500742	1.732994386
ADRA1B	1.000801267	1.23278005	1.304776652	1.125016201	1.204498971	1.112261989	1.147659548	1.225016616	1.467901174	1.68435309	1.265959485	1.296181422	1.027418753	1.552929254	1.485461321	1.817255676	1.301819154	1.338736283	1.214496854	1.317410894	1.196789165	0.956973745	1.762578383	0.89556805	1.371105177	1.277140183	0.929936199	1.183175189	1.26400222	1.514765942	1.602923576	1.119389428	1.649572863	1.138334751	1.373009229	1.161564193	1.175463776
ADRA1D	1.070072189	1.707393112	1.086807271	1.508001195	1.012790524	1.027971095	1.359334074	1.197854417	1.265171487	0.983124845	1.100924791	1.072289088	0.831799747	0.95826808	1.291768133	1.264292592	1.064838464	1.128744181	1.562930846	1.038445852	0.956729902	1.162056926	1.2222039	0.986725765	1.243854453	1.175185152	1.301931167	1.123084689	1.111136059	1.107822007	0.992886002	1.107659485	1.178742106	1.008912431	0.971846503	1.241769985	1.174558861
ADRA2A	1.780763085	1.746346827	2.616842443	1.545978198	2.615522368	2.644564033	1.970853983	2.018188125	1.90918759	2.040252247	2.110027675	2.32934882	1.968590996	2.50114724	2.193475316	2.33613778	1.937097762	2.302090202	2.487321968	2.293636796	1.929675884	1.953363998	1.821453713	2.381607951	2.103946091	2.248582931	2.472644626	1.777143005	2.235577692	2.214955098	2.295773371	2.126333681	1.635293001	2.781333272	2.232605066	2.804185335	2.53841398
ADRA2B	3.288764435	3.011332326	2.315303274	2.625481783	3.312387938	2.970039211	2.968694784	2.893598935	2.702786334	2.361589974	2.924136633	3.119846789	2.404707668	2.292544045	2.806979425	2.732267697	2.12381846	2.658570785	2.300803676	2.220659381	2.342456395	2.498654094	3.244591078	2.551835691	2.395823942	2.495307	2.87101825	2.790966929	3.863431483	2.750058008	3.050180728	1.996683038	2.776276908	2.477920709	2.759262515	2.312518503	2.62761017
ADRA2C	3.104259413	2.467721678	3.441640154	3.287569833	2.840787687	2.525421927	2.857445105	2.708729193	3.031816951	2.678000645	2.747429219	2.823087034	3.001789403	2.679286279	3.125444354	2.903161998	3.346824161	3.008012807	2.835620825	2.76788744	2.661853886	3.036151913	2.705492063	2.894146935	2.582951642	2.855893255	2.680689206	2.947472794	3.238565732	3.26476864	2.759760973	2.932370443	2.709722664	2.308101408	3.058869081	2.872737249	3.671557613
ADRB1	0.88947998	2.839877666	0.892506307	0.926377204	0.916312447	0.753455991	0.830294435	1.865482477	1.278678591	1.065593348	0.825164795	0.933050407	0.926045414	0.82788693	1.11809111	2.37130284	0.618000203	1.04853956	1.01585984	1.247665879	0.825934994	1.961019411	1.088346102	0.899328451	2.163738078	0.790927978	0.995879703	0.896764893	1.231016066	0.811674614	1.261936313	0.968031966	0.989932424	3.756743079	0.875095663	1.069038848	1.006574176
ADRB2	2.200849707	2.269200464	2.132710562	2.818545866	2.078220408	2.435950917	2.04129407	2.134086042	2.030607651	2.393945885	2.469597265	1.87909328	3.617487918	5.539138764	3.648065888	2.438913489	2.922235869	3.186736695	2.779213811	1.979405854	6.17954932	3.230855477	1.974001747	4.382019033	2.691153431	1.619191062	2.039116816	1.988176456	1.659854758	1.714338796	2.207973037	1.946361064	2.239511765	2.765482061	2.262191299	2.357339034	2.392775806
ADRB3	2.25104603	2.394605186	2.305233906	2.001318267	1.8914591	2.342646674	2.122150148	2.86591442	1.957494698	1.925920147	2.312169254	2.379927581	2.196168046	1.71980023	2.323428661	2.319498751	2.252902761	2.166301067	2.124494678	2.055865685	2.228924444	2.887443371	2.051274865	2.048034371	2.338837363	1.668926948	2.203177628	2.216292794	1.963876919	2.359901902	1.930920372	2.103945856	1.961761176	1.818301487	2.076100504	2.181890669	2.831075687
ADRBK1	2.98104748	2.554289001	2.738197454	2.666304099	3.071798844	2.658326032	3.006517429	2.909427396	2.832579494	2.522034746	2.869608248	3.260337092	2.758584868	2.80279455	3.114490669	2.540434965	3.209527344	3.295708603	3.076975165	2.992040937	3.176523436	2.839218086	3.431062777	3.167196526	3.006823436	2.540728503	2.515602137	2.622079078	2.241205571	2.739260999	2.853668726	2.551056024	3.004173713	3.090785132	3.000959786	3.38592394	2.741083241
ADRBK2	1.581599832	1.686879229	1.468048792	1.639364261	1.747114836	1.633412417	1.7333337	2.077342557	1.617118314	1.839644205	1.682212224	1.951115889	1.622839804	1.814836582	1.514345736	1.596225184	1.50959507	1.641062438	1.73711275	1.649018185	1.74216346	1.627690693	1.714104778	1.85261677	1.564752462	1.754773934	1.891457015	1.671109315	1.551744801	1.748607884	1.683616076	1.700220544	1.742824643	1.645470549	1.688700208	1.909128034	1.956385132
ADRM1	2.202801391	2.553640601	2.569775585	2.967261455	3.000932661	2.740890863	2.531936033	2.335571293	2.479931201	1.872701295	2.554544379	3.061425887	2.804201864	2.090025062	2.535454233	2.503286166	2.753075063	3.55081065	2.298789537	2.829963772	2.890828568	2.303214704	2.682526856	2.692872315	2.986413964	2.495438794	2.755424278	2.46384501	2.095233633	2.691392593	2.768226426	2.456288947	2.665462132	1.972026045	2.530149959	2.088388016	2.28210576
ADSL	1.819604232	1.387863818	1.541388897	1.2386795	1.489710611	1.374728419	1.42589633	1.798867821	1.611796431	1.77545846	1.439567719	1.342407856	1.057872261	1.701928171	1.43062728	1.368294626	1.011102051	1.273526735	1.73030561	1.448065788	1.390524297	1.213129862	1.333167191	1.376269666	1.586795459	2.034015835	1.64805293	1.053016163	1.53613761	1.126100847	1.296427119	1.423021105	1.347858391	1.466393488	1.345189361	1.636408341	1.14046135
ADSS	1.76183811	2.056464252	2.492036038	2.2629893	2.089584373	1.696514428	1.85628417	2.001697711	1.877440246	1.945527613	1.882784331	1.970774815	1.94655722	1.950913408	2.019918092	1.722806632	1.99104531	1.590048887	2.219470358	1.691462815	1.960405618	1.865656385	1.856850985	2.330324167	1.828982593	2.176723374	1.719322259	1.755927274	2.116339803	1.987679085	1.866636573	2.316709162	2.039760395	2.405100576	1.960659008	1.943786407	1.861706807
ADSSL1	1.462905162	1.608515086	1.368809163	1.562090239	1.510472456	1.872108514	1.83274606	1.943874889	2.254724034	1.637803245	1.854971826	1.702403368	1.748932074	1.515457674	1.609657532	1.845520682	1.679346732	1.941020623	1.813735549	2.221542096	2.128240901	1.571611445	1.843835556	1.95655611	1.687333173	1.507527559	1.774102402	1.758566914	1.520856301	1.95214262	2.010224158	1.526593839	1.926897452	1.344140131	1.389246006	1.811528803	1.86572647
AEBP1	3.150742461	3.173506413	5.502068988	3.483744299	4.288544846	4.975257394	5.223605785	4.618543107	2.99835045	3.686327662	4.873135776	3.731460358	5.440416618	4.864125045	3.804889911	6.58438424	6.070851618	4.74541622	4.336443757	3.669765232	4.85452641	4.533299905	4.704023018	6.008385752	3.547111643	3.035896065	4.428195508	4.304778911	5.327591573	4.246981031	3.678158323	3.775441885	5.361926947	4.130813013	4.189564654	3.569811141	3.219590319
AEBP2	1.318846563	1.315638063	1.956980488	1.320589933	1.320788279	1.281550786	1.022602895	1.131337276	1.013587895	0.981477322	1.234714034	1.822076881	1.972878779	1.375113538	1.003086553	1.227901421	1.00558381	1.40852982	1.120484879	0.879394052	1.245806754	1.087514331	1.44783087	1.690281537	0.921268384	1.223646327	1.384100002	1.17751743	1.685152121	1.813511138	1.296246632	1.444972218	1.164660976	1.965603586	2.393267174	1.156708454	1.515297598
AEN	4.009808575	3.441771074	3.290773764	4.067700096	3.456243954	3.412917498	4.504098916	3.415406464	4.3720915	3.316216534	3.088798729	3.360833566	3.601618044	3.31916642	3.380929667	2.839072407	3.468320052	3.883932098	3.036796348	3.40611906	3.868555517	3.470188151	3.41114967	3.897790005	3.427475424	3.68726372	4.70116894	3.946102845	2.84952477	3.578203891	4.172290464	3.320124103	3.384572862	3.553240675	3.799360899	3.50711093	3.376030317
AES	1.878452633	1.927411292	1.663144763	1.794038725	1.552613494	1.842380211	1.78823167	1.814810691	2.089976624	1.914474599	2.01514255	1.782175632	1.752553449	1.610374909	1.789903218	2.231268258	1.732858175	1.79682658	2.072736063	2.693673724	1.806452082	1.703255538	1.746841247	1.51503899	1.616646473	1.612738862	1.583552854	1.579114288	1.698971492	1.632827519	2.228192361	1.810433208	1.485943596	1.417301103	1.548580237	1.586635626	2.039784759
AFAP1	1.515213516	1.386188113	1.302183729	1.668781675	1.403649532	1.193257455	1.336188692	1.314412948	1.100606632	1.613248723	1.071200002	1.261310244	1.272243034	1.582531823	1.520260661	1.16536548	0.996955497	1.431288565	1.113646048	1.389286004	1.268134942	2.048949239	1.393709698	1.36421759	1.306822973	1.12497436	1.336491063	1.173313564	1.684847229	1.230248283	1.199170829	1.110272346	1.074614283	1.314133629	1.400180666	1.560697077	1.438131282
AFAP1L1	1.776951707	1.580421684	2.015142035	1.649475257	1.742309453	1.52533782	1.787431622	2.122190645	1.61898084	2.142914023	2.977663583	1.976492779	1.675382262	1.628972014	1.975860584	1.285635643	1.727023889	2.273361242	1.832775439	1.844218398	1.587186678	1.451625918	2.03139878	1.84224802	1.719880305	1.59480663	1.820524282	1.668442274	1.780142499	1.736848681	1.84010962	2.028302382	1.786064296	1.675703557	1.625232724	1.737764002	1.85583351
AFAP1L2	2.4305882	2.470808745	2.090231928	2.715805027	2.442552092	2.268509962	2.625849767	2.485675651	2.490717126	2.151015015	2.456348866	2.321224311	2.193199039	2.238403169	2.53454777	2.67767456	2.524526688	2.763617915	2.543424143	2.436409701	2.627344378	3.035348614	2.554699986	2.248717826	2.357483669	2.384222705	2.071037567	2.509941723	2.283470796	2.455219036	2.616570016	2.332301037	2.629793816	2.402465583	2.38681964	2.17861393	2.762674715
AFF1	2.280004038	1.832783369	1.608963144	2.204600764	1.743123822	1.762939545	2.005549136	2.073823801	1.895011706	2.802826425	1.806167297	2.153235312	2.067495037	2.079969809	1.901053881	2.062037855	2.254012056	1.899890361	1.96605606	1.832097791	1.936587548	2.272795471	1.804307629	2.249304001	1.867248649	1.965001603	1.917601335	2.058221759	2.829942659	2.136176789	1.835392569	1.667480024	1.521752646	1.938265006	3.29438604	1.72280861	2.318371589
AFF1 /// MLL	3.719996333	1.416501236	1.102898275	2.321630069	1.031313771	3.459913447	1.1365587	1.031313771	0.437095065	0.875914808	0.432382606	0.94334786	0.640179631	1.039728877	1.004385431	1.312378321	1.486963727	0.973923016	0.937005153	0.467039025	1.04663214	1.70734056	0.900173952	0.977909452	5.552951279	0.856149833	0.957283979	1.13537367	1.20158317	1.357920787	0.935705228	2.788011335	1.573534972	1.012314127	0.85389663	1.211895907	0.965776821
AFF2	1.485540376	1.542899282	1.557506145	1.552549573	2.101957869	1.503193397	1.707735081	1.374023183	1.571889035	1.191170759	1.595050199	1.404887193	1.227309749	1.308115261	1.598407118	2.170476916	1.561945972	1.379943629	1.560921764	1.103024508	2.3104516	1.452741675	1.380741257	1.499729034	1.415422384	1.322177696	1.419513912	1.458132453	1.544372838	1.33806712	1.378273294	2.116535651	1.403723886	1.578699933	1.214838742	2.141786832	1.643963195
AFF3	1.058296682	1.120098792	1.307060298	1.47807312	1.39894406	1.340705238	1.228486222	1.272706784	1.205541869	1.472389635	1.156007724	1.486302683	1.296911477	1.24623119	1.32602589	1.256831223	1.33809742	1.476122931	1.267868007	1.214622563	1.246352606	1.050012887	1.210534043	1.269811412	1.532260913	1.44315354	1.23981102	1.169338009	1.243018137	1.283353368	1.199115177	1.405500894	1.253341857	0.944486496	1.106120165	1.478468707	1.638998515
AFF4	1.450108298	1.377499107	1.635259303	1.496873578	1.4300294	1.303052233	1.424715502	1.59314843	1.348306062	1.256054777	1.538525193	1.39012921	1.339458227	1.487308065	1.284569381	1.39723137	1.441334359	1.381358646	1.424835473	1.478095677	1.107195148	1.064483535	1.325936605	1.469836941	1.334667732	1.384439881	1.340682714	1.28305738	1.638073822	1.452260266	1.312206003	1.797618927	1.514074952	1.522837038	1.257353441	1.473510832	1.519508357
AFG3L2	3.200446123	3.192110929	2.91945554	2.691569599	2.595585966	2.428882072	2.60435081	2.415992596	2.429311722	2.666735875	2.909143959	2.915159048	2.189137813	2.682117317	2.716747043	2.483877171	2.927704805	2.927478987	2.983797195	2.586312524	2.394767572	2.494585293	2.546175294	3.10189732	2.780694402	2.444151076	2.92369642	2.640844521	2.632018533	2.697057659	2.5099257	2.452977064	2.781850186	2.160353535	2.537664519	2.78626318	3.07006072
AFM	1.374836296	1.704241413	1.389001586	1.956482978	1.890129778	2.191701343	0.876441757	1.881928821	0.961557753	1.110666067	1.373842241	1.776061918	1.223615615	1.342902266	1.199758284	0.894086241	1.625711035	1.545872862	0.936748366	1.480973753	1.600826393	1.46057689	1.329935826	1.968138494	1.486030826	1.429813027	2.57431303	1.545957146	2.0592501	1.048846827	1.081549236	1.572253928	2.914064081	1.97842121	1.243038448	1.302121922	1.128580019
AFMID	2.276578008	1.968530554	1.742889995	1.770143573	1.825865685	1.610055306	1.812396174	2.212350413	1.837071219	1.529481265	1.71264301	2.117862072	1.662213855	1.674781399	1.990826371	1.28450306	1.86803476	1.636954185	1.601477488	1.81279599	1.666171186	1.457073401	1.702121669	1.846832823	1.628296816	1.686459086	1.480156894	2.219772301	1.448124125	2.556372777	2.114881755	2.764692417	1.471033586	1.442553529	1.50995536	1.668016329	1.663634652
AFP	0.934045173	1.121382718	1.504670729	0.937218809	1.135022165	1.361987319	2.638462584	1.162530787	1.126958899	2.098798884	0.694247814	0.926072865	1.326810449	1.582431142	1.226678068	1.381476706	1.121721917	1.295576525	1.233178783	1.316689506	0.943780703	1.025343739	1.130839502	1.160920928	2.442100127	1.093321299	3.093272853	0.796735876	1.778082421	1.362493954	1.129298156	1.624975271	1.01195899	1.055511089	0.934721153	0.900924374	1.007977701
AFTPH	1.253597865	1.341022679	1.656027572	1.427896055	1.486425708	1.369716695	1.471345047	1.969134805	1.396333754	1.223007631	2.056618081	1.626743905	1.515983002	2.373504691	1.393627832	1.819545091	1.584826525	1.715433948	1.454829718	1.560937798	1.573793213	1.24005998	1.249678591	1.724118966	1.356598357	1.441847571	2.168413855	1.657963716	1.879660461	1.410748722	1.411041476	1.727569984	1.483148988	1.921625766	1.349307116	1.352784811	1.499235139
AG2	2.22272918	2.112052136	2.362647601	2.643191896	2.190422173	5.157242944	3.050841858	1.692847113	2.262110713	1.835673951	3.277698354	2.480949412	3.117578229	3.084249346	1.736866392	4.056682374	4.487521063	1.809996821	2.633589523	2.649905523	1.9120327	4.178739048	2.539102838	2.108798786	2.371315916	3.033940322	3.950558575	3.634953565	2.061068399	2.978904263	3.022251248	1.9120327	1.467847872	2.79163555	3.162276618	2.539102838	2.853246713
AGA	1.390563853	1.626270044	1.334124196	2.182580622	1.441062825	1.221818376	1.357059099	1.710761406	2.191362181	1.227194862	1.451721977	1.302260462	2.008705164	1.304242169	1.20401068	1.88996083	1.263318528	2.02465884	1.661787885	1.41606996	1.637300096	1.086021968	1.208116122	1.912305973	1.368890084	1.224137641	1.127693931	1.470445837	1.483401033	1.722375404	1.315437487	1.821970309	1.505679779	1.195957183	1.344536575	1.75666491	2.19188951
AGAP1	1.10021856	1.269831489	1.293101351	1.375703209	1.19426521	1.151661183	1.424726722	1.141583945	1.042662094	1.204355776	1.206048958	1.410344793	1.367452699	2.014134623	1.357359981	1.212553383	1.589916813	1.371817129	1.279995575	1.502215729	1.36666209	1.472381299	1.360572419	1.234348746	1.310237538	1.078077888	1.509860749	1.249635617	1.179867323	1.262017952	1.576912552	1.204996576	1.162880712	1.161342907	1.292157207	1.635210722	1.070515686
AGAP10 /// AGAP9 /// BMS1 /// BMS1P1 /// BMS1P4 /// BMS1P5 /// LOC642826	0.974012174	0.672012547	1.028187119	1.843747608	0.709597333	0.545457526	0.692566727	2.739909845	1.917742655	1.301998157	2.460519816	0.503468274	2.475348189	1.070176372	0.647934794	0.437107636	0.889005959	0.767438429	0.674830691	0.747342717	2.964402091	0.59503397	0.735787683	2.075250588	4.065898279	0.553754029	0.667880924	0.647115356	0.573766009	1.651649736	0.508036286	1.556446302	0.751361859	0.609770825	0.650129713	0.689567546	2.442081055
AGAP11	2.90679006	1.354882692	2.073287137	3.155416338	2.179001358	0.930329861	3.880604584	2.966826692	3.153268135	2.878637289	5.231485337	1.814259031	3.386065546	4.509010612	1.562919233	2.551431991	2.925332447	2.163470696	2.586311797	3.911294239	2.792955697	1.689162269	2.410221243	3.437502206	1.57435054	2.222253613	1.950199732	3.021976696	5.318211288	1.528391421	1.410395258	4.602832655	2.041945837	4.444385583	4.412283053	2.413233545	5.324494089
AGAP2	3.079400749	3.314295506	3.134591764	3.203752815	3.113048847	3.067602599	3.093114504	3.266659878	3.172093286	3.124266964	2.924893459	3.255275777	2.701067761	2.943564947	3.300006903	3.188877757	3.452144201	3.204345595	3.544096963	3.078680202	3.341756461	3.152072898	2.96135724	3.218171231	3.118155966	3.094971524	3.190716199	3.00206272	3.167790949	3.096865762	2.977267581	3.281156636	2.916478116	2.682564322	3.268007861	3.408272326	3.148818307
AGAP3	2.716924561	2.457762841	2.57129337	2.546832259	2.495173363	2.58796466	2.852103251	2.567430541	2.50057107	2.495133435	2.815822007	2.757443277	2.719201403	2.690200498	2.796279748	2.376876703	2.497200967	2.701002881	2.539298788	2.706388574	2.516633051	2.572330964	2.828938419	2.487969942	2.390808414	2.385831441	2.608535831	2.270606616	2.313896148	2.706401408	2.42166434	2.583604793	2.456805076	2.134315173	2.607009687	2.9916164	2.512554852
AGAP4	2.85739054	2.919588396	2.142856829	2.996816576	1.905832569	3.363675152	2.362873091	1.980094238	3.288424646	2.045753023	1.863609223	2.513868521	1.613532313	3.08828401	2.14127469	2.288413655	2.974864392	2.911410659	2.603332528	3.04024007	2.952499705	2.169206122	4.344951854	3.275290945	2.747054475	2.669362087	2.486076233	2.525729854	2.047733265	2.679858633	2.228865982	2.643793576	2.392055883	4.680931063	2.491907648	2.564934904	1.977307717
AGAP4 /// AGAP7 /// AGAP8 /// LOC100294038	4.472167053	3.521120769	3.2263463	3.443522719	3.227818128	2.836802452	3.679178758	2.166384734	2.249215951	4.596863603	2.730421985	2.599511049	2.696242865	3.760701683	2.418476188	3.77885423	4.024567762	3.315058664	3.324156756	2.593232117	4.039962507	3.749760138	5.145782046	3.697312315	3.495816341	2.430001647	3.862817308	3.856662717	3.568065894	2.875005372	2.419833191	3.14781433	2.908186648	3.192769607	4.234099731	2.284030792	4.295378055
AGAP5	2.5316053	2.995621475	2.381519893	3.827079343	2.436050075	3.250010719	2.717619472	1.871297458	2.265749428	3.016601155	1.797231541	1.927016771	2.463739856	2.952388044	2.829737603	2.462550724	2.814958395	2.362460688	3.43454317	2.82617381	2.602341818	2.952427036	3.035561576	3.204826495	2.767540955	1.653623718	2.316667145	2.373374103	1.893932825	2.219195374	2.158101652	2.017297206	2.336996054	3.806134234	2.070580348	2.336782066	1.972466611
AGAP6 /// AGAP7	4.368561842	4.110202428	3.312714578	4.352295408	3.125131453	3.829000788	4.060624416	3.384442627	3.889913389	4.065988878	3.162423117	3.836874434	3.084205799	3.592791411	3.55991245	3.527985248	4.106568437	3.859366942	3.755819088	4.381121334	3.804845827	3.070818335	4.428246173	5.132371581	4.252531805	3.510685393	3.754234172	3.882612379	3.985526267	3.750958679	3.172358629	3.732256668	4.000001834	5.625597482	3.97115636	3.59193876	3.59394632
AGBL1	2.840247199	3.030900897	2.94990256	2.577902603	2.540969609	2.992760044	2.955605924	3.040991357	3.073079424	2.54445323	2.866586416	2.973187333	2.943978684	2.815343676	2.846241883	2.69302971	3.009502929	2.910885885	2.62850351	2.568974382	2.891585775	3.049916412	3.076249526	3.220602037	2.667085676	2.858561179	2.822219049	3.450512378	2.927418193	3.067637081	3.384013143	2.605912798	2.579827188	2.762252688	2.667476915	2.323288851	2.562688147
AGBL2	1.986952336	2.006479214	1.991407991	1.506279657	1.383884668	2.09850679	1.624906591	1.175706964	1.338150773	1.603098033	1.377478489	1.850810131	1.743702666	1.631286867	1.452622383	1.332091662	1.446815182	1.203317054	1.10744672	1.568540461	2.999556209	1.864493762	1.308097787	1.290359943	1.418461165	2.29117381	1.476460922	1.630666033	1.41833081	1.287582374	1.511303191	1.173425469	2.597387546	1.399244993	1.521978624	1.41783213	1.181654667
AGBL3	3.810549911	0.758096311	0.770669432	1.827656086	0.64362461	0.990511397	1.268058358	0.710900192	0.797879919	1.140262901	1.291234186	0.47801596	1.426254496	1.141201194	1.189523265	0.503162202	1.050655955	0.826198388	0.728783961	0.629681893	3.993808015	1.336991262	1.097627421	1.130723949	0.544174716	2.062020868	0.826198388	1.694396261	1.182103261	1.15266329	0.964585003	1.255890705	0.669904019	0.95286527	0.692030876	1.616764745	1.451469621
AGBL4	1.858437794	1.689699314	1.766780426	1.757130012	1.678408759	1.886566255	2.840952608	1.836849583	1.690079224	1.806241709	1.945861506	1.94005509	1.641447064	1.488605777	1.929053087	1.703628722	1.743136712	1.943699749	1.627475634	1.666365594	1.539914748	1.658331205	2.483283677	1.550151513	1.794448482	2.073342564	1.851085014	1.86977661	2.314115414	1.651945572	1.959943111	2.472921407	1.856123422	2.096685128	1.816336228	1.709991499	1.800746654
AGBL5	1.582340365	1.702820806	1.526487266	2.065856421	1.435039312	3.117997611	1.747968509	1.811186897	2.08861761	2.195381384	2.167051627	1.881715718	2.146405169	1.24504946	1.804272672	1.957472465	1.938020201	1.836181372	2.201014099	2.461415375	3.66109778	1.873686743	1.969083459	1.233809193	1.227186156	1.493836119	1.521441504	2.360686778	1.76902552	1.538213671	2.067791657	1.455197668	1.877033595	1.619784956	1.517153904	1.563114272	1.631041787
AGER	2.451827956	1.954934214	2.051354254	2.078311858	2.24425862	2.085611179	2.456388479	2.057442955	2.350331765	2.363157371	2.300052584	2.166878092	2.082919079	2.171996077	2.077477548	1.959244395	2.135144011	2.436803833	2.222732627	2.298464465	2.345830353	2.337496258	2.469505119	2.284267685	2.179092181	2.091835395	2.024096286	2.106436288	2.007922862	2.243417358	2.441511146	2.041432773	2.182075505	2.426990928	2.293269646	2.1554243	2.113167903
AGFG1	1.217530399	1.175177647	1.377834674	1.316161381	1.329879941	1.169028297	1.108522681	1.36177302	1.18698805	1.724903141	1.285889872	1.182389533	1.156370705	1.510638702	1.695268682	1.144105337	1.002154145	1.292029093	1.18042158	1.143875558	1.135570308	1.375433654	1.095100592	1.085257074	1.29008919	1.36183511	1.203450071	1.299761958	1.343445795	1.141216901	1.316703543	1.583479674	1.69368926	1.19939477	1.285547513	1.284052921	1.243298457
AGFG2	2.11580669	2.547844516	1.882619198	2.411670023	2.334979767	2.218349819	2.295695992	2.469055966	2.502692368	2.493144581	2.447623068	2.071949746	2.374505137	2.678464145	2.242448915	2.252592367	2.205610302	2.471387714	2.243231841	2.476833789	2.252485356	2.166213091	2.203825944	2.494870425	2.530522315	2.482215045	2.19253792	2.948324569	2.450348031	2.475347622	2.313306086	2.434642751	2.103679815	1.811514408	2.358729497	2.089362709	2.096324562
AGGF1	1.221027529	1.303241143	1.374690682	1.145486676	0.95619805	1.253583252	0.937684568	1.272421954	1.370953261	1.253454848	1.232419283	1.330742	1.872808155	0.982859862	1.08923415	1.092074049	1.343272253	1.579200093	1.194599976	1.055762578	1.194692587	0.993073831	1.085431111	1.240410803	1.340691032	1.42633608	1.247595893	1.272894466	1.017160834	1.31995041	1.297183899	1.179931766	1.360929145	1.25638768	1.210810424	1.165894487	1.676572852
AGK	1.973132626	1.833974369	1.791188002	1.508163004	1.990357649	1.885882222	1.821764257	2.224573951	1.4835916	1.503580756	1.797856077	1.841743323	2.673312658	1.516293893	1.748097003	1.491699214	1.348520098	1.932850149	1.657616127	1.593421153	2.067290668	1.666303953	1.837589039	2.351012967	1.995868204	1.611317695	2.518090957	1.743275017	1.874040541	1.917872096	1.742129563	1.912617885	1.671471135	1.879047188	1.880081996	1.401107786	1.656900623
AGL	0.904735716	1.185486168	1.237949332	0.973775924	1.09139473	0.938811286	1.003529504	1.395312252	1.003864039	1.175054544	0.788810188	0.894730416	1.171544103	1.163600816	1.051660548	1.29232669	0.885885936	0.77968893	1.055032582	0.782807447	1.098143308	0.890821958	0.651079199	0.959979845	0.995926082	1.67911476	1.028645463	0.839164899	1.298431699	1.479030484	0.862873424	1.037742249	0.996184487	1.474953308	0.869696431	0.845931256	1.155906322
AGMAT	1.491039778	2.148300648	1.118248924	1.228419574	1.080634945	1.896732414	1.343697412	1.216969749	1.490058269	1.444307902	1.492364018	1.377224321	1.491768145	1.302851328	1.344550515	1.299149244	1.343317036	1.264941991	1.642135725	1.541389987	1.221286118	1.325350168	1.584246526	1.395730213	1.224335962	1.207421049	1.549402209	1.405470936	1.18633038	1.622605682	1.334033331	1.228449828	1.526460501	1.113985127	1.255770851	0.813797995	1.271915645
AGPAT1	2.301411667	2.211776029	1.870822209	2.053234815	1.995495266	2.245327874	2.855254134	2.920670609	2.010555261	2.658647265	2.399189413	2.267093154	2.66782643	2.484106421	2.268186197	2.557247661	2.704707043	2.190232909	2.452690869	2.310298471	2.261066375	2.295334087	2.46857592	2.395386958	2.076015582	2.298374044	2.51789756	2.258487472	2.666760226	2.293685645	2.213328235	1.593829716	2.552761049	2.578081255	2.426534765	2.048930927	2.651347157
AGPAT2	3.713937687	3.494386327	3.55269922	3.018799104	3.373260194	3.447894284	3.807570812	3.462598437	3.553471572	2.975115501	3.633143871	3.915660592	3.473566113	3.211385654	3.28014282	3.310773459	3.62742064	3.693560823	3.884897178	3.534260872	3.430082363	3.101153181	3.459151879	3.461246126	3.399554673	3.297183166	3.616545163	3.285137662	3.054236618	3.826765037	3.354865162	3.458850131	3.944826442	3.084005605	3.759253475	3.531103043	2.979710261
AGPAT3	2.231831949	2.394032365	2.350556796	2.298550044	2.32907488	2.363159926	2.24363201	2.22901803	2.299859149	2.05754616	2.424929057	2.617977369	1.891583871	2.443513924	2.540440752	2.359239746	2.220930096	2.500960139	2.468600189	2.426250561	2.570794351	2.145253402	2.535171657	2.39049165	2.493850433	2.180602864	2.377738342	2.42390264	2.264432835	2.334036698	2.412939074	2.248354786	2.436652356	2.458252695	2.135944933	2.486693681	2.410241887
AGPAT4	1.922411171	1.998861213	1.782686892	2.154268956	1.913660692	1.947294864	2.116498134	1.952733242	1.769841741	1.911867283	1.792429358	1.899974504	1.91882009	2.327768514	1.864894361	2.06575718	1.779370683	2.000890518	1.996078221	2.077386613	2.116874146	1.87732209	2.133427194	1.991769237	1.848427631	1.688866047	1.92422442	1.77838291	1.957637285	2.105872087	2.106994506	2.152075291	2.111000473	2.221076088	1.808586233	1.923920801	1.862009954
AGPAT5	1.222388656	2.093442134	1.069417592	1.125771526	1.326815529	1.05191247	1.732370509	0.897065295	0.997938624	0.966553061	1.00239773	1.370702765	1.04343881	1.11542501	1.272917742	1.100175675	1.231469903	0.937651265	2.63601624	0.735502092	1.009866168	1.26418749	1.055451115	1.264642039	2.307328871	1.287287508	1.253901435	1.041016329	1.050208179	1.234901779	0.984663148	1.880508238	0.847963976	2.236308504	1.267219613	1.086676437	1.147665258
AGPAT6	2.018282159	1.696536565	2.003353538	1.650391476	1.58285412	1.758134233	2.482643043	1.45535667	1.972950287	1.777827089	1.460117803	2.10914673	1.859406999	1.789968214	1.791268607	2.489502781	1.986279139	2.10426664	1.981412296	1.525228193	1.879770419	1.632225805	1.671634479	1.776856795	1.948193391	1.797607544	2.021209656	1.475928878	1.479139687	1.622387953	1.969804301	2.107159442	1.913884683	1.425261384	1.690592756	1.855441544	1.707375642
AGPAT9	3.134129658	3.861358675	4.27339478	1.668245031	1.98830273	0.823469195	1.508951556	1.141037934	1.157442446	1.720852606	0.989098206	1.921100796	2.767686785	3.321480506	1.345585237	1.724472912	1.498995714	1.020642121	1.775707159	1.110692593	2.004660699	0.965768958	3.924877356	1.376027556	2.401932075	3.444178131	4.186685988	3.299598529	1.043004225	1.655467846	0.862559248	3.064194382	4.364894754	2.914884334	1.089104562	1.051691042	1.541679141
AGPHD1	1.688540018	1.566297823	1.581026631	2.519038658	2.221340801	1.886469559	1.38909452	1.649384208	1.724955562	1.597625672	2.872361574	1.998338826	2.25044597	2.002581961	1.346023353	1.3778513	1.407145387	1.600602264	2.933062167	1.817820299	1.287780069	1.585324886	1.762286733	2.102655309	2.208860882	1.71111448	1.821947423	1.319548545	1.608764981	1.503160169	1.342813812	1.557218724	1.490157636	2.052259649	2.567656583	1.868001697	2.049539087
AGPS	1.747291089	1.893184515	1.752746189	1.690217196	1.677690032	1.418391501	1.490222904	1.673803618	1.736636951	1.662845304	1.97467395	1.933414213	1.792982132	1.688182037	1.85799684	1.737883905	1.755492928	1.649567958	1.452270964	1.75271317	1.870272225	2.266802182	1.6433185	1.716315637	1.846497506	1.673127573	1.372008175	1.543635867	1.877420041	1.566618481	1.737045316	1.419035795	1.832646811	2.257450403	1.571717157	1.522537354	2.371243556
AGR2	1.832954801	1.885849405	2.93142639	2.152368143	1.941612845	2.052892323	1.884020182	2.09455686	1.942664049	1.736883233	2.228252222	2.318124147	2.206152995	1.872066922	2.406996919	2.226382255	2.193979468	1.953718037	2.002441357	1.852013315	2.575432024	2.198889854	1.93894317	2.372176498	1.83501879	2.069901026	2.096051614	2.15906983	2.082489345	1.844253398	2.839849265	2.227155161	2.549184025	2.210830745	3.008416876	2.242248158	2.127083508
AGR3	0.779912262	0.789820966	0.619304154	0.670154314	0.984946207	1.142178823	0.675816431	0.652950192	0.458587159	0.86233961	0.649248039	0.730695405	0.878781525	0.539816751	0.439314186	0.840344466	0.331080654	0.47340929	0.699771698	0.734522617	0.475597635	0.79562121	0.408371676	0.686116426	0.626593441	0.730408529	0.785554823	0.509560749	0.780127728	0.979529726	0.458703611	0.689530244	0.671060612	0.746602282	0.522428218	0.725769237	1.493265602
AGRN	2.492448765	2.941905199	2.937179733	2.884238781	2.592311659	2.868890594	3.607998485	2.946782428	3.345834889	2.591207488	3.317435605	2.572807278	3.646690892	4.322242003	2.547595835	4.183987141	4.746420387	3.170283198	2.917723789	3.144520908	3.356206761	5.464691314	3.492173367	3.232660943	2.989304713	2.813449683	2.752313926	2.942067572	3.086626495	2.906876197	3.377796876	3.052303283	3.421745083	2.432812196	2.652145488	3.506835813	3.059123134
AGRP	2.062487467	1.676869703	2.026616758	1.775032348	1.993779202	2.332335059	2.262598282	2.115002526	2.375366911	2.362084054	2.32121711	1.724168661	1.453162243	1.987610576	1.866056748	2.28742449	1.875009333	2.51438224	2.810998746	1.982380685	1.966092082	1.948201146	2.382476889	2.311109231	2.268647355	1.798421493	2.133451433	1.888271127	2.132900813	1.938114636	2.242394994	2.102347192	2.028571716	1.864437588	1.757373076	1.845655923	1.748106409
AGT	1.968442716	1.266378288	1.880857357	2.382806145	1.959591128	1.555595589	1.92554094	3.006316705	1.381822541	1.726100473	1.768884989	1.921344789	1.723874141	1.44968897	1.883344491	2.290589748	1.763542097	1.768765634	1.625294501	1.649752636	1.813787121	2.172684869	2.361143876	1.851055027	1.604473604	1.377438999	1.504801869	2.631428026	1.803879428	1.612605821	2.314271635	1.511088699	1.840361738	1.566328295	1.578317253	1.451797544	1.594219759
AGTPBP1	1.272460136	1.527171225	1.154719875	1.099071011	1.567699762	1.138550964	1.015567812	1.018052578	1.406209988	1.138538695	2.284097701	1.049917705	1.060113933	1.381366363	1.052314838	1.510320836	1.26632474	1.30051421	1.239246565	1.129800216	1.679748682	1.652617868	1.25498508	1.048423018	1.102751592	1.354931752	1.185700493	0.892581647	1.194695778	1.472593656	1.076307883	1.147555209	1.35295751	1.303456418	0.967847098	1.620261565	1.438462791
AGTR1	1.163519733	0.879062354	0.884848363	1.338365756	0.956889511	1.009955816	0.889826676	1.213628714	1.238367797	1.335324792	1.190260547	1.059931684	1.980331521	0.734132295	1.352179139	1.204210971	1.747115929	0.841536361	1.132822816	0.882521346	1.288414858	1.303877099	0.942153814	0.930150355	0.931639127	1.074905773	3.493597926	0.918266638	0.877864558	1.000372789	1.009382665	1.001597402	0.992328342	1.106613229	0.868914555	0.732600432	0.782590734
AGTR2	1.311507542	1.953829556	1.48614721	1.273857104	1.268191613	1.284847733	1.064025119	1.57771947	1.122187709	1.127845798	1.312331264	1.566530201	1.506641859	1.23387878	1.620960039	1.296067855	1.227987304	1.18304197	1.305803585	1.874745823	1.32290367	1.217816602	1.123374948	1.212015499	1.198856593	1.136086874	1.353621941	1.275430615	1.492364282	1.35318952	1.645116941	1.447509742	1.517345942	0.951179637	1.398330979	1.131300263	1.250224193
AGTRAP	1.940315333	2.046861081	2.072412399	2.152331322	1.753468044	2.060009833	2.037480075	1.906790134	1.877649651	1.982211083	2.643161966	2.051684838	1.82848021	2.015330079	2.171572971	1.836413223	2.114399994	2.159329139	2.3956424	1.789058383	1.897167411	2.109777602	1.985858615	1.950604014	2.002524204	1.690046729	1.976635164	1.799029556	1.795652334	1.800730226	1.861003535	1.978647535	1.945426958	2.191050864	2.182913968	2.223167737	1.8731609
AGXT	2.608308982	1.894840941	1.901040521	1.904633969	1.945911645	1.730413627	1.984729652	1.953317962	2.018057411	2.21089104	2.104030588	1.781685707	1.805398348	1.477151097	1.951146826	1.571677599	1.868605883	1.899818263	2.059836941	2.028448234	1.783511426	2.045205594	1.793121385	2.081443294	1.864541999	1.51948008	1.81575084	1.738941326	1.678116213	1.887641269	1.789521771	1.766625291	2.032695231	2.585655925	1.874339857	2.204767101	1.596824634
AGXT2	1.577704685	1.504310904	1.088166369	2.387175078	1.412338346	1.662394315	1.30206459	1.69349773	1.293008787	1.264254891	1.760539727	1.388731275	1.163869794	1.753452888	1.436816801	1.652834605	1.230300193	1.230759591	1.145801523	1.419807082	1.39944437	1.917013062	1.253961269	1.423966976	1.296675573	1.238980529	1.910807045	1.513576227	1.059827484	1.620108675	1.213225592	1.625203266	1.184445758	1.874586941	1.61977438	1.234857478	1.791485838
AGXT2L1	0.879299835	1.095985689	1.310268682	1.125600019	1.9403321	1.008070186	1.29999132	1.202133227	1.208319974	1.181155647	2.415217607	1.326458666	2.217298953	0.583618671	0.933870512	1.301612826	1.265722882	0.928968564	1.159923998	1.176643891	1.024635264	1.03492471	1.025690752	1.07009024	0.929147809	1.533800391	0.972607318	0.93266645	4.207444069	1.209093965	0.961847574	1.145380273	0.891545653	1.582723013	0.80945377	0.903247501	1.55214235
AGXT2L2	3.64615154	3.779646159	2.964833174	3.610696417	3.406946396	3.515182748	3.853549977	3.63099658	3.806307663	3.091124509	4.172458986	3.749991082	3.856169353	3.565979929	4.084990542	3.405823806	3.309468195	3.521549891	3.384521964	3.779667879	3.729685222	3.437616749	3.336896979	3.427054377	3.592751602	4.331834785	3.840307217	3.255227203	3.131213628	3.302569267	3.438182591	3.452988774	4.310049891	3.490334307	3.189495293	3.11593591	3.7854206
AHCTF1	2.508488313	2.673000283	1.241157088	1.396297048	2.164751694	1.545949939	1.536891541	2.900235397	1.518051261	1.445367821	1.636188498	1.348554359	2.358893039	1.503090074	1.262125774	1.591209514	1.787598012	1.707828228	1.461406717	1.47684309	2.419085306	1.634308396	1.917086497	2.357906367	2.186334991	1.559288744	1.62356928	2.30810152	0.955410128	1.818789147	1.805898315	2.103850614	1.954047516	2.084546418	1.605852627	1.802158229	1.75605731
AHCY	3.787980423	3.085054434	2.744380719	3.229606181	4.21133448	3.64736982	3.879173777	2.957562986	3.080335738	3.713988749	3.446188054	3.750086956	3.04779213	3.479398147	3.414187923	2.887724032	3.528584822	3.18680383	3.280498674	3.605149449	3.32148137	3.325255681	3.504115508	3.02247911	4.272783375	3.204318212	3.32809911	3.270466766	3.561360272	3.300800194	3.396712877	2.719786215	3.800885615	2.997156491	3.35793985	3.272263093	2.729327154
AHCYL1	1.995556658	1.574100343	1.272403588	1.30674245	1.350591637	1.333938931	1.596979565	1.336024262	1.256246368	1.744032246	1.437543237	1.46082582	1.959961997	1.579938352	1.427070936	1.347701894	1.816615731	1.719113651	1.370225939	1.574925828	1.522415551	1.538061725	1.485790315	1.15844195	1.570475701	2.375214991	1.570758412	1.388880149	1.659918743	1.606652501	1.322184287	1.521425846	1.781116523	1.498150534	1.418763351	1.353690544	1.276493597
AHCYL2	1.538675297	1.693142919	1.725976106	2.411585732	1.988524571	2.092952157	1.716901655	1.77442069	1.955330963	2.270833062	2.026537108	1.537357264	1.530581962	1.779512352	2.642476682	1.870721861	1.753625168	1.88311495	1.766703611	2.414555375	1.74845229	1.859121412	1.924017357	1.592020471	1.851295842	2.040033976	2.261157515	1.820640117	1.918433627	1.624257883	2.021145321	1.839305088	1.99948334	1.979761165	2.29687852	1.686055831	2.393399828
AHDC1	2.775285788	3.176292164	2.424758931	3.324353248	2.877614071	3.364517784	2.699155736	2.151092389	2.66109071	2.030142367	3.332021023	2.587060168	2.160220693	1.795271116	2.637357121	2.553102879	3.035625006	3.032443749	3.19743483	3.25147037	2.724095033	2.834954425	2.869567938	3.034174425	2.470935642	2.418823075	2.453148142	2.10470544	1.895389832	3.203203749	2.797744898	2.913796317	3.530013005	2.455263412	2.625831115	2.090283143	2.841107939
AHI1	1.17531269	1.004239681	1.336400328	0.99061556	1.391540429	1.278328035	1.071872273	1.561241649	1.119994917	0.903759843	1.250043826	1.155076699	1.046918516	1.432433483	1.153958011	1.036906408	1.107243464	1.129614978	1.016993065	1.052994443	1.100162172	0.954593163	1.350270942	1.133109968	1.109297787	1.059834523	1.077623789	0.992334572	1.820214655	1.403987087	1.073422884	1.335178778	1.536333613	1.480621908	1.264352148	1.108386266	1.079107818
AHNAK	2.220460666	2.892657694	2.371817853	2.70198437	2.431928184	2.534402743	3.359912842	2.572201413	2.66897579	3.012025719	2.381534446	2.578827203	2.796322224	2.846002899	2.529467859	4.490350816	4.00188744	2.921806015	3.031097966	4.247734314	2.803000117	3.529179433	2.605769603	2.596499206	2.381814428	2.800987982	2.811980912	2.687371182	2.901244151	2.643562798	2.412935689	2.914359128	4.304177235	2.786679285	2.732979564	2.449825943	2.6614792
AHNAK2	1.980679661	1.512867625	2.945166885	2.044344816	1.804207045	1.955183932	1.874783902	2.907378381	2.543168542	1.145079281	2.178365292	1.934174764	1.955453137	1.430177759	1.649208294	1.596908689	2.408071416	2.543829282	1.71588035	1.693777432	3.57454636	2.210483591	2.147237818	2.108125174	2.232215141	1.221739415	1.949320283	1.916938681	1.775675685	2.245684482	1.824593274	1.583259025	2.680424877	1.787954755	2.029203525	1.90817601	1.700018637
AHR	0.706307526	1.041672452	1.126671832	0.991654522	1.063913145	1.126772226	0.741277227	1.074851955	1.253934266	1.13955678	1.096312383	1.307822512	1.189470201	1.150357536	0.835192826	2.129161981	0.801788376	1.051540206	0.962453168	1.003642114	0.963991233	1.072387243	0.889409459	0.867964567	2.35560213	0.968231742	0.902438744	0.864262149	0.833382584	0.897203377	1.11700481	0.927194162	1.026450525	1.537784719	1.008943994	1.019128348	0.933208093
AHRR	2.190745054	2.627328765	2.232994509	2.587820143	2.240985394	2.288211042	2.633201066	2.614155909	2.383941119	2.762222442	2.34833398	1.964212475	2.124240193	2.375168887	2.28960969	2.340626336	2.658347259	1.970396475	2.461666329	2.242371311	2.591232265	2.150513314	2.529108979	2.250324672	2.447931632	2.534264842	2.649103776	2.224799421	2.741917688	2.975524264	2.617755541	2.298101299	2.731555352	2.094787551	2.659177796	2.013955828	2.188746712
AHSA1	1.450836507	1.464371642	2.250365515	1.63578997	1.644449494	1.692260898	1.545691887	1.430160863	1.953739444	2.094480951	2.505634842	1.694779465	1.570642385	1.715842014	1.48896603	1.729422976	1.755434477	1.983771205	1.97659748	1.361641369	1.883884726	1.711593214	1.69534386	1.598387711	2.086702941	2.011643409	1.607115529	1.712358887	1.660480769	1.698377195	1.970941189	1.634894223	1.555871244	1.672672002	1.704985781	1.72980474	2.158678801
AHSA2	1.529821721	2.401582715	2.335476778	1.744569849	1.580901926	1.712394853	2.018558119	2.866237915	1.763820133	2.338692608	2.375769785	2.368631967	2.094748194	2.426254107	1.868864902	2.363999057	2.485228043	2.181053015	2.076677505	2.906437429	2.234101773	1.968480107	2.112252257	2.177076891	2.334020767	2.120080957	2.339906148	1.831358766	1.778177943	2.026767587	1.970111166	1.483475404	2.025520557	2.408215781	2.096549283	1.910605433	1.814883547
AHSG	2.663147551	2.554354915	2.630946675	2.765003116	2.315493041	2.457440521	2.589525312	2.078156326	2.521974011	2.418704295	2.403113228	2.524176643	2.285878956	3.207723829	2.517844124	2.407306983	2.439647708	2.492477075	2.474458152	2.441636737	2.655181611	2.210830225	2.763715828	2.450693287	2.43524238	2.237652808	2.324318796	2.23558479	2.456826876	2.356661025	2.614116558	2.614145201	2.79338387	3.53613077	2.620218552	2.257064289	2.545104235
AHSP	2.150804886	1.594168462	1.91221746	1.330445232	1.647075274	1.913433708	1.602175431	1.697955005	1.652852455	1.854547007	1.713563529	1.694002198	1.270240929	1.566600161	2.085634234	1.527072083	1.188245505	1.72400708	1.840683951	1.572081224	1.648590648	1.819917108	1.309854282	1.342552953	1.278339686	1.355304523	1.322605853	1.61561873	1.79659995	1.744318511	2.175230515	1.648954979	2.38663334	1.049175746	1.366052276	1.216949982	1.389369434
AICDA	1.900959696	1.557776731	1.553506527	1.678359352	1.776053388	2.07869872	1.615721868	1.671702224	1.82936998	1.821141688	1.439146086	2.108389331	2.190657169	2.006791493	1.487491908	1.80939292	1.52697389	1.93821506	1.795417684	1.575983689	1.604113885	1.677527636	1.580685843	1.490981512	1.685690394	1.597712641	2.70573154	1.672834653	1.829472161	1.678222908	1.702939418	2.359338567	1.765744372	1.899353067	1.501985778	1.742935184	1.654849799
AIDA	0.791912733	1.632087043	1.315831502	1.071028462	1.257071922	1.286610866	0.814201457	1.012562867	0.942820899	1.66816013	1.577228962	0.792206652	0.979537447	0.871296565	1.06531397	1.181589327	1.045365651	1.025563996	0.809196577	0.829316149	1.371454883	0.85259775	0.823165175	1.135596889	2.615409177	1.063654403	1.2940772	0.949901903	0.866077682	1.478231362	0.861871926	0.801313552	0.868171941	1.254345311	1.005732962	0.950618241	1.040200171
AIDA /// LOC646890	1.98652694	3.031270846	2.058838	2.913525184	2.044111166	1.877536921	1.801735327	2.146768389	1.732221393	1.70218943	3.883922847	2.004769072	1.71024693	1.641006928	4.017181784	1.876209542	2.192576756	2.126779897	1.93055466	2.000293556	1.532401689	1.535147938	1.909259265	2.892347541	2.194129876	1.456173875	4.3733912	2.171191204	1.543940958	1.995691111	2.355472982	2.140048586	2.639330727	1.976155763	3.953630196	2.187551625	1.775966098
AIF1	1.966358345	1.881215856	1.628137344	1.882163022	1.79151108	1.771007703	1.603570135	1.709858963	1.584260574	1.516779296	1.872850412	2.048094635	1.524018051	1.689723069	1.68528517	1.95662597	2.054839107	1.546424362	1.893782922	1.664827998	1.727750795	1.89414793	1.694383571	1.76808026	2.105244732	1.805013159	1.91651495	1.782889967	2.021575346	1.530693365	2.096050604	1.822954041	1.607814751	2.094310813	1.80955865	1.779330398	1.738897486
AIF1L	3.07290209	2.543291492	2.42155976	2.577696594	2.059988684	2.391893576	2.915468889	2.482868224	2.293851725	2.705798234	2.53814253	2.555262235	2.129008084	2.629364845	2.4091297	2.515096439	2.428444755	2.663481084	2.552884317	2.307218391	2.365003618	2.781340469	2.532023945	2.242923703	3.042546438	2.308136757	2.24301342	2.215226472	2.591061371	2.434225749	2.735530472	2.424688964	2.559264643	2.15227762	2.168006572	2.473587413	2.569630306
AIFM1	1.137048221	1.617983027	1.713642542	1.361372581	3.212468114	1.600481411	1.525120573	1.419951048	1.778933957	1.360253756	1.930215045	1.566996585	1.367765865	1.25348591	1.365927796	1.736498533	2.079178568	1.199559318	2.209921924	1.193043852	1.898420602	2.033538954	1.491359112	1.375942288	1.350966335	1.374701247	1.340572616	1.064440965	0.980515559	1.667431822	2.019422112	1.518972278	1.587074409	1.938444178	1.664018959	1.258508771	1.792932106
AIFM2	2.839559837	2.772487624	3.107836371	2.979912222	3.240183066	2.930511668	2.982571382	2.945729285	3.04462789	3.039508849	3.352959783	3.262641882	2.724944545	2.839491053	2.968087424	2.768200819	3.070126386	2.974451426	3.239329159	2.922967881	3.036959629	2.896986898	3.049536812	3.038284895	3.230161308	2.599861053	2.813154398	2.889211773	3.048256602	2.972977978	3.099639184	2.785366396	3.235291855	3.073615764	2.980845451	3.068732709	3.034360895
AIFM3	1.727335557	1.817191215	2.093269474	1.637400656	1.89854981	1.587275578	2.027533827	1.410801412	2.217151275	2.392637274	2.119908651	1.961158238	1.52548471	1.577110391	1.961726669	1.673699048	1.59141951	1.837765548	1.735665798	1.796598725	1.975688164	1.534564264	1.773094959	2.140006257	1.826577473	1.822546374	1.778300945	2.109148673	1.952057943	1.691907882	1.872210166	1.988443336	2.15702408	1.654037017	1.790064327	1.660766087	1.746262011
AIG1	2.531560915	1.736741072	1.455212954	1.505167974	2.864232275	1.554906516	2.268132112	2.710768877	1.560437062	2.406955079	1.704881483	2.211224893	3.626464113	1.907693406	1.750293381	1.893869054	2.904039397	2.224635456	1.591215753	1.774134535	2.588515425	2.0639973	3.538161277	2.605102959	2.23212489	1.541249955	1.954730493	1.574934974	2.760206396	2.377638928	1.501301282	1.781422681	1.760375743	2.210105602	1.767498778	2.0104261	1.62417337
AIM1	1.810137397	1.91123521	1.537618189	1.565028442	2.346871419	1.674286097	1.561180828	2.264264416	1.658858095	2.109813375	1.835928243	2.278489492	1.961098719	1.982160678	1.980622828	1.607859586	2.299976311	1.859207333	1.964346848	1.427800497	2.205853469	1.747127464	1.724033352	1.755797196	1.888945632	1.957482927	1.723780393	2.289340631	1.592905819	1.735558338	2.155687306	2.016529174	1.571982298	2.311503267	1.848791445	1.674432742	2.388202586
AIM1L	1.688131631	3.204657625	1.726044781	2.491748677	1.64100594	1.625061158	2.101367248	1.918179412	1.354088435	1.842441695	1.363655304	2.163729065	1.741192325	1.936781659	2.616649474	1.461449971	2.041397149	1.675353519	1.620386921	1.8165968	1.77852771	2.720812235	2.321037091	2.122739873	1.585498539	1.328954619	1.493059234	2.283763178	2.440015422	1.742247768	2.756297	1.436204092	1.103919581	1.280051245	2.083279224	1.710440695	1.716305124
AIM2	0.964228176	1.403674264	1.340478451	1.569481819	1.930058973	1.473847371	1.171856681	1.484669415	1.508940803	1.064743203	1.336171716	1.456002057	1.987671309	1.516057411	1.266466622	1.151913602	1.32189258	1.188292251	1.857775818	1.421561547	1.10087031	0.983007259	1.225093178	1.267973942	1.340005193	2.749613109	1.43658573	1.30281434	1.352884517	1.25354057	1.196725732	1.401237843	1.827015693	1.511528057	1.343819971	1.27924862	1.326627034
AIMP1	2.071852913	1.99448055	1.291442847	1.32047423	2.031911081	1.46012706	1.696956143	1.661557498	1.236968437	1.342909988	1.329583323	1.822320936	1.4976012	1.296082164	1.324380541	2.406322328	2.03207168	1.469495966	1.177838136	1.482704144	1.566394391	1.580635219	1.512357727	1.452844114	1.662365297	1.285792222	3.049969868	2.190274624	1.716774137	2.131011744	1.518370516	1.40451613	2.527382793	1.643526442	1.720465477	1.479408327	1.230152491
AIMP2	1.433988839	1.503119862	1.535931298	1.269379382	1.614357451	2.075127343	1.608373884	1.501878118	1.42747348	2.007760864	2.320094025	1.29871592	2.135747495	1.747808194	1.74365006	1.819784797	1.337485412	1.515886841	1.640133884	2.891333213	1.080719557	1.08975694	1.4318407	1.306659546	2.177677854	1.427863213	1.506763887	2.819589412	1.464957994	1.697241442	1.447865826	1.349278605	1.271321539	1.205234281	1.581734386	1.023737862	1.236141921
AIP	2.09618543	2.051739413	1.949150748	2.106979463	2.171925073	2.33184003	1.618980331	1.500518088	2.008200457	1.973459998	1.554034722	1.967564098	1.730730318	2.743011046	1.984888974	2.503637494	1.676488035	1.698090568	1.818080235	2.047874514	1.894904663	2.101903815	1.883458599	1.972311093	2.084443717	1.46131225	2.417155569	2.117714902	2.578370466	2.66179093	1.427265061	2.138667019	1.516699558	1.875116553	1.755708888	1.704880605	1.561804809
AIPL1	2.136489062	1.984116105	2.163786804	1.975570437	1.855718255	2.303235134	2.286283157	1.960834701	2.059550528	2.168277201	2.262654765	1.720489955	1.813770208	2.005563847	2.691098594	2.20552402	2.084655701	2.154912618	2.258347019	1.86760431	2.03157988	2.071377931	2.268773104	2.080863622	2.095100318	2.080426063	2.212876173	1.952728678	2.145014518	1.837668239	1.97941122	1.881743947	1.900658061	1.845884472	1.93574436	2.387184292	1.936702602
AIRE	3.843813429	3.753650874	3.101774769	3.278085246	3.43526192	3.143082581	3.842852253	3.064214006	2.901992003	3.069218576	3.123925233	3.099016532	3.244002402	3.298418258	3.323390966	3.157285261	3.362354227	3.370014721	3.348380196	3.183263314	3.563921279	3.511203937	3.557893009	3.67347488	3.300565975	3.072665629	3.391499941	3.50321962	3.292546225	3.509511611	3.439586483	3.136927106	3.11495066	2.787187781	2.983857906	3.414780187	3.56229254
AJAP1	1.681971979	1.734739042	1.574891716	1.577028734	1.565114012	1.609784928	1.822819695	1.579599517	1.669312147	1.715073666	1.610991453	1.564301884	1.571229549	1.568062262	1.52943699	2.192030359	1.782571224	1.91800234	1.48654803	1.58186539	1.35660755	1.371622891	1.501213208	1.942780938	1.685597198	2.211766972	1.508156932	1.595572736	1.545451355	1.494837469	1.242409438	1.774845808	1.592713111	1.43067554	1.489159255	1.832680275	1.437205716
AK1	3.478384065	3.149325793	3.373239147	2.887394002	3.33796457	3.158566214	3.844622045	2.865764804	2.887545337	2.562030474	3.171532207	3.308527357	2.805942301	3.190481237	3.292410082	3.253614211	3.365564375	3.170788333	3.2278442	2.860890819	3.623982114	3.244124997	3.323636092	3.507221566	3.258890681	2.787859821	3.000979929	3.079920843	2.791322319	3.121328461	4.877822915	2.923724655	3.395964816	2.887474149	2.742849464	3.01930234	3.059353991
AK2	2.931946078	2.585113682	2.928775216	2.278399923	1.901381194	2.507930072	2.459322748	2.053483961	2.275426863	2.456488316	2.442404472	1.78934901	2.737584506	3.038800204	1.764973782	2.474404462	2.607613064	1.758206797	3.020880094	2.400910845	2.139117393	2.813849846	2.106441644	2.119559969	1.907579737	2.001264295	3.178170736	2.545849605	2.03660985	2.496214683	2.800007615	2.338502797	2.822321231	1.601825083	1.899062132	3.083671187	2.007589456
AK3	1.650030419	1.955693518	1.396892491	1.414527373	0.857881125	1.156150708	1.493754166	1.34029224	1.247592946	1.122241084	1.491483689	1.078203735	1.582113057	1.00920982	1.048442161	0.955837126	1.869831962	1.090397914	1.245780574	1.419355051	1.509371635	1.186576537	1.107580453	1.906827187	1.773293661	1.304216515	2.020370098	2.255806841	1.084907062	1.247162366	0.975645295	1.184556672	1.09514707	1.33504731	1.003349084	1.514886926	1.354964024
AK3L1	2.051139644	1.976399981	1.539164597	2.365556528	2.952440957	3.449253995	2.619877459	1.819358116	1.948159057	2.912936743	1.733259435	1.771362768	2.536230595	2.270483576	1.910599868	1.949586194	2.48305644	1.654506629	1.814694595	1.660725354	1.842943548	3.415804216	2.058327269	1.70918446	2.51323909	3.254019784	2.256068436	3.068420263	1.907278548	1.898569592	1.758841613	2.045168282	1.789311625	1.720318432	1.97923729	3.274245009	1.692185633
AK5	1.223443392	2.880597243	0.979901702	1.185748493	1.250579827	1.438444139	1.05694291	1.129820967	1.256050632	1.318908309	2.176983925	1.149506677	0.998296112	1.393630441	1.208480505	1.471901555	1.062619592	1.318198368	1.330168243	1.460449712	1.102556983	1.309083724	1.327428981	1.205365556	2.100937516	1.24938575	1.553746786	1.808898626	1.705435169	1.640604066	1.039907819	1.233039491	1.127043763	0.954854663	1.170592493	0.877865529	2.236142307
AK7	1.029736023	1.397532089	0.860317779	0.889183026	0.965119377	0.899559422	0.935499483	1.068506011	0.847583112	1.242640799	0.928141675	0.981532948	0.673731316	0.998040851	1.371119446	1.413756999	1.023698848	1.127919955	1.015455755	0.818362244	1.280871267	0.987620865	0.852195224	0.763254786	1.061472357	1.233542583	0.791089676	0.85528799	1.294554411	1.220046879	1.480307782	1.036542792	0.853694747	0.921641868	0.689028414	0.702524118	0.825203816
AKAP1	1.747646203	2.222514708	1.789763355	1.741914175	1.831780334	2.587422453	1.974311774	2.075484617	1.780323584	1.831119122	1.782007484	1.845169281	1.981562275	1.952391735	1.841076136	1.972864877	2.194144147	1.780548108	1.668216189	1.871028321	1.905151593	1.902463738	1.843881549	1.626684746	1.567193205	2.127081978	1.609760664	2.470958632	1.943706911	2.219840241	2.059490286	1.595123262	1.535859356	2.086530753	1.946699826	2.385671131	2.040436183
AKAP10	1.373939157	1.961121018	2.378997285	1.867940598	1.519675128	2.089090674	1.792260616	1.960724452	1.741251388	1.784198711	1.778664472	1.625854492	2.151853882	1.823898404	1.838459466	1.614271049	1.843204056	1.867881042	1.611837677	1.814591403	1.537514684	2.192981519	1.413905019	1.711026547	1.72569637	2.154167007	2.106753524	1.686605292	1.684437701	1.638265609	1.768463893	2.232255443	1.674232204	1.734008632	1.691606966	1.814982269	2.485733004
AKAP11	1.152021421	1.362238371	1.127157524	1.239843603	1.75249343	2.655075648	0.824896192	1.025331521	0.647005791	1.465450732	1.014718585	1.595917927	3.038290116	1.273904702	0.96287392	1.131224154	1.320257381	0.928393059	0.835994868	1.00352546	1.045152961	1.356960062	1.2450288	1.473615571	2.293390634	1.153834613	2.373007232	1.252895579	0.966490282	1.184886553	1.710097969	1.236706999	1.337931009	4.585649282	0.913891495	0.728826476	0.814817686
AKAP12	1.192232355	1.544270348	1.036227391	1.593608324	2.290014492	1.140087908	1.062922259	1.228333346	1.828614539	1.665289077	1.435586954	1.290074945	1.179675022	1.508533137	1.266791789	1.241452009	0.978343039	1.069075263	1.363693517	1.158224111	1.373646259	1.352451589	1.397063465	1.333845816	1.197279293	1.173542499	1.863433434	1.941847057	1.105406781	1.148710866	1.360822644	1.48371811	1.976824995	1.483724493	1.33534053	1.552735855	1.280843285
AKAP13	2.113536419	1.81135849	1.842808339	1.863329067	1.729563507	1.721235787	1.669746988	1.897661943	1.593656991	1.733045756	1.753884763	1.875941489	1.639926714	1.641837166	1.696774117	2.047307867	1.862297032	1.651788369	1.510739213	1.619702514	1.950838016	1.796970314	1.781915863	1.975761059	1.939951655	1.714546509	1.810512281	1.813177295	1.840622478	1.620486289	1.845803026	1.752056352	1.910680977	1.478869908	1.773705514	1.980694306	1.81727618
AKAP14	1.264718415	1.009529905	1.596293363	1.230129951	1.729583598	1.133519387	1.045654064	1.387872443	1.132111218	1.85931746	1.113607738	1.508859709	1.236068843	1.187272203	1.178005842	0.902796535	1.4090372	1.191051825	1.290895295	1.286881482	1.197832346	1.237255076	1.249092648	1.136031775	1.487452631	1.322555848	1.277338845	1.135163928	1.05119858	1.425753496	1.450580671	1.137115399	1.051893325	1.906412434	1.294817457	1.271017127	1.250197672
AKAP2 /// PALM2-AKAP2	2.436557355	2.191126687	1.418717259	1.54852528	1.545102734	1.350287679	1.610022175	1.36565829	1.527079925	1.638378743	1.491863999	1.537883359	1.936337188	1.335473525	2.246713855	2.044572179	1.406157751	1.956611769	1.588102906	1.499344008	2.266085515	1.809595373	1.556685535	1.645571958	1.281427738	1.774091472	1.662503278	2.423857132	1.337556128	1.557138399	1.472037456	1.744121998	1.614371915	1.487317021	1.557574942	1.651478375	1.819323378
AKAP3	2.445322357	2.112763606	2.154680278	3.178715479	2.511715195	1.908630404	3.862165333	1.922107159	2.937818482	2.526579263	1.949060669	2.127231299	1.847093162	3.206957209	2.219289428	3.035921332	2.107908011	2.754717317	2.745481333	2.738845773	3.390475789	3.273546445	2.637249955	2.925269167	2.310852093	2.163345367	2.62846232	3.682799149	0.920164061	2.488936201	2.586407211	1.962754154	2.60416182	2.422401252	2.380704822	3.373886887	2.742791241
AKAP4	1.525996045	1.523421839	1.656832869	1.498463232	1.400531478	1.347256603	2.0872849	2.028637769	1.707085849	1.761703787	1.437913427	1.478541115	2.482145733	1.628516602	1.437801505	1.610609081	1.76517337	2.222645046	2.330480307	1.669721533	1.902888504	1.469494307	1.175089762	1.448516421	1.959841233	1.373085299	2.192204795	1.278907981	1.19490717	2.054375621	1.339609949	1.349518653	1.408524536	1.028601631	1.095909401	0.949867608	1.474404025
AKAP5	1.756075512	1.653462383	2.942394019	1.358789859	1.657924443	1.27777288	1.163739039	1.46986316	1.590736424	1.420063891	1.464501686	1.643079962	1.257184424	1.317973623	1.29408751	0.971542469	1.499924961	1.264970784	1.553388332	1.121416672	1.219849198	1.746627805	1.517937824	1.272652158	1.726727957	2.224965311	0.88623749	1.925444992	1.287371037	1.546655902	1.140109072	1.460720872	1.927937299	1.40532932	1.39572056	1.648772852	2.14090665
AKAP6	2.059393411	1.349277713	2.425614421	1.403743901	1.48148356	1.628866557	1.357202262	1.212398688	1.428836076	1.088846415	1.474700709	1.602676144	1.927038648	1.326937238	1.646015993	1.511959945	1.720235933	1.818747707	1.483996652	2.121059025	1.501095304	1.34419279	1.659389072	1.519303136	1.598454994	1.966911103	1.568105226	2.018659293	1.171926277	1.601357649	1.515628974	1.290525882	1.956937552	1.503390537	1.399897834	1.582165435	1.356240739
AKAP7	2.447413412	2.88322962	2.074299532	2.87469672	2.122665876	2.319994461	2.409043823	2.656589453	2.47440422	2.048774172	2.211369201	2.202085052	2.282800096	2.157538768	2.504290386	2.111880153	2.159993901	2.233450589	2.4512674	2.32678248	2.556016989	2.785845505	2.254339806	2.636074542	2.277561902	2.618912831	2.602393985	2.355183438	2.096775768	2.278133528	2.559251804	2.309701878	2.42204697	1.982173729	2.561582379	2.479294546	2.130561015
AKAP8	1.971354269	2.312220752	2.066809799	1.857295707	2.179820081	2.339647221	2.121564732	2.18942052	1.935669028	2.2112397	3.326359008	2.098773337	1.968595155	2.12213878	2.051943519	2.180337941	2.801772614	2.145460038	2.264402008	1.888315803	3.065811219	2.969157197	2.209254943	2.184860328	1.905790542	1.974727531	2.086885977	2.173827003	2.894842748	2.298589549	2.166956967	2.182169059	1.976164168	2.517515647	2.084979771	2.150225566	2.601102545
AKAP8L	1.651892722	1.761724586	1.510648125	1.688764567	1.664458479	1.640766512	1.474486592	1.669132769	1.584416198	4.56462003	1.201571831	1.606561665	1.262277838	1.492100934	1.615060588	1.918523016	1.665002071	2.34339225	1.52196512	1.767554156	1.999307592	3.16218858	1.318168109	1.517051901	2.535437043	1.649153749	1.532528343	1.947030104	1.154139417	1.859292705	1.78142283	2.180556349	1.307361457	1.606413597	1.368402184	1.66814497	1.087766163
AKAP9	1.586391044	2.194457394	1.3976371	1.665330739	1.266797074	1.397672845	1.335238949	1.717581724	0.858433116	1.470483183	1.192581816	1.445773109	1.570479544	1.050458681	1.105388389	1.078500582	1.636499044	1.744657043	1.352246324	1.052713407	1.085295612	1.322239138	1.003214683	1.605754375	1.479886913	1.381389942	1.386306297	1.51853892	1.806850056	1.086333331	1.006679733	1.175607883	1.195766322	1.238690839	1.893447161	1.849429257	1.1977844
AKD1	1.446573843	1.566045684	2.324956779	1.698742008	2.030624911	1.472670485	1.351149561	1.626822007	1.6498386	2.026379798	2.766463994	1.539096244	1.624316755	2.105286519	1.532364604	1.966155949	1.431906425	1.6301566	1.538522263	1.561390029	1.770406149	1.537610611	1.597882031	1.598396808	2.172265736	1.735232193	2.180625518	2.381808597	2.062672641	1.396704734	1.588358632	1.600963615	1.482860399	1.766055753	1.675558588	1.718959493	3.408454908
AKIRIN1	1.765732965	1.393141297	1.170353208	1.212367923	1.503346867	1.650392947	1.671104787	1.900559358	2.087238934	3.015742083	2.121562458	2.192431262	2.230413661	1.712571187	1.266031385	3.101638034	1.398114917	1.47361054	1.316667598	1.454929209	1.859182059	3.851131462	1.318388867	1.468524922	1.566684247	1.890755416	1.473478196	2.002663856	1.437684448	1.304742433	1.486070749	1.45732199	1.289931913	2.309538525	1.443974821	2.296765156	1.381160532
AKIRIN2	1.83699434	1.109551577	1.858941284	1.590570331	1.652315112	1.423180467	1.219081941	1.62512929	2.676934593	1.447094645	0.977474992	1.579467095	1.541045145	2.150555087	1.720274831	1.728642861	1.384157379	1.544453364	1.556877512	2.050249824	1.360891116	1.364297737	1.829921909	1.524494081	3.222072092	1.069610274	1.416665194	1.368080516	1.506808747	1.729306455	1.852009378	1.759905978	1.486384298	1.644861719	1.584351638	1.614007656	1.207898607
AKNA	2.336400835	2.626797242	2.181600085	2.023863523	1.774196981	2.239118071	2.161232768	2.101366217	2.239982226	1.900934889	2.215077052	2.821837729	1.841817062	2.067734517	2.268658789	2.054412775	2.417568916	2.685181723	2.441158308	2.10752835	2.068531219	2.210731411	2.347827222	2.185012602	1.866753746	2.387690964	2.515761364	2.334391072	2.192269727	2.398903123	1.993339228	2.33893682	2.252005248	2.323782401	1.991114751	1.932434268	2.277990857
AKNAD1	1.509066695	1.622991354	1.317348798	1.494147051	2.542473377	1.509351908	1.436340447	1.646906897	1.78805209	1.161714694	2.406580716	3.116867902	1.51161901	2.070527809	1.415982509	2.023690568	1.403038324	2.071216257	2.000936335	1.780624261	2.206734153	2.443898702	1.535518299	1.496811678	1.678971724	1.558324001	1.507135039	1.772341305	1.638542047	1.468529771	1.633848978	2.316809908	2.128106481	2.345143678	1.920419774	1.741090543	1.708085981
AKR1A1	2.922240853	2.099109844	2.722964722	2.269670085	2.466256812	3.67987187	2.457407806	2.207293273	2.54641839	2.926058071	2.340548883	2.291879353	1.698735729	2.199311817	2.579645537	2.132423747	2.404660794	2.067315021	2.71549648	3.001412936	2.563320181	2.089188411	2.526239576	3.236395641	2.005340415	2.884129902	2.363543218	2.391561989	2.943396373	2.304797541	2.201367654	2.697164496	2.190535118	2.445099715	1.835248768	2.933709586	2.328024999
AKR1B1	4.040987975	4.663073894	3.96565335	4.378943304	5.023239431	3.775866121	3.819286078	3.917031003	3.579475858	4.432467904	3.827890032	3.498138474	4.792833533	4.373040591	4.171648028	4.189556259	4.098714507	3.653114283	3.430519154	3.338948092	4.154705027	3.771564414	3.738033915	4.021494189	3.757988206	4.404543687	5.304673561	4.372106574	4.13447739	3.827509321	3.77648465	3.952793113	5.082260663	4.577845339	3.662316947	3.733660372	3.934023323
AKR1B10	1.671336063	2.857155146	1.258265869	1.320025223	1.312251045	1.095047936	1.323037716	1.880923106	1.57754145	1.375319876	1.230569497	1.131468414	1.201168972	1.110821738	1.572271161	1.125147132	1.585570443	1.859774845	1.270226456	1.088230282	1.552854557	1.211258658	1.453219348	1.268102708	1.930758994	1.975170173	1.089261166	1.691022092	1.551308276	1.947525187	1.51873369	1.10788013	1.453606716	1.430661308	1.848894383	1.495264748	0.790694477
AKR1B10 /// AKR1B15	1.7496038	2.663474843	1.238136879	1.122221091	1.336084465	1.112359474	1.463199038	1.630930102	1.137264236	0.872588461	1.04073739	1.328395747	0.781995301	0.853700957	0.957247937	0.813502332	1.732889194	0.810546282	0.999038376	1.495262713	1.042442765	1.082555249	0.925031454	1.449785643	1.954544551	1.88358569	1.661686846	1.693874371	1.462221732	1.051830793	1.035493186	1.020740571	1.444421055	1.877855335	1.139736874	1.307745998	1.450761022
AKR1B10 /// AKR1B15 /// LOC340888	2.355990397	3.109684254	1.874676845	1.48177313	1.425216838	1.573433328	1.238906108	1.403244393	1.085619053	0.071506222	1.156606952	0.995909072	0.831830816	2.078669542	0.677113602	2.803890231	2.316335985	0.921242591	1.206878593	0.834559167	0.994833652	1.40745702	1.022644227	0.989442679	1.869198144	2.133355825	1.238368722	0.570658198	5.689429928	1.517758041	0.917648609	1.073387831	1.402408331	1.017082112	1.248038245	0.878713803	1.214579983
AKR1B15	1.708583968	2.663016873	1.123266007	1.194198537	1.13497735	1.459904817	2.22280328	1.330996988	2.36167821	0.791942984	1.599859516	1.71032821	2.076536084	1.709829855	1.257987979	1.759582297	1.914736824	1.693072195	1.40395683	1.623693979	2.201332745	2.75162276	1.120524322	1.51903469	1.8919722	1.736995946	1.16764468	1.069496999	1.551829512	1.797021126	1.193099145	1.697571124	1.892564165	1.421005402	1.741139696	1.921096844	1.398629151
AKR1C1	2.372931753	1.245543464	1.412390474	1.354006084	0.909061238	2.129026548	3.250262645	1.680949753	2.683043984	1.692935794	1.664161385	2.089880608	1.516810611	3.357756649	1.461236635	2.428545875	3.09213879	1.836666502	2.26357288	1.896578037	1.333365325	2.995195951	1.345327393	3.586492439	1.800043275	2.0106717	1.78987588	1.248344402	2.4422879	1.909378374	1.131373565	2.177050936	1.834152364	1.855903442	1.807419712	0.977884407	2.170008515
AKR1C1 /// AKR1C2	1.462727705	0.699257718	0.746183032	2.263705469	0.805448567	0.756087683	0.800171499	2.459687663	1.077988842	0.940297955	1.473525398	3.695252288	1.16696833	1.050629273	2.879336362	0.72393816	1.1461848	1.274276856	1.136233512	0.795846956	1.880195478	1.298024755	1.788259167	1.50022909	0.626556376	2.355986723	0.861952219	1.494396273	1.14734364	3.379507294	1.363713389	0.618779286	1.256639527	1.872140635	1.082210513	0.945694811	0.640860666
AKR1C2	1.227314902	0.949730664	1.071694491	1.281551507	1.027460291	1.051656033	0.853484945	1.112040773	1.099162322	1.32622823	1.088936092	1.097508765	1.4497911	1.012911126	1.092306511	1.411598515	1.307612552	1.450772447	1.048051692	1.399068142	0.848115392	0.997594625	1.34829559	1.150312845	0.932239896	1.511092225	1.073835452	1.266666966	1.20683232	1.176705078	1.30503427	0.893375441	1.165884245	1.193984736	1.682052525	1.298948877	1.223350306
AKR1C3	2.450486833	1.837293282	2.25937395	1.980428907	2.01718717	2.147866155	2.183089953	2.173458724	2.008453513	2.243999046	2.068872249	2.107268404	2.101377852	2.508704226	2.488533995	2.160390131	2.118832291	2.335304045	1.865409243	1.966882992	2.121786528	2.30056778	2.06110214	2.341031021	2.263892833	1.727785317	2.310043939	2.209863823	1.944900602	2.010725379	1.893607377	2.097685138	2.24939143	2.040229381	2.544867772	1.950798654	2.165902263
AKR1C4	1.396651413	1.994760326	1.611697359	1.619519012	1.419819346	1.552787443	1.771496695	1.740012067	2.44069354	1.50051108	1.712289754	2.322477675	1.617241822	1.937731567	1.402195876	1.646152234	2.549602629	1.490693444	1.271769569	1.61405104	1.861842027	1.779364564	1.739022326	2.196413648	1.90119812	1.937864731	1.84902216	1.246398784	1.976862228	1.754442026	1.693390774	1.653048536	2.44026006	2.204123498	2.699615821	1.62480897	2.139665567
AKR1CL1	1.162182985	0.828627318	0.942200218	2.142223907	0.860904114	1.175214526	1.244859914	0.802477934	1.494271526	0.97154276	1.114026695	0.804203966	1.109711615	1.112386964	1.240027025	0.816113586	0.8925768	0.989701704	1.228200494	1.347770452	0.932000384	0.785289435	1.043983687	1.3738429	1.179902352	1.145388414	1.472041999	1.381215847	1.45515902	1.299151747	1.185993047	0.508964224	1.216232813	0.958179687	1.28729092	1.691307015	1.054455408
AKR1D1	1.076404831	1.002781119	0.956376597	1.294757892	2.744929185	0.674232306	1.205066464	0.877956552	1.701486934	1.306029275	0.551326272	1.54128941	1.480016256	2.048621537	1.693213259	1.86648079	1.233125013	1.008167437	1.665096028	0.785000309	2.843455846	2.492267072	1.329963054	1.784707492	1.200582187	1.100254673	3.106380195	0.934429688	0.77676003	1.212815178	1.040109135	1.122172115	1.453482279	1.566297638	1.427911931	1.323761607	1.29955048
AKR1E2	1.754823423	1.635941683	1.847006458	1.899157718	1.886711176	1.929844346	1.877526564	1.807619787	1.542467494	1.684150395	1.803483166	1.979073955	1.942439064	1.642880512	1.868657821	1.441079372	1.914767424	1.748314632	1.912505361	1.671064539	1.654803345	1.705370959	1.993443497	1.775127562	1.609679816	1.683791158	1.868633345	1.762902743	1.7407072	1.642281649	1.69774878	1.574089018	2.08486902	1.710227273	1.785392889	1.61782143	1.974810994
AKR7A2	2.276386022	2.270602961	2.058710702	2.076632162	1.906895602	2.292637559	2.116220539	1.982221641	2.294097741	1.976819586	2.048227107	2.205038659	1.99957168	2.233675387	2.165635507	2.0469304	2.242487252	2.388229494	2.152792965	2.226636221	2.194833471	1.935820545	1.933182379	2.100283091	2.509252921	2.090977506	2.220788208	1.948653294	1.752040747	2.068804729	2.192560989	2.027800585	2.278873029	2.223758461	2.017411114	2.156673213	1.791860917
AKR7A3	1.689379461	1.821490167	1.867415785	1.581523843	1.75618036	1.501303121	1.561642623	1.469691981	1.67844479	1.833319493	1.672381018	2.107680328	1.691069365	1.568203426	1.557069942	1.69603967	1.238075769	1.179491329	1.31408149	1.848895498	1.96511592	1.729765018	1.677565862	1.723944903	1.866537722	1.586717504	1.921283179	1.525970053	1.577896392	1.184129234	1.706029862	1.883543371	1.548522999	1.531881107	1.641462961	1.246240774	1.503326168
AKR7L	1.751471356	2.093839294	2.369948525	1.878733122	2.075819929	2.130910384	2.053858827	2.135227523	2.286045856	1.725380816	1.944053321	2.067842605	2.386747829	2.163758185	2.305285282	1.979528946	2.135696777	1.711297723	2.008278316	2.082119054	2.603476526	2.801971085	1.99828698	1.964697057	2.228373194	2.29146135	2.317533981	2.228563505	2.910448456	2.273096321	2.17603762	2.509462804	2.307257177	2.011894229	2.283848902	2.418398905	1.736133332
AKT1	1.863626953	2.05183594	1.597988828	1.645305009	1.492326518	1.930011666	1.718346922	1.481326582	1.742847057	1.789797464	1.753716596	1.716194233	1.583292217	1.55989481	1.74633149	1.824302057	1.679762498	1.685187307	1.484609006	1.852013007	1.82194031	1.774400615	1.814188667	1.839503749	1.779392121	1.482896036	1.576864743	1.674268298	1.741801803	1.758622678	1.67770121	1.592334416	1.661434927	1.632753219	1.978598921	1.985139987	1.813329222
AKT1S1	1.984391467	2.098894032	1.710045968	2.151542142	1.989692802	1.690141285	1.80078225	2.020599253	1.796679466	1.631122296	2.052691479	1.899042895	1.85238199	2.327949955	1.570442376	1.995817183	1.794513099	1.563333351	1.722758138	2.035353135	1.980679041	2.317608222	2.209996182	1.906463967	1.971346944	1.926901219	1.873071605	1.636214423	2.11694059	1.863430888	2.111636637	1.92427124	2.118821423	1.480153317	2.000790439	1.877634149	1.798834306
AKT2	2.174215052	2.155544845	2.091816855	2.166561085	2.091198913	2.397265444	2.259633548	1.877945517	2.197412761	2.136478007	2.046800878	2.055151903	1.94804589	2.289652994	2.141492462	2.367511179	2.530370878	2.130469296	2.364400137	2.097579562	2.287505719	2.096053293	2.174518347	2.160479636	2.298974318	2.10402599	2.156315783	2.201067798	2.187608377	2.147405757	2.420339924	2.113524738	2.110562361	2.364990324	2.24377888	2.215290201	2.073798453
AKT3	1.414910634	1.155736173	1.296562564	1.359890513	1.193814027	1.205866542	1.029760573	1.205079902	1.177187366	1.121400148	1.085783964	1.286898556	1.364846117	1.258586228	1.074053014	1.258271571	1.085760146	1.242414021	1.373496275	1.286637434	1.085746764	1.08903148	1.052476379	1.063410957	1.148279092	1.255598758	1.351844165	1.452052665	1.282391919	1.218807916	1.094754073	1.239858081	1.105677595	1.168057132	0.938415351	1.024795384	1.438725936
AKTIP	1.247770075	2.510108365	1.457997911	1.273628305	0.983491124	1.421310751	1.788281272	1.272671861	1.689328992	2.244146578	1.034583909	0.898328299	1.921049409	1.368467492	1.162902019	1.697442472	1.302164654	0.971292631	0.834489705	1.163553251	1.082029735	1.045706729	1.702066641	0.997993505	1.099588065	2.16464578	1.908531081	1.124654123	2.218025334	1.278985913	2.541246023	1.611517568	2.075007669	1.31836408	0.822439958	4.173400667	1.015709616
ALAD	1.749046266	1.37015983	2.235300256	1.899031786	1.946810012	1.965060444	2.036511809	1.844334845	1.738857129	1.728811744	1.937436976	1.996979223	2.466535706	1.975091068	2.038454962	1.976480582	1.618635137	2.112452426	1.75217683	2.209295575	1.568075913	1.74412404	2.169205874	2.217274311	1.827439626	1.676773783	1.89313986	1.663391191	1.615500791	1.849580365	1.793953105	1.572744015	1.861611169	1.774758507	1.84745655	1.489393685	1.842862539
ALAS1	0.57971982	0.890707139	0.840566552	0.794254729	0.74675217	1.069533633	0.736091887	0.787430553	0.782488467	0.663128221	0.78335535	0.836324182	0.680617255	0.501723395	0.741020253	0.590010325	0.61006786	0.690272565	0.792203331	0.696410688	0.533718181	0.673360562	0.611955564	1.604616485	0.758277777	0.823195138	0.676477861	0.727454548	0.783579479	0.725213326	0.680280433	0.692968615	0.813613994	0.776238487	0.665956641	0.686950156	0.728453897
ALAS2	3.068369417	2.449325823	2.872897452	2.82714873	2.728218484	2.885340938	3.114730956	2.991193459	2.611896278	3.03513255	3.050698224	3.576020101	2.639475433	2.90015209	2.713308571	2.429940749	3.25585595	3.164081886	2.988011231	3.042608653	2.845815745	3.231770176	3.073058407	2.752535287	2.946028126	2.467638541	3.406992395	3.08161587	3.055083326	2.924207929	3.261271011	2.755235695	2.87394812	2.310403989	2.757659545	2.437057918	2.944475606
ALB	0.981079334	1.060677617	1.332786829	1.214197525	1.005250506	1.962699143	1.114735245	1.006905208	1.191158406	1.334974831	1.188780011	1.089035248	1.317088001	1.003591372	1.091259539	0.831747208	0.906983694	1.261467999	1.063623447	1.091381532	0.842205628	1.144460739	0.867901382	1.049425177	1.384817804	0.962024214	1.092102112	0.875474927	1.175507395	0.934313738	0.967426213	2.034821412	1.011536178	1.222584535	1.682751424	1.004423738	1.159890154
ALCAM	1.61447797	1.464675215	1.438759395	1.856051065	1.392882343	1.572530692	1.750171636	1.63095039	1.395399371	2.531200814	1.609914189	1.580703493	1.881966391	1.597262381	1.623086897	1.383214757	1.782006972	1.697790297	1.54733495	1.355471977	1.732475791	1.540110561	1.806735902	1.444039784	1.719798215	1.735334211	1.568844212	1.72519628	1.593686778	2.472721841	1.388621396	1.506904338	1.905180443	1.825587205	1.18988654	1.381445382	1.895085405
ALDH16A1	2.001367114	3.071969184	2.807686619	2.243859704	2.034549359	2.208959577	2.52405528	2.05028154	3.391947288	2.773419397	2.286083432	3.064374338	1.903990336	2.368541762	2.931735774	2.80190007	3.123324811	3.018982021	3.089998006	2.27477742	2.256340578	2.132062604	2.564791875	2.229807133	2.968841614	2.668486919	3.205203883	2.51952894	2.584399311	2.308431973	2.528503487	2.443830582	3.313191102	3.510533599	2.779985918	2.269217102	2.501872493
ALDH18A1	1.463866237	1.502443145	1.640226162	2.495964857	1.42280973	1.69604028	1.484445714	1.392838309	1.675081758	2.26497554	1.897035989	1.659036068	1.318780013	1.979752821	1.824380147	1.563896998	1.654985833	2.309714671	1.506575144	2.374988039	1.93768948	2.124664532	1.639851034	1.786674894	1.616829399	1.446113707	1.769786105	1.703187381	1.846029154	1.591731707	1.718523801	1.374596707	1.464866128	1.612277069	1.761784177	2.040155269	1.895721225
ALDH1A1	1.833380949	1.973118728	1.685753843	1.481452182	1.493780984	1.702800886	1.546438873	2.114224992	1.960595888	1.787659839	1.875308979	2.131021231	1.642420666	1.577090139	1.625672055	1.637909703	2.15158497	1.760617634	1.59975619	1.931997485	1.645140669	2.065811557	1.828575166	2.053862076	2.310332179	2.097675002	1.669105673	1.606717753	2.02988992	2.04807846	1.919054225	1.968060944	2.095784507	1.854576076	1.835694151	1.590282742	1.383405881
ALDH1A2	1.609764829	1.458998555	1.186080357	1.326924237	1.720192286	1.373080984	1.179046393	1.936561348	1.692956416	1.591086731	1.441031956	1.373601971	1.511371286	1.356759629	1.312951396	1.433671733	1.309215211	1.440294037	1.730796033	1.226438634	1.779464889	1.386735232	1.212623111	1.607222426	1.108742408	1.502698319	1.091418338	1.283057852	1.495868586	1.926636316	1.38636602	1.631573041	1.227654208	1.244785223	1.373807997	1.468766355	1.502300235
ALDH1A3	1.505472146	1.826422471	1.687305227	1.89891161	1.606646378	1.847159354	1.59900112	1.817218196	1.99525335	2.010129827	1.644369428	1.922009214	1.720911056	1.630066382	1.875674638	1.474613997	1.734781717	1.59608633	1.861050966	1.534788551	1.741511668	2.16900359	1.789137098	1.85628258	1.817884386	2.0637925	1.607334288	1.717348882	1.786565484	1.903801036	1.99447495	1.776850796	1.795336686	2.094833239	1.596343863	1.701119727	1.641183121
ALDH1B1	1.749173951	1.320825576	1.788948779	1.58063538	1.586348315	1.529032391	1.985585143	2.17325225	1.564220028	1.858460989	3.442534175	1.487992504	1.608464564	1.888887788	1.731076941	1.995870585	2.278657851	2.36079204	1.475012848	1.766582999	1.573542315	1.970365399	2.034874129	2.413232671	2.260140417	2.001244679	1.905796957	2.380477543	2.343335484	1.91540387	1.336874413	1.577740005	0.677807989	2.004284202	2.049981296	1.752050874	1.728834991
ALDH1L1	1.94566558	1.806563616	1.560514708	1.261564743	1.811402076	1.984911376	1.852099484	1.906635343	1.311569102	1.760748086	1.628527056	1.577483912	1.593657197	1.604930574	1.445822199	1.76942615	1.899730903	1.98520897	1.763271322	1.914896455	1.835927976	1.724329297	1.690779795	2.023717106	1.442199496	1.56565937	1.634044114	1.926266557	1.586541454	1.740371884	1.660045215	1.86330201	1.567950153	1.587923963	1.910033847	1.348471009	1.943060184
ALDH1L2	1.798854396	3.498534592	1.980479842	1.922920197	1.926697042	1.858301422	2.226596486	1.718553622	1.785483482	1.669546395	1.790831632	1.763936536	1.738346317	1.883961164	2.192256372	1.817458462	1.928608243	1.960772311	1.888693913	1.645168009	1.873553013	2.290399151	1.799415978	1.772939326	2.068159852	1.981421106	1.950345256	2.552792806	2.092922374	2.312504504	2.104457495	1.94728934	1.617247931	1.717343708	1.930990006	1.601566965	2.985468413
ALDH2	3.384203386	3.206421566	2.709824738	2.752877597	2.396432354	2.873801761	2.774392681	2.785945091	2.473530476	3.249683101	2.594535675	2.251155282	2.706559527	3.090498767	2.763897921	2.499364872	2.871834806	2.730346888	3.137237305	2.709481827	2.797481438	2.60900567	2.724111834	2.56536687	2.577265385	2.082976309	2.527289138	2.75961614	2.429151098	2.542339189	2.808712773	3.237765158	2.819393403	3.147149988	2.520190274	2.604017365	2.559325672
ALDH3A1	1.479071627	0.601374162	1.822007592	2.294193526	1.696036692	1.548205332	1.956722676	2.04908312	1.374961187	1.357746075	0.663129961	0.779263655	2.31004236	0.756583427	2.110019152	1.364850724	2.248013305	1.570101693	1.669597716	1.344741154	2.089364477	1.432608835	1.397150582	1.592048141	1.183418384	5.008569604	1.292823065	1.223626242	1.394939559	1.519575729	1.477648187	1.62292057	1.228621516	0.829163408	1.331802576	1.123556991	1.375777362
ALDH3A2	2.272400215	1.827261847	1.564977294	1.391699201	1.401842866	2.217148496	1.446705545	2.157906783	1.533946658	1.176217563	1.293980302	1.770603605	1.609687096	1.51338953	1.884093477	1.694107489	1.532657153	1.616745702	1.720570629	1.524095618	1.350800554	1.842033289	1.451516667	1.654174798	1.502121429	1.706635898	1.286715617	1.678426112	1.795141557	1.417034902	1.609527394	1.48357958	1.562267904	1.34360518	3.854953256	3.215270965	1.318317567
ALDH3B1	2.480946838	2.058633251	3.395003564	2.718668131	2.425921693	2.503151652	2.425652462	2.151545833	2.140280728	3.077938233	2.271520603	2.613833622	2.542632783	2.203741343	2.847010065	2.222840243	2.337691772	2.656015199	2.303577712	2.407266158	2.565529407	2.491379621	3.246417022	2.456664722	2.671445108	2.3472687	2.597342854	2.352786128	2.194975359	2.859926167	2.489012809	2.68405082	2.466575184	2.010704359	2.406722327	2.118082591	3.319946241
ALDH3B2	2.670247204	2.755096291	2.414101972	2.503700145	2.571129277	2.458561193	2.395358645	2.314413125	2.625978489	2.277801947	2.390814065	2.611539631	2.033430177	2.079129075	2.396334933	2.063724665	2.428706621	2.623693391	2.521822861	2.228963622	2.305305392	2.540226282	2.479817619	2.46608153	2.569608163	2.084137775	2.429250728	2.370165677	2.074364967	2.369074637	2.628252525	2.371679914	2.578286006	2.177857138	2.481118388	2.014387683	2.845455207
ALDH4A1	2.918598296	3.036742521	2.44619703	3.05940941	3.276901744	2.943153093	3.004364605	3.029121121	3.056188884	2.947531807	2.786408033	2.773217612	2.97235825	2.939433624	2.846465459	3.014557227	3.169376427	2.988765407	2.656505365	3.637463717	2.843042278	2.759528036	3.164383514	2.968171716	2.81677742	2.701186724	2.854038314	2.766209898	3.055377597	2.703828073	3.238223571	2.561913519	3.016752486	2.962722687	2.808809858	2.810967084	2.987371676
ALDH5A1	0.906973287	1.202901919	1.107522641	1.156844388	1.468969248	0.929020767	1.121370491	1.353576262	1.022333906	1.289655024	0.77882024	1.224009469	1.36839988	1.217709611	0.89889717	1.359126054	0.776114885	1.21242584	0.866214353	0.889407333	1.145393126	1.287966596	1.002448191	1.001346485	1.059753645	1.610836079	1.223664322	0.944632111	1.236925397	1.037768076	1.470933226	0.815241448	0.839466299	0.952678586	1.336055908	1.31209755	1.040435901
ALDH6A1	1.063450566	1.051691565	1.109027424	1.291678186	1.591489797	1.55243618	1.48377048	2.042537611	0.991780742	1.2219825	1.302836362	1.333306766	1.343349124	1.983313445	1.931642506	1.227475756	1.428666256	1.230765916	1.510082945	1.163704759	1.301169684	1.60848109	1.315584699	1.047548986	1.084840003	1.895423453	1.367186275	1.116176992	1.207158717	1.182820322	1.448453533	1.898870522	1.341698857	1.776447352	1.305556863	1.794100522	0.68257752
ALDH7A1	1.575691587	1.909851924	1.517013031	1.499832471	1.834406134	1.821307974	1.938945167	1.735711169	1.850637493	1.758167557	1.525634224	2.048932054	1.868699534	1.740024076	1.338173318	1.712758127	1.58081626	1.715382642	1.633778909	1.449459458	2.106160945	1.940913482	1.803423335	1.912784479	1.835171889	1.547236293	1.775393029	1.897705443	1.500576646	1.651674948	1.780628411	1.83380525	1.635394375	2.095037835	1.755980195	1.807255893	1.523092946
ALDH8A1	2.035771191	1.444887362	1.380571491	1.475409913	1.211817003	1.35061982	1.848889179	1.813808584	1.492451852	1.655654658	2.626885264	1.387713208	2.213770772	2.35634965	1.437461827	1.601120964	1.79660703	1.95979164	1.341482663	1.598889081	1.5909695	1.822577915	1.480594511	1.513966706	1.43534756	1.504508542	1.083965646	2.304262135	1.297152144	2.050455149	1.304614777	1.107690191	1.358884108	1.665309101	1.805955083	2.854860729	1.716039806
ALDH9A1	2.404190458	2.267270083	1.619024127	1.815089565	1.525904535	1.569528309	1.807130519	2.22394592	1.896434292	0.915106214	1.31805198	2.074125143	2.418222392	1.948491177	1.737378912	1.250702065	2.136149002	1.602931378	1.585420358	1.947330013	1.739047544	1.952315781	1.668700396	1.791955604	1.726445335	2.048090356	1.33658466	1.640685104	1.325176873	2.386995555	1.810953171	1.534803197	1.667486224	2.106132967	1.277161506	1.358881025	1.661061187
ALDOA	2.114285783	1.716413755	2.095951582	2.059394495	1.689996232	1.797517724	2.089928028	1.600228028	1.726328586	1.797893078	1.801762996	1.718760904	2.08827559	2.062245968	2.394535125	2.540731685	2.504536896	2.413369707	1.978752684	2.355339054	1.832806428	1.800706035	1.662698414	1.814475324	2.227584339	1.625156534	1.730921233	1.845308741	1.568301466	1.670471979	2.062747911	1.989454025	1.854843604	1.702057345	1.756833429	1.964047862	2.012593705
ALDOAP2	5.2117241	4.780631563	4.167925561	6.271029564	3.64214956	4.26342998	4.667157353	4.572747541	4.421783057	3.938240625	6.47617707	4.105624206	4.092032842	4.39423546	4.194013683	4.063390638	3.648990851	3.420076877	4.550078828	4.27572693	4.220760117	4.271291011	3.958173044	4.300028047	6.336403811	4.240818182	4.596848836	5.462431487	4.500512264	3.757592394	4.448342008	3.774661036	4.748634385	4.133873979	4.044866316	6.538141657	4.295784995
ALDOB	1.294169463	1.272915204	1.636172146	1.222847328	1.618771175	1.496348611	1.52741766	1.516272372	1.462538673	1.355146632	1.489722812	1.855527977	1.566706796	1.845138221	1.474973444	1.293257732	2.37007462	1.466557065	1.361338473	1.241533961	1.314988229	1.711999582	1.713395014	1.40336198	1.529774831	1.702476835	1.500835004	1.729944199	2.044659739	1.214857517	1.676873019	1.790522689	1.529802927	1.381141232	1.376956425	1.732980495	1.212062797
ALDOC	2.498799645	2.534821711	2.245933774	2.18504771	3.162070598	2.462277907	2.434903194	2.482478539	2.344210864	2.258115359	2.377890915	2.349594766	2.454218183	2.358866023	2.346146364	2.27455639	2.584315421	2.731203151	2.534031797	2.2716132	2.270025059	2.456493794	2.741958948	2.489002675	2.346317206	2.641690364	2.397760843	2.340479793	2.352819671	2.384655769	2.277950217	2.162560806	2.416615381	2.415243564	2.857848033	1.982284874	2.277645817
ALG1	2.840180724	2.800828583	2.438456332	3.687637394	3.117419328	3.329366634	2.745292181	2.984841411	2.9132316	2.974753961	3.198340632	2.909351811	3.025634616	3.765454867	3.057670585	2.9284182	3.305866201	3.270596552	3.023818568	3.286506433	3.029850336	3.290090527	2.841117191	2.53507053	3.346736696	3.910226206	2.50036601	2.481483954	3.259057518	3.388521987	2.730884446	2.816727868	2.730709612	2.370114789	3.354254551	2.997068988	3.284583261
ALG10 /// ALG10B	2.915063983	1.62882365	1.502246853	1.355733357	1.933788444	1.213433905	1.847924805	1.512117545	1.264995242	1.659239252	1.669473316	1.274410542	1.648280014	1.815176989	1.289304994	1.501779962	1.360842475	1.209136968	1.499187301	1.343407409	1.876224307	1.275854139	1.400962518	1.327602165	1.295549723	3.200209386	1.436346097	1.283866617	3.053128343	1.760533537	1.400006649	1.941266026	1.908713892	1.663090225	1.636184588	1.287572317	1.400236193
ALG10B	0.751970993	0.879718838	1.237098804	1.041841264	2.251066334	1.126951407	0.600507993	1.254368726	1.033908669	0.973422626	0.81336598	1.221316244	1.437066323	0.905582406	0.874678334	1.006227215	0.930702292	0.527141257	1.002897683	1.688019722	0.674212404	0.965895707	0.839901635	0.930884343	1.078072585	0.717069124	0.71191695	0.942476734	0.947746003	1.240951538	1.248562704	0.666015764	1.440481183	0.864140271	1.354767744	1.188961419	0.671753412
ALG11 /// UTP14C	1.530621961	1.50510897	1.683527891	1.04940001	2.668863952	1.186936955	1.411806552	1.297553518	1.244057999	1.516978666	1.056186092	1.10739092	1.521485022	1.190006519	1.429258583	1.252685071	1.650594403	1.350402407	1.211801744	1.212513669	1.301861972	2.617136644	1.454995031	1.124354678	1.285932724	1.2126176	1.493547297	1.038227962	1.373525533	1.46369341	1.283905613	1.300471048	1.213927387	1.303508965	1.690395216	1.084328908	1.62741067
ALG12	2.808657321	2.993511359	2.697281314	3.192968286	2.600971781	2.832879574	2.622296635	2.651850102	2.767050675	2.847714255	3.082867135	3.269343717	2.979256157	2.532477275	3.190998055	2.173779314	3.206412216	2.736636491	2.998411151	2.36174612	2.573881318	3.223691293	3.115245498	2.70290933	2.918676683	3.548942201	2.582702267	3.026776559	2.455749773	2.680511035	3.72423696	2.835396538	2.338655987	2.687083508	2.702217491	2.307436743	2.193715673
ALG13	1.095006257	0.945369468	1.39950475	1.131091472	1.186591006	1.142781493	0.924402779	0.981048813	1.40653658	1.406225279	1.180437521	0.931376783	1.5020959	0.99235722	1.459424172	1.083936734	0.863614769	1.186135884	1.123066169	1.035649113	1.035107669	1.12978416	1.023246759	1.013507875	0.976225242	1.330029586	1.142057591	1.044993972	1.119100264	1.947587528	1.261330601	1.121087686	0.97230704	1.515940613	1.19244598	1.142112972	0.942702215
ALG14	1.260677687	1.288045261	1.344895775	1.527478475	1.579569411	1.359571141	1.173418758	1.694063703	0.7898761	1.311975361	1.068840253	1.573091097	1.236350956	1.216519381	1.427130706	1.231723588	1.232649062	1.051282756	1.393195606	1.150599893	1.154426324	0.987253814	1.119903415	1.320578452	1.269899502	2.087140089	1.616319037	1.115226666	1.278827841	1.062591985	1.189969614	1.072625737	1.326870805	0.839043394	1.555776399	1.491322298	1.512410183
ALG1L	2.585461958	2.168425791	1.853933252	2.115152661	2.322336534	1.945898495	2.073410924	1.777120832	2.12125191	2.154130676	2.269158704	2.059020508	1.258208143	2.074935737	2.818853542	2.290601378	1.745195075	1.965467975	1.616467158	2.392199948	2.312611416	1.892380257	2.67312796	2.205812337	2.85357197	1.924141374	2.052857482	2.086290237	1.547930009	2.309732485	1.892844601	1.47799983	1.861176352	2.164207131	2.079046474	1.712586329	2.355331048
ALG1L2	1.520078277	1.446977263	2.379936824	1.682465032	1.228213711	2.0984125	1.424678307	1.449045311	1.685252401	1.556044336	1.668528184	1.738572083	1.527091658	1.744506483	1.470984607	1.512705235	1.839546793	2.051896048	1.450543563	1.800246832	1.538312227	1.418903744	1.391965817	1.607959012	1.459849392	1.258451655	1.477775358	2.191189619	1.783790208	1.550066959	1.715612764	1.342106163	2.063846692	1.738828359	1.608546749	1.283724329	1.617068929
ALG2	1.564591782	1.990819452	2.019800832	1.270774366	1.405585997	1.751683488	1.597151486	1.720539318	1.614707558	2.381295594	1.547869317	1.591585368	1.560947765	1.134795435	1.604534064	1.668505762	2.303804359	1.682363613	1.32210608	1.375455343	2.445217975	1.694294773	1.530414617	1.473951452	1.938671075	1.731553224	1.491381761	1.779718858	1.67339062	1.524478678	1.353836644	1.715245206	2.448516481	1.75125307	1.814301348	1.974465614	1.490285795
ALG3	1.632347746	1.738567015	1.322164097	1.341782873	1.243688243	1.374684952	1.255289454	1.072288121	1.612051181	1.533849176	1.135407144	1.420930173	1.554016924	1.501783296	1.611888682	1.511624472	1.449724595	1.447707086	1.18068833	1.540851169	1.344095531	1.135125611	1.308325069	1.46879421	1.060868341	1.418527596	1.952139152	1.359204633	1.28829944	1.53821491	1.408182542	1.322797563	1.35695472	1.373162782	1.506440931	1.435843367	1.051882129
ALG5	1.318190585	1.758681578	2.301184906	1.657162651	1.422546614	0.885347434	0.848218398	1.079997332	1.680229528	1.464239685	1.037194091	1.181886316	1.097760061	1.606218159	1.000805169	2.043008583	1.863037607	1.130380375	1.496625777	1.674040428	1.441743933	1.61290087	1.287922556	0.891487911	1.433964073	1.446817756	1.924179865	1.407664761	1.374938607	1.11701931	1.534002934	1.260354788	3.296817908	0.908316088	1.436500984	1.94828052	1.386101016
ALG6	1.259521416	2.197608278	1.479621637	1.191909646	1.88237294	1.276331302	0.923126092	1.534621183	1.25184183	1.249020176	1.513781103	1.465845587	1.466038444	1.211799783	1.342739298	1.476946983	1.234828077	1.276403891	2.415760377	1.473537343	1.444575696	1.130049914	1.245306431	1.270106986	1.045315718	1.321195181	1.551153217	1.311126451	1.688475032	1.264043599	1.429525721	1.276320387	1.502210918	2.075862508	1.342214913	1.847098745	1.575784451
ALG8	1.133312286	1.112368422	1.813461872	1.389802892	1.217087741	1.285466109	1.044181323	1.209915185	0.874908999	1.358913084	1.009944321	0.885524382	1.452538849	1.633287263	1.028401699	1.711898478	0.922247869	1.022420579	1.947032055	1.08270321	1.546907249	0.958248746	1.455325802	0.94556254	1.247160895	1.521812636	1.565427259	0.858796295	0.897780915	1.307628726	1.185674463	0.979268957	1.260958302	1.363188755	1.303554324	1.677473317	0.882964908
ALG9	1.382224104	1.596536487	1.485458549	1.84041337	1.504164703	1.475118747	1.319447655	1.742936863	1.737608261	1.711622638	1.381174447	1.367032094	1.829891283	1.227273701	1.478101511	1.275953576	1.49662006	1.516562887	1.753131582	1.316537667	1.413343565	1.444928655	1.424253615	1.716474181	1.455752903	1.404217969	1.59600786	1.354859197	1.48741416	1.944116229	1.519865767	1.750627532	1.463850022	1.810553284	1.403734964	1.296139138	1.46560231
ALK	1.18093662	1.265322572	1.314617007	1.926689138	1.591051342	1.29379065	1.369960974	1.229446099	1.176977669	1.339167047	0.991942252	1.109676293	1.154823851	1.325825088	1.409097145	1.43140722	0.862037968	1.275629151	1.601133529	0.990918341	1.24087406	1.407379385	1.106047026	1.242228757	1.442695874	1.910228624	0.966355515	1.139919122	1.310531139	1.269746025	1.020243338	1.086978768	1.881416983	1.892686021	1.110644868	1.210549064	1.005440855
ALKBH1	2.304207645	2.317673882	1.612619217	1.451997346	2.609168786	1.681558316	1.290340973	1.847736217	1.644620377	1.853707268	1.706144308	1.209818216	3.132616274	1.744279245	1.222495999	2.887726581	1.077655875	1.5523857	1.622735393	1.502679177	1.730756796	1.40785923	1.996505591	1.691562016	1.390251885	4.588012407	1.521332274	2.004494217	1.756558617	1.338579542	1.565708551	1.628377254	1.928888687	1.662769141	1.513965652	2.821308319	2.568202721
ALKBH2	2.125134709	1.847442971	1.82447377	2.308736659	1.958796724	2.139594972	2.402980692	2.254581614	2.332694053	2.398873733	2.216370539	2.174783181	2.417885789	1.982782251	2.462562801	2.17813556	2.225453325	2.259649755	2.414232591	2.439145318	2.362499717	2.028754554	3.391152965	2.149472231	2.030017638	1.720438761	2.224231358	1.893021202	1.81817079	2.043169166	2.033597443	2.044547591	1.979209379	1.706344588	2.435136348	1.97385844	2.200481979
ALKBH3	0.986142571	1.363131011	1.051093591	1.160919862	1.856486245	0.852879428	1.218966998	1.276196568	0.949897176	0.951532307	1.776092324	1.36458446	1.068625825	1.318709964	1.611125816	0.856785573	1.17754369	1.009907338	1.281455729	1.264477891	1.4458012	1.357322411	1.23731335	0.747575487	1.421741179	1.975703777	1.142237458	0.85982325	1.0647215	1.390113892	1.795059581	1.484413655	1.32938174	1.249537394	0.896107315	1.322493589	1.24449255
ALKBH4	3.932349074	3.353938076	3.291937905	3.391241083	4.301863231	3.866489971	4.337193895	3.965107117	3.350336406	3.611543211	3.545769863	3.695496416	3.604339872	3.779449621	3.994006228	2.897126306	3.460787609	3.481849005	3.718021277	4.018723282	3.685046693	3.627395764	3.600972421	3.409239407	4.279353523	3.37222489	3.649451611	3.630125448	3.466016837	3.563521155	4.445099944	3.706774978	3.667576714	3.09205011	4.004419737	3.906806232	3.798273991
ALKBH5	2.561533977	2.460415291	2.601348812	2.188708288	2.021814994	2.874377919	2.378749647	2.688907546	2.838506041	2.368931131	2.358394703	2.574700783	2.004282046	2.630156002	2.522205434	2.797149645	2.236747823	2.759586575	2.359857487	3.290928051	2.805615449	2.146343509	2.572100657	2.499758097	2.327419143	2.607857443	3.072303889	2.362327477	2.401430525	2.139093324	2.345465658	2.491756375	2.284181866	2.217581936	2.608813702	2.440108036	2.285868927
ALKBH6	2.708306473	2.653788348	2.58807459	3.034383553	2.422425055	2.702907435	2.408926395	2.499353606	2.689153214	2.390574648	2.713034179	2.786017347	2.522841947	2.949578641	2.965011895	3.296813016	3.046363964	2.770200669	2.735738903	2.484585227	2.629394047	3.292054168	2.431288321	3.050878373	2.305661871	2.63219726	2.34498862	2.685152527	3.242350278	2.554972578	2.712435332	2.60633606	2.741632804	2.560686113	2.803711381	2.69909234	2.933535924
ALKBH7	2.011192537	1.909932236	1.588832229	1.682352853	1.958392368	1.710498926	2.294132049	1.856502981	1.974383797	2.071358493	2.309174761	2.097559875	2.162114931	2.231663518	2.125894049	1.873912323	1.493550874	2.180815313	2.043670849	2.115681862	1.951337918	1.636906864	2.038072538	1.885040894	2.127167029	1.909876496	2.25398693	1.766722486	1.936478597	1.952200124	1.792343778	1.74274155	2.094494512	2.077761006	1.826360352	2.473565587	1.737883308
ALKBH8	0.678471496	1.326574489	1.06270716	0.670605425	1.064060761	1.020800624	0.769595675	0.838720482	0.843318311	1.10314065	1.032634732	1.119018938	1.04489957	0.879220413	1.285353287	0.717477158	0.713299714	0.800501028	0.779684011	0.988725792	0.871553865	0.927854483	0.764777942	1.45183181	1.159986981	1.042353448	0.728578257	0.993929351	0.849227114	0.728346559	0.898054562	1.089587617	0.556805695	1.004273998	0.800453816	0.668369505	0.890804547
ALLC	1.371477337	1.311479669	1.109533876	2.02390231	1.179464932	1.694411805	2.070688571	1.56319174	1.967877998	1.78599765	1.444487744	1.742191405	1.346743199	1.685273088	1.735734703	1.658353604	1.33323379	1.727282843	2.051593305	1.202958315	2.319183359	1.30671957	1.805804874	1.270896155	1.55106059	1.32698332	1.900248423	1.287812768	1.280937567	1.541381031	1.62786382	1.604886175	1.880165599	1.188393745	1.548075305	1.710818546	1.648760812
ALMS1	3.22149578	2.92757235	3.034235531	2.214832019	3.258276187	3.286741024	2.408328945	2.617977268	3.284822046	3.471442636	2.085940678	2.343403531	2.487966523	2.803318538	3.046229142	1.857262493	2.467977171	2.66318686	2.637809713	1.876664488	2.439952558	2.242518355	2.384207425	3.380937164	2.32803934	3.790778086	2.434707947	3.133763753	4.421653957	3.347016377	1.972336331	2.147861597	4.148003723	2.150822264	2.114871306	1.758491574	1.624161876
ALOX12	1.451468863	1.450453431	1.22964327	1.060527796	0.816547338	1.076220826	0.802054363	1.298415666	1.724989141	1.418790436	1.872503622	1.530026324	1.221335196	2.07697457	1.492824612	1.357310684	1.335802001	1.447142744	1.456092901	1.291562359	1.70669729	1.073235663	1.34869102	1.255000017	1.82523926	1.797055788	1.008680277	1.068570155	0.892613882	1.320412333	1.237480561	1.296799153	2.211619432	1.140457053	1.48979881	1.390014084	1.121318952
ALOX12B	2.167365077	1.606696054	1.651336541	1.570092791	1.836289535	1.19650711	1.735775813	1.73955234	1.413027997	1.890129254	1.610956751	1.328104554	2.827676316	1.809853845	1.365095153	1.32200401	1.501340631	1.549680252	1.290456691	1.324610837	2.062816543	1.459121403	2.609923848	1.396123943	2.347770172	1.7438919	1.782258086	1.306206056	2.209139133	1.524224883	1.789491806	1.304649432	2.226536687	1.933708375	1.575044055	1.565154919	1.404548022
ALOX15	2.023420998	1.825920996	1.813155266	1.676181539	1.580584529	1.958956426	1.794920702	1.962739674	1.720137633	1.761062919	1.737853003	1.831952002	1.735009552	1.462969169	1.767214125	1.592944403	2.309146058	1.664961659	1.964760443	1.833150743	1.51822411	1.825433888	1.855531198	2.678523858	1.763857986	1.695924725	1.685662909	1.973505126	1.667720611	1.90519354	1.719797895	1.741324789	1.932721798	1.880340217	1.700823193	1.664556014	1.867890834
ALOX15B	2.449037741	2.078286508	2.012521349	2.290799793	2.087514771	2.26196436	2.136534278	1.897189392	2.021630676	1.621702597	2.114923983	2.465833469	1.981421825	1.759345497	1.903657297	1.823950775	2.232536348	2.15713269	1.833298612	2.520506532	2.370734164	1.739393548	2.279130951	2.236187506	2.217816502	2.159611717	2.016710606	2.432770837	1.575135633	1.894966255	1.992891195	1.932838408	2.201922102	1.759851811	1.986786987	1.679188718	1.974073772
ALOX5	1.477308779	1.171582965	1.99795097	1.272319786	1.365031864	1.256087081	1.639079699	1.590619891	1.124800205	1.96432592	1.291063891	1.565268345	1.344952342	1.471506654	1.681798753	1.308261361	1.830175538	1.327699644	1.429196779	1.426376682	1.251740879	1.886583844	1.746125809	1.186899171	1.436310046	1.406752829	1.493144265	1.812424801	1.544745208	1.352849858	1.393102088	1.197509224	1.398811467	1.306301153	1.443244658	1.489380981	1.518713914
ALOX5AP	1.606921102	1.931581257	1.753589554	1.881677809	1.678117783	2.053585731	1.733940585	1.622048341	2.036814227	2.205680258	1.565403407	3.909303386	2.601619308	2.37758818	2.263476179	2.095103427	1.940789142	1.768360156	2.72165194	2.059939103	1.887193275	1.713571835	1.777991893	2.372282572	2.070446452	2.523138089	2.606446359	2.228306868	2.623333171	1.932099685	1.57960313	2.332880012	1.959744021	0.975680714	1.4388797	1.762981394	1.943982997
ALOXE3	1.939924381	2.071529897	1.782053126	2.074535906	1.952187354	1.77263828	1.810051405	1.690242028	1.912273724	1.793691895	2.128185609	1.804493566	1.857827413	1.794812638	2.195941158	1.625048813	1.98756641	1.876619779	2.027371416	2.043376581	1.779601156	1.819580324	1.79642823	2.080649135	1.896099301	1.651591818	1.610754834	1.620848185	1.874597885	1.635265854	1.909145497	1.668275398	1.892889689	1.947261557	1.509341781	1.782896352	1.939140717
ALPI	2.095962864	2.605734665	2.397670439	2.448838525	2.730602069	2.985122255	2.786242653	2.542868575	3.086372898	2.415052335	2.266981766	2.562591485	1.824994633	2.427384388	2.306927495	2.04276263	2.702741258	2.894008934	2.385898323	2.559067322	2.235822502	2.406922742	2.5467826	2.617083838	2.717829769	2.714734818	2.545277147	2.499109138	2.307320939	2.666034239	2.378275115	2.164084223	2.312875259	1.601799641	2.033460203	2.585051274	1.899467946
ALPK1	2.573848636	1.743108096	1.697606612	1.711290553	1.388516464	1.557706651	1.142812519	2.084494061	1.432179247	1.80245378	1.981028188	1.765117418	1.788915153	1.751269372	1.69114878	1.938051058	1.253595513	1.468907258	1.683888423	1.694822064	2.520118919	1.843999803	1.291842139	1.887330606	2.303191271	1.358124943	2.794627333	2.038407516	1.85438009	1.56692291	1.457668785	1.362219698	1.982362077	1.844870539	1.409805943	1.372896277	1.391861788
ALPK2	2.238955495	3.158078949	2.045641165	2.498252473	2.48008871	2.442556446	2.816859695	1.956490453	2.526239494	2.799344638	2.508539093	1.798298909	1.834441089	2.687952584	2.762646424	3.079400202	2.509558488	2.416191061	2.555624702	2.493037467	2.698407813	3.070773151	2.542992416	2.65993676	2.534092396	3.136805555	3.099578591	3.09307105	1.940662054	2.348531772	2.881001765	2.479065393	2.720992809	1.869653295	2.850856537	2.57916669	2.108614038
ALPK3	2.041276253	1.830801144	2.294256641	2.085581078	2.270767557	2.081562717	2.164999754	2.265675258	2.068848579	2.287564378	2.232359054	2.295050323	1.639470446	2.248722773	1.77603582	1.845642664	1.967534678	2.090449236	2.856902218	1.899473968	2.105952788	2.068808821	2.032566575	1.963576101	1.925011407	1.676324873	1.912296596	1.980305601	1.693964256	2.034012028	2.445952269	1.760788526	2.144688476	1.901781283	2.063416484	2.395015553	2.277517016
ALPL	1.962767949	1.927629357	2.383459541	2.581268897	2.460629456	2.015689962	3.78979953	2.216870491	2.278022515	2.487381097	2.385145673	2.126981179	2.742169596	2.445649867	2.679844377	1.96084478	2.423029318	2.292355836	2.251171839	2.03212248	2.613609005	2.334529425	2.415492593	2.185136888	2.281393533	2.250357679	2.1472662	2.069655212	2.235528493	2.552766424	2.697169426	2.00241491	2.521003715	1.85758309	2.679103391	2.993129113	2.52332988
ALPP	2.245725631	2.10071631	2.295825985	1.912054991	2.082727259	2.43486297	2.138814425	2.257854493	2.755653751	1.640977291	2.256618687	2.420585553	2.17278216	2.37487549	2.609654626	2.142342909	2.460803903	2.409345983	2.366161774	2.090050099	2.206427805	2.308112428	2.098913215	2.438213004	2.117094542	1.987402276	2.358532092	2.450054312	1.688171135	2.299507878	1.980963993	2.08219029	2.364383229	1.444495454	2.313586826	2.464094762	2.071684098
ALPPL2	3.185366534	3.26625346	2.45828796	3.455230626	2.906735926	3.644207792	3.908378167	3.247364781	3.587270625	2.875736802	3.68758849	3.478276622	3.258300332	3.574889051	3.165122208	2.945326672	3.762058688	3.592860557	3.057223741	2.6812395	3.397007125	2.926590084	3.990972936	3.688360943	3.406130129	2.818958044	3.123025836	3.036551402	2.783339506	2.870590366	3.244730595	3.387398854	3.406421289	2.941342176	2.73879207	3.958071889	2.970749307
ALS2	1.700620206	1.779756792	1.41026531	1.735404619	1.860700641	1.528593946	1.252834345	1.736213371	1.759120868	1.898029432	1.697717604	1.74227833	1.720448871	1.621980491	1.551785209	1.349548682	1.428305191	1.542832675	1.800709685	1.577894524	1.473169501	1.65662362	1.391699703	1.573606972	1.53085494	1.792483975	1.893448385	1.677926265	2.184291851	1.640986074	1.566909711	2.010486088	1.692684814	1.559054188	1.450913873	1.817438414	1.479007308
ALS2CL	2.497093246	2.038567144	1.906498912	2.024953104	1.95404392	2.249346846	1.804494932	1.858198929	2.196695985	1.887485084	1.861217195	1.876323839	1.597950325	2.010386297	1.724047807	1.820818986	1.857511624	2.082702802	2.161129383	1.926033138	1.830826607	1.745471782	1.91546334	2.200725389	1.975565734	2.255661803	1.889123335	2.189730165	2.078201249	1.9679463	2.069815839	1.825735087	1.684649301	2.115679798	1.984813276	1.811689516	1.855941054
ALS2CR11	0.559800058	3.049577154	0.427853781	1.202707347	1.265655929	0.97548754	1.807618645	1.602326873	1.281156781	1.360929458	0.793447047	1.183614834	1.718772298	0.525962832	0.754505882	0.143356436	0.725205491	0.926149356	1.288571956	0.819124129	1.491607524	1.727523347	0.831454225	1.022077497	1.139213402	0.684890492	0.925162948	0.733635469	1.364525343	1.00308915	1.016241252	0.88266522	4.471216142	2.32857439	1.002184943	0.60696429	0.79849177
ALS2CR12	0.761422821	1.046880674	1.125841322	1.106278844	0.902874299	1.010933231	0.721329569	1.495145056	1.289174472	0.706160893	0.868305231	1.29025633	1.446078037	1.228735291	1.369114169	0.736063907	0.936182949	0.73030435	1.137620335	1.064510175	0.879791804	0.958090782	0.860424543	1.121685235	1.197701527	0.866846963	0.813011819	1.531217086	1.191323004	0.935432582	1.089595995	1.091707327	0.793311641	0.966291649	1.352817436	0.88763392	0.835164382
ALS2CR4	1.27253108	1.395953152	1.212996241	1.249802808	1.470743867	1.213843038	1.361786107	1.439942175	1.299262573	1.804520093	1.278106111	1.012784771	1.375272139	1.597924169	1.038269547	1.371481025	1.268549047	1.32741599	1.231448932	1.260187727	1.242428227	1.367897302	1.195681403	1.76135007	1.153401115	1.505273232	1.615984976	1.261148288	1.303250775	1.329493647	1.038639724	1.487486384	1.336328414	1.223609445	0.997384572	1.333004673	1.420465963
ALS2CR8	1.136700277	1.429943284	1.282762531	1.908367156	1.305540507	1.16086902	1.263422539	1.379043771	1.216040459	1.368806144	1.248352596	1.185149754	1.339633172	1.096305945	1.225464926	1.163040195	1.096615609	1.302881333	1.089486346	0.946018416	1.355478595	1.353001563	1.119905284	1.330055029	1.166118587	1.402342474	1.337378396	1.128741055	1.502886025	1.017478604	1.451629997	1.260280025	1.241565145	1.24837946	1.26958912	1.530831325	1.364107669
ALX1	2.321960042	1.644451167	2.184021958	2.354205308	2.183305396	1.623043893	1.139185757	3.872151223	1.72873671	4.793917991	3.06924409	1.638270824	3.326220949	2.56388911	3.198673006	2.297507381	1.812216122	1.844227677	1.93928527	2.18075905	2.014211864	2.380203234	2.834378198	2.162395652	1.768122684	1.730315687	2.014211864	2.037092462	1.871036275	2.288975442	2.719582407	1.627893095	4.078375697	1.556599901	5.522013781	2.592118817	1.789432082
ALX3	1.269547142	1.095938826	0.997577651	1.770548011	1.082694654	1.884599732	1.110785795	0.688575095	1.167136794	0.851469973	1.124283041	1.786238558	1.104290246	0.790226223	1.544806585	0.816630208	1.07029406	1.305775369	1.382850586	1.487849962	0.91392905	1.61736811	0.969436828	1.226543407	0.823459318	1.409299077	1.831793862	1.199413839	1.178868015	1.579227797	1.097025259	1.072052434	0.885437328	0.803481058	0.993615063	0.9515018	1.19623548
ALX4	1.95625147	1.572660265	1.546478318	1.652130178	1.377476411	1.658598659	1.486619198	1.417724739	1.404890451	0.618097249	1.809735236	1.755317855	1.460231901	1.55130401	1.497091977	1.555924354	1.864768664	2.722683739	1.891524885	1.471959722	1.343707589	1.939088004	1.826778815	1.774344241	1.445742435	1.382944947	1.878504814	1.34007614	1.51766283	1.525280015	1.673992261	1.50375704	1.552560165	1.61057477	1.543348686	1.360447681	1.47647689
AMAC1	3.01685169	2.676777629	2.468253833	2.897020185	2.313948106	3.127559242	3.453770699	2.381400696	3.019578496	2.790795731	2.998493166	2.346945127	3.222988413	2.934746228	3.110581222	2.707663613	3.008689148	2.995554825	3.198551993	2.366985635	2.887629391	3.396491346	3.253478731	3.096584435	2.770725573	2.769214786	2.603467347	3.222323065	2.978651955	2.943305265	2.540950064	2.757530297	2.869210372	1.90991977	2.855554964	3.049297112	3.148770187
AMAC1L2	4.651795912	3.945426589	3.218781686	3.971634325	4.0740747	4.1549114	4.327563716	4.423717775	3.925947866	3.585601454	4.437529961	3.236755235	3.68246383	3.838736312	5.026672788	3.547086706	4.036356809	4.548925554	3.678760765	4.457018711	4.108092731	4.305207408	4.191798964	3.995284332	3.890376521	4.633131824	3.538450318	3.880275769	4.447818026	3.957981555	3.728064436	3.80467014	3.912378159	2.670685708	3.786168762	3.90647772	3.247528657
AMAC1L3	3.298721247	2.769661869	2.215400197	1.919202457	3.068974498	1.997924227	2.985344416	1.489253221	2.167732938	3.416898293	2.631662794	2.176228093	3.317882542	2.862731012	3.385749391	2.575594771	2.660923884	3.206131743	2.443429626	2.412813923	4.055392803	3.466457997	3.074391443	2.124191336	2.641318401	2.813601314	2.333213093	2.369209739	2.336181889	3.290371315	2.529524695	2.590941652	2.924188946	1.546760613	2.872513349	2.694107295	3.035054903
AMACR	2.508292382	2.274830921	1.78465505	2.626706525	2.265178414	2.782410418	2.657719637	2.462772795	2.242842061	2.155552578	2.34423397	2.013796341	2.649723514	2.074272554	2.549098052	2.134163888	2.080264344	2.594804067	2.520045048	2.478829867	2.873577326	2.305773689	2.466001958	2.027609674	2.045813026	1.945117381	2.013376708	2.463977263	1.862757082	2.424000259	2.757800309	2.389643074	2.898598375	1.925288547	2.580186588	2.028109596	2.636715371
AMACR /// C1QTNF3	1.191053196	1.459701115	1.361337318	1.399923926	1.228986429	1.1666854	1.46362412	1.390013096	1.514877655	1.620683821	1.20985454	1.511771366	1.520002294	1.538743223	1.298809519	1.170145632	1.344561516	1.389663082	1.57395324	1.280565297	1.271665371	1.680708782	1.773607039	1.21946733	1.347328678	1.364014839	1.188363422	1.312483973	1.248146277	1.308759063	1.291720747	1.985452909	1.269677758	1.452502903	1.61330407	1.195202937	1.459871323
AMBN	0.860326043	1.012864434	0.865309795	0.879994062	0.801588973	1.005566798	0.970769534	1.015712292	0.632497408	0.956352253	0.888537636	0.798296138	0.906603735	1.882351062	0.784768812	0.723806853	0.863173901	0.834311715	0.872714415	1.031598129	0.879081703	0.762580245	0.66587707	0.695723729	0.819686852	0.95797637	0.87928068	0.975585899	0.995185205	0.880375058	1.060151432	0.947828507	0.776508685	1.879442214	0.78924326	0.688858998	0.72974892
AMBP	1.629594266	1.713459749	1.475741916	1.709084332	1.81976132	1.664014782	1.611591841	1.544527725	1.425092971	1.685870227	1.718013777	1.720806069	1.430785715	1.844643528	1.811079444	1.559140169	1.751286684	1.691523891	1.42610079	1.698509472	1.58558751	1.505437357	1.675229444	1.557855913	1.685484874	1.525431663	1.641029957	1.389359177	1.801835796	1.690170477	1.880483737	1.443071182	1.603355752	1.936940911	1.747037629	1.786403007	1.650263888
AMBRA1	2.555220041	2.107559364	2.694563745	2.267665205	2.628979072	2.481374892	2.408814759	2.144114982	2.63757467	2.315147626	2.312786722	2.529003525	2.331782365	2.139996768	2.243134989	2.039152495	2.272257946	2.600515823	2.305558785	2.11686234	2.174606561	1.942129948	2.24936329	2.481222146	2.674021169	2.143800731	2.393744449	2.014673722	2.572914794	2.291362343	2.441286946	2.260952521	2.101785423	2.513746067	2.510594137	2.042989932	2.846738586
AMD1	1.500078662	1.874772774	0.92908227	1.028012032	1.366533255	1.686140498	1.296912138	1.133573598	1.191789583	1.244413338	1.195994709	1.16867465	1.328807751	1.106465424	1.319340254	1.14030603	1.058750362	2.084559022	1.293726537	1.201304058	1.191588036	1.252454301	1.271940343	1.149328867	2.198835976	1.387013595	1.017370242	1.283036494	1.044127317	1.551111022	1.061450029	1.247494246	1.213860845	1.21451766	1.570168594	1.184384875	1.237214603
AMDHD1	2.006589951	1.981611969	2.1276901	2.260590193	2.05335907	1.979286433	2.122608373	1.806249306	2.954289056	2.127001053	2.071877229	2.064642228	2.518638591	1.917961179	2.120455099	2.322776756	2.436469642	2.121123299	1.923562641	2.414981848	1.733138991	2.006207126	1.87350015	2.020584577	1.965867515	2.420360463	2.096505793	2.076646292	2.065785628	1.747309572	2.502901513	1.783201482	2.106745848	1.853950954	2.481490488	2.449735974	2.052545961
AMDHD2	3.075257993	3.409324423	3.09002161	3.323076863	2.859599741	3.253638365	3.229081943	2.755468637	3.207856339	2.857812992	2.937221094	3.100431002	2.792698357	3.20178018	3.146579372	2.889404813	2.859412148	3.193616981	3.351026213	2.885715132	3.433144579	2.959527214	3.191915476	3.464068666	3.199253362	2.535909048	3.052069555	3.110559569	2.90242688	3.246825607	3.180619917	2.813649812	3.097931752	3.056025984	3.149902113	3.230549784	2.993498711
AMELX	2.157142024	2.202893326	2.009130454	2.144640469	2.355120287	2.596339522	2.281954376	2.335847817	2.117786865	2.704556135	2.618530455	2.529195382	2.828870016	2.436895277	2.303141148	2.334416022	2.862046334	2.4704511	2.947944965	1.805594189	2.616923049	2.069287736	2.326699522	2.27118573	2.448316455	2.332166452	2.340737179	2.235178795	2.339004651	2.79649119	2.736009556	2.552248207	2.665064674	2.377599587	2.500227825	2.477903812	2.433279824
AMELY	2.27286287	1.889690262	2.114256368	1.884555837	1.974528762	2.142443706	2.061782326	2.23689238	1.934555049	1.974264577	2.229574751	2.056659853	2.10734375	2.179240125	1.880913541	1.700313859	1.746013908	2.10799656	2.618099207	1.924224591	1.891919467	1.686087502	1.76292467	2.268878484	2.236921286	1.903833194	1.871595714	1.993356202	2.09657628	1.951346362	2.248148536	2.282425687	1.727990121	1.624868176	1.933816141	1.744558401	2.190565813
AMFR	2.941969569	2.903659455	2.826792895	2.717518994	3.035475349	3.136332709	2.937942365	2.746791492	3.147732364	3.063575427	3.072115251	3.024925745	3.13303143	2.698405486	2.823844807	3.099661846	3.159949438	3.464833042	3.096573234	3.058871818	3.095788773	3.066213142	3.279702569	3.135921617	2.706877524	2.873137554	2.852280372	3.165621854	2.542904176	2.97007572	3.133134923	2.663050207	2.732674331	3.212052233	2.904066017	2.977450337	2.850520226
AMH	1.924508551	1.645015907	1.566094187	2.105848848	1.753456257	1.816923364	2.04776288	1.473561919	2.248465656	2.124608035	1.663786966	1.699853103	1.467675413	2.002765008	1.808508943	1.578191506	1.659406328	2.277241327	1.775962211	1.647284196	1.831308323	1.645718076	1.912457836	1.926818821	1.723256384	1.438066056	1.607422579	1.543258944	1.630197997	1.922936462	1.633902072	1.6539891	1.764735069	1.662985988	1.741029996	2.394265408	1.599024719
AMHR2	1.923341732	1.976387277	1.9293455	2.075897678	2.242790206	2.180235529	2.150299591	2.173990867	2.279008167	2.027044745	2.217736842	2.339016875	2.198504563	2.082293873	2.188124827	1.790674155	2.237994917	2.486985387	2.26383355	1.846156173	2.301495701	2.270547818	2.039180617	1.967788076	1.945573522	2.311022131	1.864004211	2.148326354	1.675936591	1.999590206	1.882043579	1.894501305	2.289072964	2.272110467	2.084545	2.13001154	2.373317409
AMICA1	2.390973706	2.324471834	1.84315069	2.049591592	1.876376033	2.068045014	1.894696256	2.453043624	2.549262401	2.018578972	1.90230459	2.1810684	1.732477655	1.784948493	2.081846385	2.003850003	2.016537726	1.905479823	1.963263425	1.938442012	2.00043409	1.892196258	2.139696828	1.827897782	2.004445709	2.40426025	2.258600685	2.01228545	2.125425478	2.007943066	2.123195227	1.990912154	1.918245728	2.546561767	2.237146074	1.877383992	2.360128393
AMIGO1	1.516962299	1.992073433	4.076465164	1.762911496	1.706531641	1.518625188	2.166439219	2.101032253	2.432105528	1.285424806	2.482150568	1.464145778	3.604283882	1.225164877	1.828001721	1.75412194	1.797277868	2.218664157	2.561660657	1.784021467	1.796008943	1.910083315	1.937345156	2.742052842	1.700302479	1.236271137	2.427091568	2.80643719	1.859039867	1.255605776	1.758306396	2.191208969	1.419176824	2.026671189	1.029583843	1.035577581	2.787489244
AMIGO2	0.949295432	1.295147124	1.236842724	1.181015193	1.190444417	1.272698456	0.843593986	1.362611302	1.076299489	1.07471157	0.899031997	1.126578665	1.312192357	0.8733558	1.098184208	1.064276665	1.080006104	1.1756936	1.01898373	1.948097902	1.207934508	0.912049625	0.944260916	1.52500442	1.048976027	1.468231335	1.196357607	1.00774863	0.892971921	1.077527093	1.103015402	1.030921465	0.891500068	1.191651205	1.108890524	1.010800279	1.238829062
AMIGO3	1.997402436	2.172455017	2.612603433	2.264002154	2.125859564	2.572950481	2.338082036	1.853541682	2.215293364	2.433610558	2.031992052	2.339825491	1.616686639	1.670122027	1.875963668	2.732982264	2.014360845	2.46057801	2.434220834	2.29306707	2.081006974	2.014624387	2.396800228	2.234872614	2.172531494	2.418452253	2.278163883	2.273843284	2.05943964	1.990125252	2.478816201	2.124698025	2.214020504	2.233626785	2.290747774	2.008713435	2.141347066
AMMECR1	1.510659472	2.638253866	1.102808002	1.293994563	1.762179724	1.553401642	1.271574626	1.490642188	1.678425864	1.48329006	1.452719056	1.38144371	1.400536374	1.555437253	1.237791209	1.134637363	1.877359227	1.032446381	1.483578443	1.575850252	1.315924493	1.207746345	2.038085357	1.542771516	1.303830926	1.231109503	1.763946296	1.183659795	1.57046441	1.231909009	1.51414044	1.32928873	2.307737955	1.268665956	1.687626184	2.345564166	1.213357098
AMMECR1L	1.953032285	2.093425666	1.593902958	2.010181719	2.150720449	1.815511349	2.556834211	2.073218075	1.962696664	3.313619725	1.96681066	1.983558643	2.155035764	2.227322814	1.975809423	1.88902858	2.372036997	2.027292656	2.050763491	3.273993996	2.166118243	2.227356282	2.184939162	2.633150777	2.037348288	1.857567704	1.776930062	1.954708314	1.702694907	1.898337632	1.907067221	2.070073011	2.120015888	1.862562868	1.746289871	1.761193231	1.917255839
AMN	2.102437631	1.971457187	2.210132427	2.032742437	2.126519148	2.432926047	2.634771287	2.043941752	2.181084861	1.938318938	2.122539117	2.240455861	1.917440984	2.099849604	2.310600437	2.232212278	2.213037956	2.398238967	2.130588984	2.300311795	2.170212453	2.47904136	2.292387632	2.265329624	2.153835745	2.271218496	2.5360432	2.232819202	1.973478153	2.164103307	2.188172584	1.984622121	2.076043257	1.850802957	2.204798621	2.042318372	2.155010284
AMN1	1.505625751	2.040759816	1.757152855	2.383947076	1.712317467	1.266013319	1.241215941	1.764257323	1.424778948	1.660435937	1.549340743	1.741803868	2.084177093	1.999257937	1.466217729	1.881119706	1.389011241	1.399668108	1.701797241	1.423624087	1.658718548	1.383180549	1.412959888	1.546130266	1.328301849	2.146751731	1.344219587	1.541271782	1.435822534	2.674461733	1.364357681	2.054878443	2.111475919	1.983343448	1.269900279	1.360490975	1.694093478
AMOT	1.326133855	1.037703928	1.40446777	1.421731849	1.420137116	1.480851735	1.443851943	1.361006081	1.340258241	1.313184199	1.99181147	1.156857466	2.102709305	1.230977919	1.324675934	1.367342107	2.004738741	1.227746147	1.111328681	1.417282632	1.307799959	1.045463117	1.250105514	2.182842499	1.228225925	1.228714899	1.198945444	1.249316434	1.633353432	2.312535567	1.354107741	1.515123121	1.214567175	1.351842808	1.678897849	1.367243616	1.440309547
AMOTL1	1.945468464	1.86838166	1.935789216	1.765366934	1.828543807	2.428025139	2.245105827	1.572924095	1.789283936	2.176874813	2.408181591	2.476857567	2.274106473	2.031599923	2.091063382	2.880556294	1.846302755	1.837808019	1.881133704	2.338208049	1.975430212	2.216725872	1.846165056	1.907548769	1.671022873	1.683125098	2.102122473	2.035559228	1.865888014	1.970828579	1.872357604	1.873328456	2.039662797	2.065011399	2.562965081	2.825243586	1.734771662
AMOTL2	2.059082061	1.637359995	2.304856061	1.506830224	1.959251111	1.842984616	2.064543145	1.785628005	1.940199355	1.71231069	1.968403919	2.070435639	1.923482998	1.971999509	1.824102993	2.046220508	2.49780416	2.130632296	1.942783709	1.70993052	1.951382542	1.827295684	1.862497963	2.080830153	1.912820122	2.862815106	1.876838521	2.115658976	1.779155282	1.909920769	1.952915119	2.045435968	1.920065009	1.942934177	1.879157935	2.105687092	1.972648589
AMPD1	1.841010966	2.115631139	2.714773893	2.259375184	2.443815323	1.887670241	1.824795299	2.770953334	2.294317331	2.981652393	2.235627077	2.203823446	3.058859893	2.840314544	2.432935133	2.458043263	2.294317331	2.208327469	1.670641514	2.136778749	2.267386388	2.103413137	3.295921542	2.536095546	1.921954163	2.041677832	1.849424102	3.546431275	2.777862418	1.666805361	2.265334492	2.319665128	2.062018366	2.394157873	2.395763705	2.366412671	1.788580926
AMPD2	2.542346885	2.795990643	2.776756522	3.75686057	2.655362337	2.707174121	3.346426818	2.248099461	2.580248534	2.504723053	2.400874474	2.382050407	2.240545284	2.56012255	3.058411714	2.413753318	2.176625768	2.955417295	2.820183569	2.48460746	2.957160334	2.800799275	2.733783101	2.905148625	2.817889025	2.269785389	2.45300355	2.596451325	2.746034673	2.51102907	2.673439569	2.36107761	2.687973796	2.349450383	2.636665334	2.358089735	2.70575789
AMPD3	1.215719699	1.530853221	1.444310801	2.419586359	1.335809933	1.350607195	1.245194378	1.392577696	1.523595791	1.350161762	1.326457004	1.498595241	1.078179145	1.392507159	1.293425211	1.187029504	1.152234567	1.392330046	1.248747407	1.486467622	1.232819696	1.305931765	1.405874938	1.311874311	1.388702571	1.402424538	1.63684939	1.319107488	1.78718102	1.220480442	1.528401145	1.283151681	1.346109464	1.736894995	1.937239759	1.649243377	1.334084276
AMPH	2.374788792	2.6020022	2.464873502	1.968647671	2.918328139	2.059578594	2.184882647	2.233865873	2.303680815	2.047854425	2.372938203	2.771893055	2.630495499	2.087572035	2.327723953	2.411869984	2.440150463	3.020141824	2.475159607	2.435009102	2.656879925	2.256663769	2.891861121	2.035181063	2.720316436	2.474059561	1.874230967	2.375478914	2.444195679	2.191986681	2.260002159	2.269160376	2.408911017	2.580138218	1.834971214	2.624978749	2.128065558
AMT	2.301693164	2.401969205	2.00368408	2.015122349	2.363837518	2.318498277	2.247590985	2.048370753	2.333676876	2.310992708	2.225468994	2.27709258	2.512581851	2.313529981	2.179877267	2.311851881	2.75723774	2.811756101	2.157130708	2.390627229	2.300138911	2.303154536	2.240594776	2.243681944	2.238858228	2.257084212	2.49575842	2.02570787	2.050666855	2.046181384	2.090406178	2.142315458	2.242241321	1.946388712	2.141521481	2.349257245	2.284638305
AMT /// NICN1	2.425203653	2.555504886	3.088279906	3.370920635	2.396829388	2.474973398	2.892506665	2.234756326	3.163760958	2.91426945	2.616569241	3.692954761	1.774615749	3.49011091	2.597010282	3.192318875	2.448343829	2.882998399	3.26158965	2.896165131	2.625674658	3.685882818	3.029168206	3.32828201	2.767741788	2.51757388	2.230958931	3.03641945	2.652389766	2.794170663	3.396500947	1.990141311	3.074011424	3.14900455	3.068095936	2.561558398	1.806665763
AMTN	2.595718292	2.34704138	2.194132942	2.761565863	2.425242855	2.504388792	2.721520664	2.281684592	2.514872323	2.018368516	3.05689921	2.907674174	2.357336019	2.503538776	3.07541067	2.185349443	2.77592169	2.540576691	2.571327492	2.837062576	2.465552147	2.871333046	2.876334683	2.707297901	2.419518569	2.132758089	2.899860898	2.99720756	1.885362338	2.51140048	2.361258768	3.027773115	2.749163449	2.580775027	2.374781711	2.802421613	2.501026716
AMY1A /// AMY1B /// AMY1C	4.421962094	3.374559112	2.459142207	1.38926375	1.142377542	1.147767069	1.434788053	1.350734365	0.869117053	1.577094502	1.366788276	1.62628827	1.144097604	3.207598444	1.587414873	2.271311455	1.866638243	1.306409511	2.184924507	0.811943847	1.128917836	1.176128558	1.949214875	1.173634731	1.873712118	3.375081863	1.713935213	2.911660043	1.173634731	1.414761987	2.1749492	2.801587686	5.452439612	1.482525282	1.649181709	0.993649229	3.609845561
AMY1A /// AMY1B /// AMY1C /// AMY2A /// AMY2B	3.227836491	2.924280465	4.40930292	2.151576617	1.544334191	2.031853821	3.360721771	4.301027255	1.441009908	1.317677758	3.310996584	4.211844283	3.663095487	3.657469921	1.821325023	2.304219644	2.680909722	2.579205468	2.497037148	3.015956402	3.984544912	2.01038622	2.679649795	2.550517087	2.779653267	1.92672698	4.943131697	2.485069486	3.94017373	2.53449397	1.173480433	4.440188871	3.673836944	2.918224966	1.471020605	2.28645558	1.776183965
AMY2B	3.178970208	2.117449351	1.290610873	1.452904127	1.231264833	2.179404008	3.545946744	2.67997901	1.326199865	1.167353712	1.972298438	1.61631536	3.256949228	3.547251053	1.419271599	2.043662751	2.092387993	1.734560569	1.762330779	1.450197375	2.281896391	1.582293508	2.066114356	2.171941371	3.124572145	2.43538309	2.386503768	1.785410075	3.405370244	1.779968615	1.946589873	4.213520872	3.583155877	2.564195583	2.229076701	1.328702708	1.58595242
AMZ1	2.026745316	2.259156619	1.785497246	2.630587605	1.937616657	2.310965949	2.293775339	2.169124831	2.018975059	1.878645949	2.189472865	2.434624805	2.199940438	2.608238894	1.923112186	1.90764328	2.273221111	2.30535209	2.118902214	2.341993364	2.170427514	1.973575596	2.241494445	2.250248946	2.203099015	1.808848318	2.610459566	2.198990978	2.369564487	2.091023946	2.437372846	1.890541877	2.23659326	2.01313824	2.362450323	2.069175062	2.358867688
AMZ2	0.689739008	1.063797801	0.803901449	0.739327266	1.074405815	3.454305422	0.941216301	1.527519572	1.07651058	0.910318355	0.652021624	0.826380336	1.539558827	0.891880615	0.837409304	2.102709685	0.998886856	2.592529506	0.319070103	1.164778346	0.90623163	1.118142115	1.166712044	1.067524742	0.722530377	0.90623163	1.242353736	0.75733693	1.198902418	1.533659561	1.221424305	0.863007806	0.771100306	1.655823738	0.985399476	2.538385979	0.989835606
ANAPC1	1.655707096	1.528280516	1.914676827	1.950135471	1.325165168	2.213783124	1.7079127	1.354729631	1.815317776	1.705293064	2.014316554	2.320252615	1.690791507	1.568229966	1.424149985	2.502317318	1.735325319	1.607790608	1.612033169	2.693226176	1.481268023	1.972650823	1.60543363	1.767593726	1.570927471	1.793049089	1.867435319	1.250849841	1.114710784	1.790597832	1.307700153	1.833023438	1.882331421	1.921740095	2.304607622	1.963600027	1.650121936
ANAPC10	0.784555135	0.509114585	0.713858727	1.150074948	0.741504798	0.72691665	0.589604435	1.05581307	0.724366274	0.923601606	0.793124397	1.343393408	0.640305899	0.751196224	0.725998515	0.444947138	1.678104685	0.770540528	0.646811828	0.788864117	0.691464457	0.854419869	0.607763015	0.968364128	1.263053691	0.946927308	0.687461732	0.531622277	0.480565286	0.835740482	0.924245196	0.990601493	1.976695213	1.181309137	0.639162174	0.644499142	0.764225116
ANAPC11	2.938977583	2.811427837	2.928367554	2.614834364	2.639163835	2.707105649	2.97521036	2.625763662	3.072041171	2.659200424	2.64933453	3.144591346	2.214610769	3.367272104	3.019547529	2.755215883	3.073207465	2.778361806	2.958989532	2.906691084	2.994451042	3.260141317	2.966218619	3.012729087	3.153115824	3.027606417	2.848435933	2.754155459	3.327190383	3.328791419	3.28486525	2.94331494	3.01115624	2.936342425	2.697189378	2.718679848	2.50012865
ANAPC13	1.14811062	1.353428734	1.415228586	1.218363348	1.923222826	0.990912643	1.295869515	1.49878159	1.351854493	1.815282836	1.338277105	1.622987957	1.426458714	1.942400552	1.495879646	1.615938584	1.379123667	1.520167132	1.394906631	1.910589656	1.403156452	1.078157883	1.134769385	1.558579107	1.079646498	1.166659068	1.581438253	1.712557098	1.566975987	1.600081431	1.685454346	1.893772518	1.426548456	1.45038649	1.708556819	1.601101835	1.351253429
ANAPC16	1.234425852	1.283216972	1.259647962	1.352996041	1.247827147	0.853909308	1.187193931	1.017170181	1.237947585	1.046044411	0.800994198	0.919719911	1.437428805	0.972312467	0.749875306	2.362302699	1.226686514	0.962596529	0.793048924	0.941382204	1.063462124	1.031847981	0.970042627	1.469978783	1.042551637	1.456479633	1.335783016	1.14612638	1.137545234	0.913587086	1.872422076	1.393038614	0.870358166	1.035202246	1.149464447	0.595022402	0.764014012
ANAPC2	2.246349688	2.324071132	2.724598067	2.386528824	2.762563129	2.750872424	2.704050793	2.522464533	2.531463546	2.488395257	2.756636777	2.848230548	2.256442887	2.398367966	2.450321823	2.471261803	2.778969442	2.414173229	2.6322821	2.150594807	2.471249118	2.380472371	2.482892767	2.854706776	2.372937205	2.522933668	2.607558665	2.809899708	2.839768622	2.66187962	2.376156934	2.569025379	2.738826996	2.216496722	2.448070359	2.710771042	3.047465646
ANAPC2 /// LOC650621	2.259136511	2.246511413	1.712488614	2.101134353	1.701088339	2.26149194	1.914772833	1.669808246	2.193938244	1.873128853	1.723229369	1.598674299	1.309804521	1.988262208	2.388873525	1.980442185	1.556841885	2.329109962	1.483110225	1.957990086	1.741199142	1.530401554	2.498796869	2.042365309	1.995635857	2.251758204	2.067275197	1.594455552	1.878203527	2.154740744	2.060907256	1.568515556	1.891501287	1.261449678	1.877922588	1.892812333	1.972224308
ANAPC4	2.186747182	1.982045458	2.050442215	1.434952826	1.644458607	2.507397693	1.768549866	1.51678466	2.065912911	1.924641037	1.796722816	2.302777395	1.719776464	1.551471587	2.926572105	3.332474289	1.806330932	2.060402901	2.193287076	1.975496271	2.072662148	2.745407199	1.932513235	2.13259624	2.037851942	1.955669589	2.190260101	1.375247255	1.982155614	2.612977071	2.271685712	2.205546322	2.971824881	2.302712199	2.006674107	1.541428148	2.383835112
ANAPC5	1.971006293	2.085039575	1.83531305	2.242057974	2.200956841	2.106357372	2.131359008	1.781309478	1.963138525	2.095097916	1.960608712	2.388373114	2.319503444	2.608052127	2.071644091	2.10851391	1.875635953	2.270277538	2.508574575	2.068505335	1.726433398	1.99560497	1.912859794	2.099710692	1.742067986	2.661862885	1.753438519	2.155837896	2.23516225	2.053531732	1.761179415	1.783770332	1.631894157	1.861766471	2.300836684	1.971282914	1.89784147
ANAPC7	1.784357142	1.736357926	1.886775292	1.876895966	1.759886335	2.015054589	1.661247478	1.92542273	1.939338576	2.17923178	1.635664459	1.954172371	1.807459655	1.933869524	2.088662542	2.100081175	1.763845537	1.937626008	1.769367027	1.756901139	2.439038612	1.997139032	1.763104322	2.025674476	2.15544312	1.508312632	1.559631608	2.064051522	1.846399568	1.747191799	1.865566934	1.759039059	1.64461328	2.373727507	1.650429658	1.897810587	1.738985493
ANG	1.507489279	2.209183408	1.602062162	2.584347674	1.863566429	2.179851796	1.782257473	1.791423602	1.769640566	1.66773478	1.911445973	1.795090054	1.804795367	1.433297553	1.586317988	1.175891085	2.236358285	1.813866265	2.22626856	1.707174693	1.972908526	1.790416617	1.839479164	2.141382565	1.806770799	1.890358843	1.72941292	1.66330395	2.139565434	1.914587262	1.840863646	1.891397204	3.397193415	1.67619693	1.84718034	1.548218962	1.708472644
ANGEL1	1.221137196	1.656241978	1.333115555	1.550077773	1.188174769	1.666051503	1.874216691	1.510404886	1.945469117	2.443468468	1.415926927	1.344608828	1.309452292	1.277230535	1.519912297	1.538766522	1.726102376	1.910436837	1.600431461	1.886583836	1.279947352	1.876670322	1.775576259	1.535163848	1.504572862	1.52635749	1.304899368	1.687329761	1.4713223	1.456913156	1.77959853	1.582469261	1.985373969	1.907270986	1.279605811	1.045497305	2.05214404
ANGEL2	1.146373185	1.545464373	1.28311359	1.169125873	1.578053818	1.039387311	1.342169859	1.221145472	1.074558053	2.078285085	1.09582728	1.068397582	1.633775246	1.056325625	1.30058597	1.451099331	1.158452328	1.242663956	1.646830319	2.174286033	1.131738546	1.170786423	1.108674846	1.381014697	1.261918822	1.541681047	0.835958629	1.07353289	1.085179338	1.188530343	1.290351518	1.076019835	1.355111194	1.644391134	1.206811268	1.122180047	1.066450127
ANGPT1	1.023659226	1.050999963	1.038480677	1.050724375	1.484023282	0.898651228	0.563085196	1.495621065	1.013036833	1.216059079	0.82453146	0.960262688	1.127294067	1.053584233	1.277923345	1.162079833	0.822252469	0.771620195	1.098094974	1.020509172	0.85935445	0.839167188	1.061751544	0.902353353	0.917102703	1.084288846	1.53612627	0.730062365	1.332735077	1.285632224	1.048640323	0.850289678	1.073093487	1.074975506	2.02650267	1.040283144	0.934034905
ANGPT2	1.863106698	2.467733867	1.986793009	3.223227795	1.721459387	1.970486109	2.07203807	2.216892001	1.976701778	1.59410091	2.030883443	1.935519042	2.032125748	1.561829728	1.746050126	1.96905464	2.086093381	1.73955526	2.086200787	1.96397611	1.924863814	2.401581365	1.835171469	1.844700458	1.665852176	2.030170899	2.249857075	1.745288673	1.815374205	2.004624524	1.948436942	2.160482481	2.121491616	2.63993047	1.829529177	1.721275884	2.94981388
ANGPT4	1.914263801	2.14012327	1.757871592	1.794795448	1.760342593	1.765499571	2.124829095	1.71788844	2.052801416	1.675359823	1.87329202	2.538089715	1.687355994	1.735976606	2.246293716	1.839338275	1.855212915	2.056063692	1.85749252	2.215959425	1.82037259	1.99732246	2.40782106	1.908480863	1.876295757	1.800422814	1.369320345	1.866873487	1.568331499	1.983851018	1.725587487	2.085087488	2.198674402	1.654861986	1.599908335	1.866229851	2.008652464
ANGPTL1	0.408660621	1.219400801	1.691314915	1.04228015	1.465470974	0.341694252	0.732523271	1.633496048	0.834702529	1.122532103	0.75591307	1.569498894	0.871670854	0.695508334	0.734417466	0.966071495	0.410907832	0.617661425	0.720594304	0.525295411	1.296083831	0.878233328	1.508058361	0.947831531	0.68678657	0.799261927	2.348385781	0.767232065	0.761747941	0.691826726	1.115135925	0.495657853	0.656680115	0.756525905	0.718744288	0.68909507	1.535525823
ANGPTL2	2.603864832	2.750251551	2.28720305	3.36348822	2.413264742	2.529819315	2.331000518	2.631228379	2.100293184	4.172339342	2.62008275	2.299765692	2.460027122	2.323991287	2.161004926	2.590450166	2.127956877	2.761808311	2.92381137	2.163694042	2.503000647	1.791776341	2.897487582	2.105864806	2.527114926	2.345341172	2.781778353	1.924566789	2.739437296	2.759295745	2.326521484	2.246249032	2.785801981	2.475356189	2.386028769	2.126842238	3.622225545
ANGPTL3	1.173818895	1.207742419	1.674719394	1.385809605	1.481512877	0.953674273	0.811012868	1.019684643	1.310772304	1.072962793	1.668363609	1.435860219	1.314459099	1.125895421	1.422764849	0.436692533	0.994779459	0.864903245	1.032089325	1.108675034	0.992095158	0.99214564	0.947351762	1.067002741	1.006112124	1.093617624	1.034475141	1.262728423	1.083588723	1.142111524	1.003168174	1.38943034	1.40672807	2.742472825	0.92397321	1.794578227	1.429634008
ANGPTL4	2.829848642	3.072247133	2.760480025	2.851346821	2.50258892	2.818968997	3.018371131	2.220414447	2.56142604	2.474127769	2.476999995	3.230915876	2.786155988	2.594674236	2.411983237	2.701207719	2.764309661	2.683563332	2.804028455	2.49063253	2.586424073	2.779043864	2.365709575	2.588497483	3.193622199	2.934342275	2.802266056	2.656401661	2.38105281	2.277485979	2.989702323	2.915370573	2.408836504	3.056051444	2.732184798	2.550450409	2.657542037
ANGPTL5	0.431625278	0.312289233	0.682564641	0.804256002	0.529469058	0.625644488	0.544287925	0.434078733	0.721525504	0.449682706	0.263416412	0.65381015	0.513668808	0.541049365	1.510164035	0.429368099	0.597871379	0.504931277	0.591850376	0.283178472	0.184712589	1.074815075	0.270631573	0.392736541	0.887066185	0.611398081	0.364460558	0.389463437	0.709227527	0.608943253	0.738685464	0.5166599	0.620035439	1.400761695	0.633673373	0.633764293	0.60967061
ANGPTL6	1.740081256	2.278957605	1.858792335	2.050168982	2.12382381	1.585037394	1.881275493	0.937252624	1.629464115	1.685222349	1.371807116	0.9832082	1.199496188	1.413985522	1.289788553	1.468304833	1.612736645	2.881821002	1.488161723	1.649397802	1.394082868	1.61797292	1.293053339	1.337106913	1.500203033	1.259181036	1.473183507	1.511754859	1.314786436	1.423843505	1.589876529	1.27357187	1.648810421	2.069962586	1.222469724	1.7575738	1.669956137
ANGPTL7	1.520896952	1.552174597	3.148910801	1.849187774	1.511936778	1.654967705	1.348413602	2.084807166	1.773192224	1.552340526	1.942937744	1.791029607	1.388900314	1.507788549	1.57017791	1.670565045	1.488291874	1.604870826	1.156557427	1.463774287	1.673363151	2.334437442	1.691455463	1.546834448	2.109810812	0.996546198	1.888121246	1.434051203	1.673363151	1.947097485	1.686521196	2.219422028	1.769228909	1.276859555	1.604988308	1.8352541	1.869793969
ANK1	1.310645312	1.205559299	1.717999037	1.404746063	1.718041306	1.32856999	1.262640426	1.374847268	1.390576623	1.27734013	1.515174721	1.334930703	1.289431881	1.367612687	4.737444907	1.220583047	1.380091905	1.710305359	1.954498099	1.548558987	1.21724222	1.221605732	2.592211187	1.683023248	1.313519475	2.273640405	1.838189223	1.374403568	1.210383045	1.474024622	1.453876766	1.05671833	1.525168309	1.493443833	1.922891196	1.141019637	1.617763936
ANK2	2.367119554	2.37247352	2.203859029	2.10675232	2.184923673	1.623399521	2.309414764	2.03686774	2.634971718	2.22709909	2.081471438	2.24592194	2.013663293	2.01083967	2.273010642	1.732511588	2.15418169	2.145021091	1.843295177	2.295029741	1.948041721	1.987216491	2.215290261	2.244760522	2.247945511	2.830112752	2.382971435	2.414772002	2.028462047	1.980844811	2.2425487	2.690120359	2.119228205	2.252473368	2.042764873	2.414439682	1.917388558
ANK3	1.294077973	2.564769121	1.007791078	1.569879608	1.364725706	1.08067782	1.001917256	1.4672073	1.073583548	1.476704419	0.953122552	0.97010716	1.283581548	1.596257676	1.093938122	1.655227378	0.983989284	1.24958572	1.0213202	1.240760279	1.416722246	1.300005293	1.016517243	1.409116973	1.993235101	1.757400692	1.608109591	1.271481386	1.655874802	0.84894395	1.399007092	1.261778103	1.215828757	1.353490205	1.083661751	0.982060931	1.10397299
ANKAR	0.651260702	1.350128683	0.895927338	1.242328131	1.179653168	0.954783371	0.814138073	0.935434195	0.87035287	1.05292859	0.932792846	0.831231711	1.051400977	1.170571414	1.126073157	0.727831616	0.928406111	0.900733145	0.878026976	0.994703943	1.283230162	0.853758309	0.783834692	0.861675269	1.029071585	1.359529583	1.626023755	1.135704328	0.973527425	0.73926932	0.838592619	0.910836371	0.737508243	1.03243481	1.092999721	0.894988152	0.976699718
ANKDD1A	2.896626293	2.803051563	2.560215108	2.686651694	2.488025485	2.536766394	2.898653214	2.951750793	2.919299223	3.268331317	2.616648261	2.818559431	2.543979036	3.576943068	2.486441514	2.612499377	2.832768419	2.941457247	2.951706685	2.742835666	2.817626894	2.886375456	2.777114901	3.251856001	2.672096602	2.718474706	2.571954297	2.636376165	2.382604802	3.710117677	2.937624989	2.652800685	3.051764178	2.511285694	2.642948578	2.962249316	2.404078761
ANKFN1	1.757677845	1.630162473	0.841172509	1.368655626	1.259656434	1.712892403	2.507811193	1.118367943	1.363274076	1.149015414	0.924358503	1.738614388	1.465341101	1.836576841	0.971424263	1.571603911	1.687535269	0.789715891	1.576931069	1.028470158	0.982837286	1.733661692	0.869525281	1.437529384	1.206573139	1.271267844	1.20455143	2.142624646	0.430044141	1.57904905	1.51050347	1.385446296	1.073717942	1.423473689	1.440321268	1.429731361	2.363472343
ANKFY1	2.198333937	1.582257822	1.445506882	1.803956064	1.362154668	1.600749131	1.709067684	1.624536562	1.337443716	1.951833	1.878136597	1.344072115	1.546579072	1.366977877	1.497552931	1.436800385	1.398995302	1.343196286	1.680334937	2.536265419	2.086145039	1.423213946	1.328544664	1.515533448	1.521409036	1.910097144	1.544511936	1.389284913	1.755706699	1.269114738	1.464400017	1.232866178	1.225227582	1.194097203	1.484133073	1.499896667	1.648067814
ANKH	1.323570703	1.204470072	1.403175526	1.639406165	1.452824378	1.205905845	1.704383219	1.845365735	1.52899656	1.659602848	1.482314766	1.364129352	1.356622266	1.54800231	1.570538993	1.79964378	1.131418842	1.583349399	1.252781722	1.394383678	1.564777498	1.106347912	1.368865037	1.505663862	1.396596146	1.462032774	1.462996251	1.324052456	1.29983996	1.223548679	1.707378626	1.579187602	1.254413875	1.561223607	1.813203767	1.596144203	1.46043998
ANKH /// TSPAN3	1.904710762	1.610320899	0.633224975	1.329606448	1.863029416	1.400931503	0.894449916	0.694805275	0.984609371	1.0669894	0.970115072	0.867754201	0.871930525	1.179668246	0.861858215	2.635567377	1.059291862	1.248656281	1.015510411	1.18954329	0.841609777	1.214272885	1.441996758	1.370585091	1.095914659	1.15952394	1.303801957	1.091550613	0.678817624	1.391744103	1.292296744	1.511424768	2.280819363	1.304727664	1.7646717	0.772049523	0.443159121
ANKHD1	1.969159161	2.171461478	2.024148763	1.677510424	2.587175193	2.236129841	2.198559867	1.971271967	2.343096669	2.341840245	2.18725849	2.585969089	1.969600789	2.086635655	2.070643176	2.039248111	3.026202531	2.023458269	2.167075028	2.492165283	2.569764873	1.914447167	2.738328351	2.252896644	2.375151573	1.670852056	2.20390495	2.351602797	2.033093377	1.961618481	2.070906735	2.276217985	2.084686401	1.924598691	2.195238861	2.127584083	2.008555238
ANKHD1 /// ANKHD1-EIF4EBP3	2.119714146	1.929182308	2.201370922	2.075409198	1.951187118	1.634817486	1.778707687	1.701707543	1.711007544	1.998608009	1.928771671	2.18218183	1.920484079	1.752965297	1.84923632	2.047735495	1.814756731	1.960356634	1.897597382	1.887082582	2.389819036	1.889774308	2.09391693	1.750212554	2.01996877	1.852280674	1.987173887	1.86873401	1.9781167	1.840291702	2.105225162	1.819353794	1.823800273	1.71296479	2.147526738	1.976627562	1.982249737
ANKHD1-EIF4EBP3 /// EIF4EBP3	2.884476001	2.299006629	1.685163033	2.106149211	1.722005871	3.587807535	2.687078708	2.099950535	2.559089131	2.499023082	2.588685629	2.543024955	2.650323174	2.599074961	2.248718773	2.489244887	2.489681414	2.283800279	2.535978289	1.92760143	2.546235324	3.115241745	2.670666626	2.27623701	1.673558504	2.380361456	2.939110843	2.526032073	2.508418983	2.725992451	2.417866977	2.945948866	2.245362299	2.787120234	2.994851093	2.371244091	2.565713329
ANKIB1	1.248083609	1.119979702	0.85377348	0.998387302	0.988236365	0.876599958	0.619864214	0.922212031	2.150662443	1.636243424	0.763162399	1.172557685	1.139272157	1.067067894	0.922825053	0.970721519	0.881615528	2.212509775	0.933572268	1.099111466	0.91455374	0.817869338	1.050021096	1.003901829	1.199536913	1.225217011	1.661521857	0.992845872	1.149972919	0.978202704	0.991067595	1.067339457	0.916719034	1.823714515	1.05430957	0.950800665	1.126532183
ANKK1	2.991860661	2.755997356	3.327666045	2.923633536	2.555669012	3.266901261	3.010871866	2.78051648	2.727302875	2.335263416	3.010871866	2.303370788	2.973115969	2.8420808	2.844657084	2.461590203	2.702073053	2.900431375	2.492838426	2.329860981	2.862997337	2.826658445	2.401344063	3.004669239	3.147834521	2.961361244	2.840297974	2.913971346	2.891869334	2.74462215	2.85134898	2.636899734	2.982865904	3.026273458	2.365204288	2.314230279	3.165954188
ANKLE1	2.145259807	2.363421593	1.935474776	1.964164907	1.908667158	2.045949196	2.284201964	1.954855609	1.875499031	1.885151913	2.211904594	2.127340178	2.075681145	1.759395644	1.914319041	1.810493296	2.070446313	2.086580212	2.4111629	1.924885984	1.87783571	1.758187863	2.147070339	2.043767572	2.535413921	1.832540212	2.091790662	2.265519079	1.688250176	1.954293031	1.930131295	1.698363389	2.071180815	1.711216188	2.01716988	1.784478893	1.938478898
ANKLE2	2.387442922	2.596456053	2.258653627	2.238648867	2.494237098	2.206508181	2.289240813	2.58744391	2.517333309	2.336490553	2.27674819	2.511422973	2.063621992	2.224827343	2.15740318	2.37627763	2.188677366	2.557187451	2.324128215	2.495401405	2.335192553	2.246264819	2.455598667	2.452375361	2.263144665	2.520722736	2.290947375	2.300322939	2.118478762	2.293259683	2.564817364	2.489057767	2.147579369	2.282619638	2.600375322	2.185572729	2.272595953
ANKMY1	2.295615133	2.63003472	2.052218738	1.894481257	2.032677643	2.233003912	2.265554194	2.188103992	2.315536929	2.333044849	2.276567492	2.268062959	1.842338711	2.063099568	2.274859519	1.865276712	2.183695283	2.54927904	2.646809136	2.359931148	2.186470427	2.263083446	2.466292319	2.442720706	2.197371055	2.105739968	2.061580955	2.183014905	1.822441584	2.271894474	2.502511919	1.969592056	2.032800556	1.971930888	2.105722149	2.475525286	2.066842933
ANKMY2	3.53218605	3.324061261	3.269829425	3.550499413	3.075464952	3.237047494	3.449826508	3.647226344	3.887121276	3.176239036	3.120489517	3.479168359	3.854440524	3.335595644	3.516705694	4.436117439	3.687799043	3.589815533	3.516390553	3.72171187	3.303905824	3.755648537	4.766853783	3.52606116	4.084270095	3.418430884	3.369182422	3.455232917	3.336409809	3.782869506	3.472066937	3.575040994	4.091075337	3.269521443	3.582920748	3.478424466	3.146400287
ANKRA2	0.707293543	2.086620211	0.793295466	0.649902796	0.709785941	0.868121141	0.718525479	0.709758329	0.700080791	0.585302016	0.810516874	0.733716003	0.723857251	0.891203027	0.736223408	0.74098535	0.716274782	0.756364903	0.838425422	0.641686473	0.550272681	0.678029651	0.693144907	0.76450111	0.707694222	0.808003614	0.770691249	0.719212384	0.676327767	0.891856804	0.777932218	1.236182005	0.926202359	1.362960952	1.293784928	1.251949374	0.738083211
ANKRD1	1.053475026	1.380888366	0.898164907	1.206490435	1.339062068	1.352413106	2.029978272	1.061297899	1.076317817	0.93717497	1.209619585	1.318201071	1.920353735	0.908595405	0.898999347	1.968542637	1.109486801	1.223271918	0.865190552	1.120038859	0.93111793	1.032312912	1.6703198	1.191726022	1.203865875	2.247716034	1.405546941	2.000665589	1.900090892	0.857038242	1.091860221	1.066162722	1.219904659	1.191105737	1.316934874	0.577821616	1.335100347
ANKRD10	2.25410183	2.110988419	2.414056727	2.419102823	1.987941679	1.89486044	1.915102395	2.043104266	2.436367672	3.03659116	2.354872105	1.877739055	2.535718565	2.867121483	2.456328982	3.165776544	2.456952878	2.240158743	2.70792258	1.883177154	2.150263307	2.363218142	2.451215636	2.177713837	1.977962324	1.650199611	2.575111893	2.08583967	2.398100907	2.090969903	2.666868688	2.314747405	2.514374418	1.888218807	1.997225113	2.999361887	2.853886213
ANKRD11	1.754136219	1.718400117	1.722796652	1.873530375	1.477864844	2.067133005	1.9882715	1.652921377	2.415862718	1.771740288	1.735133705	1.726279799	1.448925452	1.670596897	2.225088711	1.571972437	1.602104884	1.851068901	1.683850996	1.721482988	2.300939588	1.640735238	1.643089	1.97435043	1.94144536	1.895445297	1.823657594	1.670342948	1.357633879	1.659537596	1.936908374	1.654540078	1.832734891	1.536033664	1.579713518	1.800340425	1.602715792
ANKRD12	2.417052758	1.720448879	1.502875251	1.240043004	1.337883759	1.720694398	2.110981761	1.760405363	1.686959662	1.221871609	1.584485587	1.434068788	1.745166988	1.955494736	1.708210648	1.895502126	1.499882224	1.405871823	1.452553377	1.251486222	1.384162336	1.614575061	1.5218712	2.323792334	1.530505784	2.76952974	1.691527699	1.512184454	1.940209942	1.85622994	1.44290093	1.37730697	1.982459388	1.453155643	1.451706262	2.403122624	1.30708219
ANKRD13A	1.364086922	1.677782912	1.534551104	1.794276523	1.722463776	1.713252875	2.379455289	1.449430884	1.646284975	1.462123665	1.854853012	1.760967399	1.72976351	1.514947156	1.363679451	1.85859639	1.44149858	1.664907436	1.774735523	1.68794637	1.359336074	1.540874602	1.432103225	1.609894847	1.880480509	1.615449876	1.644676783	1.358250113	1.859293473	1.556555263	1.428951534	1.929045342	1.492224116	1.566223122	1.878077358	1.629540713	1.61124819
ANKRD13B	2.492351161	2.082478271	3.072554218	2.844122199	2.243532528	6.082128225	3.149309822	2.555549667	3.362655746	2.172485175	2.45881518	3.26795992	3.220968773	2.092365779	2.817211868	2.415493623	2.664210324	2.432405746	2.582951601	2.168110202	5.357170285	3.004515376	3.151788495	5.835432	3.024682506	2.742342689	2.289909052	3.752645131	3.178324193	3.03397	3.231572492	2.340415329	2.710146043	2.433378722	2.064178722	2.898991754	2.78692266
ANKRD13C	1.059335094	1.236010822	0.992870678	1.079404756	1.481793624	0.940560809	0.840751605	1.364766793	1.318176561	1.421489659	1.068376746	0.987958222	0.757724733	1.155695147	1.475702998	0.930014697	0.925415779	0.917966081	1.144099125	0.928564007	1.721234469	1.012180919	0.909912249	0.983630016	1.016622099	1.147441403	1.400424596	1.157188558	1.028443948	0.974987747	0.999057766	0.874139429	1.377079602	1.19894803	1.172550484	1.71337068	1.040424949
ANKRD13D	2.668387547	2.871484953	3.074722722	2.569674755	2.611164566	2.725402991	2.553387415	2.836428613	3.406209709	2.726534338	2.896024932	2.895715975	2.653920231	2.514532962	2.757521838	2.906477525	2.760259464	2.756549078	2.886983637	2.635182596	3.036681427	3.088727988	2.680814752	2.816029303	2.939086527	3.204848594	2.83805431	3.042359689	2.664635245	2.752635298	2.686810543	3.159525766	2.935381037	2.675019698	2.743027961	2.472402347	2.664313115
ANKRD16	1.663386582	1.23981926	1.133741039	1.319796621	1.275780191	1.678629055	1.323095603	1.431379042	1.984533211	0.878202377	1.432102959	1.230326288	1.431290559	1.674687111	1.31313828	1.428958083	1.615981953	1.609611624	1.417406776	1.262471043	1.393963937	1.54104597	1.423335781	2.045247153	1.217681007	1.406350548	1.506254876	1.160973523	1.15795631	1.188817814	1.220361735	0.911455254	1.388716475	1.2057097	1.064170515	1.085292517	1.261789674
ANKRD17	2.555127999	1.600723638	2.275797219	2.20265782	1.641490521	1.184545266	1.650025242	2.290982232	1.302274468	1.970425964	1.325868658	2.796271728	2.202185663	1.635817011	1.353277435	2.004724826	1.629460845	1.494919065	1.742909697	1.30401061	1.809155178	2.016403472	1.672810885	2.15025266	2.447068207	1.822354807	2.031696022	1.610109409	1.951864686	1.501963319	1.678458891	1.950522151	1.781342887	2.794260815	2.098272872	1.598285641	1.671216336
ANKRD18A	1.463156939	1.889406996	1.908375289	1.671248566	2.242416889	1.577642554	1.695781096	1.916909982	1.447756137	1.845351423	1.496825849	1.93664791	1.811575913	2.213445431	1.772208318	1.925353829	1.456876899	1.57814545	1.755832987	1.655920657	1.750107878	1.716065	1.797051221	1.631378973	1.807114721	1.763368182	1.300189947	1.429001139	2.303964978	1.745967925	1.635469039	1.586404505	1.857766868	1.786493983	2.389594291	1.804982727	1.857416659
ANKRD19	1.588951107	1.548566204	1.645120427	1.70194979	1.549422829	1.681180738	1.37626141	1.735006377	1.345255538	1.554118675	1.501098248	1.574981885	1.597365197	1.803851431	1.639601182	1.323499367	1.497134699	1.689763556	1.444450767	1.641393975	1.328276438	1.678947029	1.269047647	1.323414627	1.334770688	1.879682713	1.503967057	1.818780706	1.142646547	1.336078978	1.395059492	1.371718822	1.573104464	1.385208555	1.679169912	1.652379348	1.678312676
ANKRD2	2.671267505	3.004069979	3.246753453	2.984523621	2.761900884	2.875064013	2.925267292	2.811178283	3.621117658	2.399161619	3.404050202	2.973310184	2.909938831	2.465413487	3.089148077	2.620446973	2.967034774	3.02668367	2.507773486	3.152629328	2.628617994	2.616392821	3.229586347	2.812171477	2.454563205	3.301442215	3.654564993	3.011468168	3.64629761	2.969427648	2.98059741	2.443657296	3.08772158	2.963007234	3.049462948	2.846912074	3.279806299
ANKRD20A1 /// ANKRD20A2 /// ANKRD20A3 /// ANKRD20A4	3.576706911	2.396254382	2.311929783	2.643257483	2.516127587	1.500190697	3.942940219	2.823296932	1.947074329	0.770204218	2.397448522	3.76786104	2.731348214	3.704479806	2.737778194	2.949875688	3.01858462	2.084282173	2.329046797	1.747204131	2.394164146	4.473897361	2.31994952	2.343410918	2.59631521	2.284326499	2.54058242	2.452386717	2.144515721	2.43505401	1.899942618	2.420019564	4.451680854	1.860680687	4.258148262	2.188948735	2.86080656
ANKRD20A5	5.011530631	5.36750072	3.615685861	4.483151919	2.528948776	3.08986514	3.796893975	5.177800075	3.099483188	4.708562125	2.771957963	2.891160365	4.943692698	3.675235902	3.413297578	3.293685898	3.394061482	2.134978375	4.260499901	2.139395685	4.141409207	4.135578357	3.870363027	5.037858225	3.401244638	5.582689317	4.702142617	4.718221628	5.227537543	3.764435918	3.013934843	5.778287832	3.66292612	4.11870423	4.887227933	3.637570757	4.039899409
ANKRD22	1.925797607	3.360800668	1.433418789	1.519557734	1.2197849	2.154680977	1.272515247	1.910095612	2.183342842	1.805575631	2.080252842	1.674781504	1.672343266	2.159537985	1.12316221	0.986017537	2.067590023	2.155966777	1.407545377	1.829955349	1.83662496	1.860055075	1.344094362	1.293116678	1.241943796	1.488163818	2.054182262	1.613697303	2.591612053	1.61511791	2.792470989	1.857157246	2.078345443	3.310504661	2.018428852	1.703566193	0.987649
ANKRD23 /// ANKRD39	2.768476112	2.481450136	3.100142077	2.991534832	3.044797094	3.258425334	2.928556361	3.320083716	2.688131354	2.468101477	3.333611099	3.385571476	2.990177132	2.52526491	2.994419156	2.802957825	3.38134878	3.054577563	3.307016033	2.793162567	3.094560899	3.021529121	3.181001636	3.05597481	3.003020818	2.438898261	2.865005325	3.013085266	3.206970229	3.0720077	2.703108106	3.072440826	3.156438603	2.68018143	2.772798023	3.068099395	3.275202216
ANKRD24	3.223348579	2.990986193	3.105412097	3.07296296	2.832251088	2.719627914	3.204182715	2.913848332	2.371321536	3.034156828	3.224297384	3.062241461	2.859197155	3.066131562	3.390622931	3.08776432	3.114710387	3.312739638	2.961409595	2.725755693	2.746609193	3.052211158	3.340045567	2.893425314	3.040428463	2.741185413	2.813284285	2.939433933	2.563696879	3.473863318	2.979270664	2.915213949	3.1998689	3.052304671	2.891648559	2.352262961	2.646643311
ANKRD26	2.329434602	3.008334729	1.722466978	1.929222069	1.771619152	1.719494319	1.809789128	2.012156501	1.978534978	1.709272084	2.21254151	2.026621973	2.635513053	1.666654117	1.976643697	2.1101168	1.554117298	1.797380085	3.446068386	1.878858798	1.763105989	2.421236486	1.818706151	1.752081653	2.362221801	1.786005426	1.686599315	2.50039355	2.153099121	2.033523178	1.548305508	1.598458179	1.972304653	3.325153833	2.022899856	1.692820798	2.512157147
ANKRD27	2.342962399	1.915212767	2.418180298	2.380432228	2.093936432	2.734076925	2.215064146	2.520016615	2.152923588	3.029383695	2.54097746	2.374681907	2.110259921	3.329977051	2.657004084	2.883399758	2.387944743	2.267530243	3.305646839	2.484276722	2.707689394	2.459802274	1.976884261	2.684929109	2.515703057	3.14603915	2.386950316	2.507037007	2.822728826	2.487419356	2.431899498	2.881677012	2.307622628	3.067187619	2.585888538	2.396187753	2.210391452
ANKRD28	1.503625321	1.258115925	1.363558843	1.532639382	1.479070434	1.439013928	1.446433082	1.083683689	1.331155407	1.504413623	1.202071598	1.24704755	1.732924706	1.485504119	1.676703328	1.359370599	1.256942408	1.540770385	1.524626246	1.410954278	1.320681726	1.227360359	1.184317458	1.214594052	1.454636837	1.78975125	1.57005714	1.395299382	1.256028106	1.182976598	1.51718867	1.163245026	1.31350896	1.279868527	1.787870944	1.246558294	1.295915988
ANKRD29	1.366079372	1.170576939	0.818767868	0.992110976	1.625081377	1.05334696	0.897040323	1.116727396	1.02141847	0.847003137	1.206913466	1.035595673	1.942340963	1.091589667	1.032021588	0.938857114	0.759438061	1.028498003	0.966725215	0.701826459	0.726365167	0.921822788	0.955393103	1.011201622	1.042641841	0.990497088	1.31316405	1.309500285	1.335061438	0.958545646	1.545003713	2.441774186	0.963487469	0.979590995	1.002681237	1.284535558	1.060364241
ANKRD30A	1.550547447	1.725200613	1.551862606	1.684606026	1.16318917	1.486367669	1.621916763	1.416576544	1.261913801	1.082350707	2.802403824	1.311188439	1.408685588	1.342927619	1.972625931	0.99677767	1.40149605	1.493128169	1.520069895	1.486674448	2.172715273	1.526523616	1.797477474	1.930137302	1.726691419	1.934542223	1.21326203	1.508391733	1.946835025	1.594441351	1.02231383	1.439654478	1.440781318	0.826038748	2.004713638	1.229140234	1.248501398
ANKRD30B	0.898051329	0.962988762	0.829920251	1.292821246	0.973634243	0.797540246	0.956778898	0.777136408	1.162680242	1.416042688	0.556065254	1.012224112	2.719404402	1.048241322	1.058354529	1.258666995	0.77456375	0.965322366	0.751872236	1.009715984	0.854087791	0.86380829	0.806788044	0.939066998	1.113334498	2.036381044	1.017031411	1.208134415	1.15422072	1.000696965	0.923834876	1.74717115	0.718602075	0.91732114	1.196409689	1.328688643	2.1801843
ANKRD32	1.137729257	1.64485973	1.917687745	1.828946777	1.306305602	1.165904389	1.327394816	1.887817374	1.30636928	1.319195717	0.942041041	1.346533663	1.229260064	1.371798727	1.227486095	1.715386913	0.988100539	1.720375448	1.506749045	1.562272709	1.379803211	1.06463776	1.695583063	1.371861938	1.430977479	1.836204288	1.477192963	1.215933478	1.382701118	1.106468923	1.301209572	1.276598342	1.632719207	1.534455652	1.111385118	0.950580488	1.486844941
ANKRD33	1.952041721	2.628460887	2.238245194	2.252891085	2.087120172	2.302740953	2.305284603	1.746761384	2.05877736	1.686999218	2.862123375	2.043687871	2.09351406	2.014319486	2.487364434	1.985792089	2.04342465	2.239445274	2.246101939	1.769842917	2.083996177	2.217760808	2.337843256	2.038885702	2.520010977	1.916989647	2.129541448	2.086410175	2.091023813	2.152126859	2.693697443	2.047456627	2.174022342	2.227423022	2.707948842	1.801567518	1.719304313
ANKRD34A	4.335214433	3.212332569	3.365726332	2.766969763	3.579202313	3.487148093	2.967603057	3.454906664	3.063159828	2.872136096	3.360697028	3.015830488	2.388514658	3.388897053	3.300794429	3.165452273	3.316960048	3.022665226	3.218409181	3.537057566	3.03258004	3.030518544	3.680380623	3.645237024	2.571590264	3.616965078	3.151655977	3.030518544	2.445544508	3.260424434	3.106892064	3.280744894	3.325017976	2.872470516	3.880836569	3.950829267	2.945310042
ANKRD34B	1.345849045	2.876873643	1.162009627	1.002548169	1.333935387	1.193355958	0.858975121	2.365506904	1.820912127	1.651714442	1.204740348	1.085935345	1.279321517	1.403539854	1.258112086	1.189562403	0.955317424	1.029416501	1.007284021	1.084216468	1.456633471	0.877830317	1.122945333	1.363285108	1.183107924	2.284692463	1.008165618	0.959855463	2.858558954	1.935222047	1.039056132	1.313833531	2.023953365	1.346613371	1.091057426	2.169788966	1.549986541
ANKRD34C	1.200820976	1.330671955	1.242343538	1.380099835	0.910704394	0.911140097	1.251256384	1.911175494	1.00101989	1.820641654	1.154958768	1.582230125	0.994485156	1.159701341	1.355837681	1.021348439	0.727154422	0.948208477	1.336708529	1.257021245	0.920611656	1.271974302	0.930747246	1.491078764	0.9596618	1.338729068	1.276104687	1.19244467	1.35273554	1.061533261	1.706953503	1.592807942	0.962057649	1.427324487	1.419089368	1.48287026	1.579972967
ANKRD35	2.108465297	2.337760489	2.500627262	2.182177259	2.502364444	2.717700716	2.324257784	2.569878453	2.369744185	2.183198364	2.298758167	2.587769497	2.222697456	2.549689986	2.289123211	2.356703004	2.851158882	2.311476897	2.601151716	2.266760093	2.079327602	2.501985055	2.039010334	2.408195537	2.770968481	2.42086943	2.447132896	2.370961798	1.932963262	2.120618218	2.636302093	2.699789519	2.313378605	2.36201656	2.379602059	2.466449667	2.23430745
ANKRD36	1.210457835	1.072132033	0.89406062	1.668702967	1.307019061	1.074071105	1.009979578	1.168232314	0.939125483	2.234588825	0.964446457	0.960802874	1.398242426	1.285211099	1.107847552	1.126922253	1.06601251	1.168631682	1.960625282	1.171868047	0.932304327	0.992368555	0.935603019	0.93502147	1.601139728	1.022008214	1.716773298	0.959114342	1.212963905	1.437762123	0.962139033	1.166580441	1.1702667	1.480108872	1.291304032	0.956748965	1.148437325
ANKRD36 /// ANKRD36B	1.814149705	2.691891957	1.856381187	1.045359598	3.62349385	1.941476431	1.697132845	2.267222625	1.513818535	1.47640717	1.807534184	1.647594785	2.361052424	2.570188155	0.964898556	2.074041242	4.080453865	2.37123708	1.220560134	1.93506103	1.780806369	2.412848518	2.193266538	2.033036134	1.653641244	1.897878884	5.041583178	3.045909443	1.405094584	2.03089445	1.55033364	2.405064488	5.605092344	2.103425875	1.564323189	1.743582111	1.869437023
ANKRD36 /// ANKRD36B /// FLJ40330 /// LOC400986 /// LOC400987	5.551822401	5.510441817	3.900943484	3.185091975	4.397836316	4.884085323	3.404919536	3.852611832	2.768245048	3.655049414	3.702946624	2.47510543	4.717368275	4.36308097	4.903417984	3.663955471	3.144145833	3.631060495	3.806097108	2.48993638	3.192513899	3.772843625	3.658409966	4.801704673	3.419036977	4.353781116	3.96099062	5.403132561	3.668655164	5.107845099	2.614702062	6.045801716	6.300195207	4.648894931	2.889846422	3.68115778	4.025066523
ANKRD36 /// ANKRD36B /// LOC100134365 /// LOC400986 /// LOC400987	1.889642471	1.23479867	1.433729301	2.793698084	1.953910961	1.839726973	1.739530295	1.340297727	2.042588678	1.359313155	1.608982068	1.744924094	1.523778323	2.281195731	1.455304498	1.982891205	1.78295495	1.798473376	2.913475018	2.007404041	1.879777581	1.734948459	1.397526397	1.752439435	1.472391617	1.31574167	1.594155716	1.548313983	2.222004857	1.801644817	1.830283886	1.632885733	1.700158716	1.470469531	1.537261993	2.073523772	2.074484815
ANKRD36 /// ANKRD36B /// LOC400986	2.045217859	5.313017337	1.768734137	3.796281434	1.573299391	1.900934807	2.433706152	2.254322454	2.492530599	2.076702609	1.850047691	1.356522042	2.766368544	1.904109739	2.380878799	2.296743083	1.760444035	2.447273057	1.6344202	2.798036406	1.863341567	1.568898537	1.772743712	3.157899986	1.265759731	2.411478815	2.629985473	1.772743712	4.759843985	2.270324121	2.242720087	3.767817691	2.601976984	2.03442591	2.213902689	1.408127789	2.651724914
ANKRD36 /// LOC400986	5.39596619	4.101191534	1.945500121	5.426414087	2.009056411	3.751976816	5.031182645	4.415819804	2.529232622	1.37979987	3.408477239	1.337626083	5.117895103	4.177262008	3.701624469	3.231899142	5.135828816	2.387108264	1.936924743	1.838622315	3.356296049	1.763652018	4.461949671	5.129809314	3.048094876	3.162675535	2.14646175	4.392495885	4.852175041	5.449676552	1.565781077	6.248847258	5.948875635	4.123091163	3.570354787	4.121192036	4.800265571
ANKRD36B	3.360436588	2.980466464	3.170747146	2.886360793	3.597129596	2.992192721	3.772629283	3.698822845	3.739618393	3.268794416	3.611220812	3.32062644	3.923296897	3.296385608	3.113593964	3.481739291	3.474348794	2.771007522	3.537185047	3.050795088	3.565219317	3.576414521	3.385448404	2.809681861	3.248607858	3.097611394	4.183916227	3.530708483	3.061250113	3.133880153	3.444662704	2.886845496	3.584093875	3.076701344	4.181418124	3.161544333	2.981218286
ANKRD36B /// FLJ40330	2.357153903	1.156297815	4.937956231	3.469778135	3.421024905	1.760214095	2.04419756	2.036892783	1.175914014	5.129275726	4.134184535	1.768093405	3.915615759	3.170118127	2.762117607	1.755781983	3.412735214	1.18649198	1.915591128	2.86013076	2.558392707	2.767278946	1.42329445	3.367356553	2.288819009	2.79822955	2.224126176	3.312616464	2.531447475	2.117801746	1.901268887	2.152514973	2.504987742	4.541416159	1.346221376	1.251306188	5.129963149
ANKRD37	1.686305934	1.596167042	2.560626197	1.519830111	1.600336928	1.621517592	1.666940381	2.004606306	1.702838944	1.727416067	2.006043615	1.995051138	1.731360706	1.648492561	1.826551874	1.615552029	1.809494682	1.82694985	1.834290396	1.595693983	1.346890152	1.718595222	1.851653407	1.859734555	1.997123157	1.475968073	2.191240659	1.841399962	1.711901202	1.598621944	1.749562959	2.282929872	2.065221321	1.570824942	1.860770805	1.89260435	1.584648075
ANKRD39	1.345838702	0.674887265	2.132771464	1.786525293	1.651337545	1.63053943	1.713944116	1.085013361	1.275379782	1.959807548	1.693464339	1.185289987	1.04713108	2.329610767	2.13563651	1.381386501	1.435504045	1.656507032	1.183597647	1.298665738	0.980337384	1.523640319	1.340136527	1.599729428	1.173986391	1.136787271	1.44870812	1.253279252	1.447640203	1.418984422	1.122281394	1.360960914	1.135630361	1.164197149	1.356600252	3.570926807	1.923041395
ANKRD40	2.740771527	2.290195179	2.479058231	2.12820577	1.886635777	1.943514936	1.81952281	2.24728685	1.86643339	1.929395715	2.232363972	1.996187549	2.583890384	2.161025684	2.094478851	2.148917358	1.883316901	2.076712144	1.946650196	3.135980754	1.972699782	2.12264904	2.103573531	2.196015812	2.079619667	1.886981502	1.670521912	2.32819684	2.380637879	2.092449178	2.100312592	2.163664839	2.296099033	2.429747845	2.119672509	1.943672169	2.585335505
ANKRD42	2.663058446	2.860981352	2.345683303	2.029241961	2.340487172	2.387841381	2.841378245	2.431308709	1.925666012	2.632074554	2.196546105	2.194756526	3.014016483	2.170074808	2.227964188	2.074413557	2.783241437	2.110707294	2.24975492	2.015563999	2.22887798	2.463644057	2.222830456	2.416662142	2.110126376	2.382713193	2.179683274	3.632974687	2.446816563	2.328661133	1.948248783	2.531845387	1.926478583	2.422193687	2.391276849	2.402806279	2.730055509
ANKRD43	1.094799443	1.305793419	1.35530172	1.193920587	1.102567137	1.150108377	1.303928885	0.990198595	1.22915276	1.964046476	1.97611613	1.52886229	1.087428466	1.186203806	1.216011474	1.318553335	1.299469593	1.38918747	1.508278369	2.034816659	1.116546819	1.166956329	1.14810035	1.380483833	1.316156152	1.182617965	1.665351108	1.636468997	1.375196533	1.274323126	1.073998054	1.293998179	1.603004807	1.61125528	1.171456151	1.113495357	0.750336035
ANKRD44	1.655218943	2.093128144	1.672899118	2.165691224	1.734919552	1.763894586	1.624030344	1.796958888	1.619726538	1.66908153	1.475054575	1.86323916	1.869350707	1.717254265	1.732013764	1.500113833	1.492103701	1.82863633	1.573157917	1.664277348	1.441776954	1.703311538	1.621063543	1.827665559	1.714350858	1.624871441	1.661253524	1.617494435	1.655123575	1.606788335	1.784279761	1.727178509	1.479318357	2.22532772	2.321348877	1.506784395	1.881184563
ANKRD45	2.351399963	2.373265977	2.497524339	2.755992565	2.219661381	2.28287986	2.465007839	2.574769853	2.101370696	2.304474471	2.328507259	2.175967115	2.126718355	2.647551167	2.354455945	2.26532729	2.155536356	2.254849016	2.359110413	2.132924194	2.62648109	2.221380554	2.303520534	2.448804454	2.16966913	2.498820385	2.361774976	2.347094663	2.770199527	2.28058675	2.500891987	2.523196214	2.373349158	2.172640981	2.112309438	2.317250139	2.214967003
ANKRD46	2.71948997	3.310828857	2.418766127	3.186566374	2.480664537	2.520843066	2.576456612	2.394272611	2.51643232	2.565908566	2.500216452	2.800365304	3.003159714	2.588484227	2.609348769	2.467750704	2.374849819	2.557003708	2.816683877	2.694195219	2.706129265	2.768167929	2.772506066	2.665341214	2.317929466	2.543229897	2.71899218	2.471485566	2.593076188	2.194341387	2.801248759	2.638115791	2.803338558	2.805825962	2.931380563	3.673582036	2.246209896
ANKRD49	1.009690382	1.387070494	1.060835999	1.335924876	1.185076365	1.164680239	1.233737175	0.894457443	1.048929631	0.955231688	2.253129377	1.142316973	1.400115732	1.524459631	1.276185967	1.234565444	2.74066928	1.050129338	1.442338417	0.98430155	1.959264467	0.970335384	0.995599022	3.023628636	1.5995245	1.128944771	0.794824268	0.959660608	1.768986576	0.964820083	0.679803552	1.3878081	1.07352489	1.085711926	0.913581156	1.871197561	1.322869877
ANKRD5	1.423390014	1.661511472	1.767649235	1.611290701	1.230416181	1.583973011	2.417409424	1.667590135	1.209046987	1.519131563	1.715484829	2.057070103	1.757243074	1.078356168	1.481691201	1.414161442	1.531468206	1.449251544	1.067779927	1.626992031	1.416426317	1.672297192	1.58084344	2.879537383	1.917635807	1.594566617	1.635160655	1.48656479	1.432500214	1.379249986	1.205943218	1.75151336	1.423053297	1.65127853	1.859606321	2.073156394	1.33047358
ANKRD50	2.417321364	2.674081464	2.663517674	2.213235236	1.943031636	1.613419965	1.927421706	1.90711174	1.661340257	1.771066314	2.177016888	1.440098303	1.528260918	2.881447757	1.480999659	1.662280464	1.582883373	1.510426249	2.81150728	1.723278577	1.891746755	1.665856955	2.035258104	2.029978496	1.895367845	2.635080367	1.749737743	2.040370048	3.184140844	1.820028326	1.692579376	1.458453926	3.422580889	2.267841352	1.844652165	1.688071387	1.813867299
ANKRD52	2.536606941	2.371348007	2.532770402	2.297110969	2.642879082	2.611515373	2.574588681	2.360797523	2.953830601	2.638275235	2.538045643	2.973780606	2.490184814	2.526536025	2.954118341	2.618708884	2.601732197	2.392655648	2.642011756	2.708438206	2.463753437	2.259148762	2.52335973	2.713389826	2.398167829	3.13586578	2.359862844	2.830733877	2.33697328	2.410126458	2.616506242	2.839889702	2.469172191	2.579509233	2.192909167	2.430586926	2.317447081
ANKRD53	2.26054583	1.948600952	2.67635139	2.205304646	2.399601223	2.588364611	2.772139058	1.25631735	1.906149599	2.831371394	2.59435134	2.064888633	2.188614371	2.421008316	2.660114654	1.930187224	2.983760866	2.735971255	2.698477783	2.289731123	2.656140194	2.250300004	2.536781131	2.780246492	2.689855254	1.961299935	2.726089255	2.409090185	2.034446114	2.40434295	2.265704298	2.009256701	2.295253417	1.985811171	2.388260479	1.506437273	3.213310624
ANKRD54	1.316607376	1.477083401	1.737963302	1.344090809	2.672570229	1.961319382	1.667170061	1.517670392	1.709288636	2.197864107	1.722307105	1.778295029	1.807310047	1.641558564	1.748088778	1.804502142	1.459470179	1.839864371	1.684148395	1.751027847	1.521710866	2.266682983	2.091250451	2.053385703	1.590382731	2.174933785	1.585005489	1.804688244	1.981801164	1.887475371	1.541539447	1.889715889	1.872799981	1.53112104	1.360505621	1.927468611	1.603041656
ANKRD55	1.835331385	1.582660611	1.737867121	1.815857909	1.471342083	1.83910982	1.998676065	1.957597687	2.102534604	2.039657559	2.091005531	1.63555871	1.459522362	1.917003725	2.441237451	1.582369962	1.607365767	1.719640344	1.83693352	1.663165852	2.454178458	1.744134191	2.186409876	1.461946591	1.428302213	1.908843757	2.049429194	1.835454646	1.668896488	1.671576947	1.56177057	1.141770421	1.812532103	1.805877171	1.39096065	1.797188787	2.247598278
ANKRD56	0.900736913	1.03070506	1.32476707	1.135341117	1.476356237	3.26985213	1.331059754	1.024815753	0.907594326	0.791986409	2.542724313	1.329446246	1.023847647	1.079433031	1.241348656	1.120093457	1.491684572	0.931499671	2.023692249	1.631721277	0.828472057	2.660499443	1.064320408	1.129565683	1.313484122	0.99957446	1.350434252	1.203133058	1.190317022	1.0143878	1.748896463	1.623565618	1.115584553	1.2722065	1.815306832	1.600097292	1.76337692
ANKRD57	1.613230515	1.273148723	1.200336394	1.444411971	1.33263539	1.303243479	1.148992168	1.226918196	1.630570059	1.325299024	1.205554353	1.64494682	1.090251146	1.217817232	1.419995269	1.453809999	0.965857565	1.520500413	1.580758779	1.18488629	1.623768433	1.25473163	1.247897805	1.12876302	1.222152293	1.451442792	1.535864908	1.631986357	1.611845034	1.413859174	1.894044442	1.334853244	1.336813989	1.44837536	1.492047459	1.449551188	1.112129164
ANKRD58	1.882359466	3.173313659	2.558673802	2.439008474	2.938719097	1.963925543	2.25082764	2.587195617	2.533204137	2.371440188	2.320606104	2.467635535	1.683127745	2.574881771	2.636030017	2.406908276	1.770271889	2.398705892	2.065898835	2.32385279	3.628084816	2.717576598	2.606874646	2.733265948	2.679536497	3.264249659	2.513615044	2.116998786	2.513615044	2.122608387	2.32385279	2.035221335	2.068265386	2.30334269	2.28484854	1.997268884	2.100695886
ANKRD6	1.396337785	2.32323264	1.561946057	1.145936552	1.513552576	1.489147732	0.776118936	1.176794547	1.361785021	1.35414851	1.082275881	1.529957074	1.179566073	1.250177358	1.390493447	1.58112012	1.38216521	1.244992985	1.156538492	1.093998951	1.037912362	1.730862366	1.05280365	1.252060872	1.253814168	1.72617092	1.39245254	1.820706528	1.86121265	1.256064992	1.063132566	1.714346308	1.277079235	1.372238668	1.459858481	1.270585081	1.159812593
ANKRD7	1.639532747	0.93564644	1.542920901	0.934016319	1.258845124	0.861312916	0.859139421	1.200378113	0.946296565	0.945209817	1.154626046	2.072601595	1.021934185	1.426530252	0.689606823	1.39121096	1.118111333	1.024379603	0.655009044	2.221782904	1.032369316	0.891627455	0.952296592	1.329393466	1.051597305	1.051685104	0.958530323	0.863707361	1.387340832	0.61058273	0.954667166	2.144870945	1.142996105	1.315960213	1.219469069	1.229917154	0.851678892
ANKRD9	1.761222527	1.663755563	1.88519267	1.978712985	1.76447788	1.784626982	2.012017662	1.586925871	2.35362838	1.975953054	1.854296848	1.983181693	2.410109016	1.978982041	2.180537678	1.84374212	1.946854929	2.119131145	1.803274451	1.982579045	1.799443761	2.116072527	2.17489627	1.763779487	1.793495685	1.783795028	2.316717402	2.00822828	2.147660879	2.401400321	2.123402687	2.082253329	2.046079649	2.179583074	1.939258711	1.437751081	1.710480426
ANKS1A	1.908181992	1.934967562	2.15492446	2.025752233	2.40774817	1.933725628	2.215135482	1.837502735	2.152661917	1.921522008	2.093298023	2.300342674	1.932956484	2.004867032	2.164792927	1.992234312	1.99651485	1.900343766	2.268932505	2.10669292	2.045735754	2.339318109	2.252567327	2.284955511	2.477462894	1.644209907	1.999830369	1.967305015	2.138326243	2.107608075	2.20805956	1.850768916	2.237512237	2.08414465	2.134451772	2.058199807	1.846481029
ANKS1B	0.940062261	1.287794567	0.957239035	0.912947045	1.090364463	1.046110156	0.850017514	0.901863982	2.283721757	0.980062366	0.83911997	0.780574637	0.896260424	1.074078033	0.885573535	0.94255502	1.035945408	1.102201648	1.141547133	1.137506057	1.01843962	1.099760945	0.761070018	0.95129764	0.868809064	1.239708193	1.336900751	1.06881754	1.146844362	0.959807564	0.930878936	0.992161244	0.871669974	1.149765203	1.269519961	1.117511175	0.950232229
ANKS3	2.995041701	3.235587959	3.072270613	3.023195575	2.640214827	3.219651656	2.953187395	2.591472274	2.956699131	3.169622776	3.074503535	3.135838724	2.222044037	3.067659084	2.732789388	2.9727223	2.987578562	3.413660421	3.531744072	2.890707758	3.67684122	2.999799066	3.047598684	2.989390927	3.092455583	3.026846216	2.730926796	2.719558513	2.259107449	3.109513293	2.861347407	3.152768898	3.244176206	2.436653698	3.045060794	3.120533101	2.923963996
ANKS4B	1.012704397	1.331702899	1.813721034	1.254098526	1.773357288	1.392092426	1.128262939	1.285907466	1.625623181	0.964676335	1.414242282	1.621374499	1.256525303	1.145064173	1.461971229	1.373079649	1.421594261	1.164496812	1.409050151	1.031290295	1.358797494	0.92458641	1.392008169	1.457005216	1.162611686	1.279376911	1.131711797	1.579721753	1.202795936	1.118502832	1.086099636	1.548186553	1.631950927	1.556629649	1.166387549	1.471549339	1.328075756
ANKS6	2.939603837	2.769801966	2.75755164	2.819523681	2.676472154	2.877482194	2.82235067	2.850566241	2.920646942	3.006990457	2.69204503	2.942217844	2.848561301	2.705582528	2.785264543	3.107663714	3.048115508	2.935115913	2.87438648	2.965771306	2.941919891	2.723069849	2.747890439	2.879351245	2.98510729	3.16227897	2.647022163	3.009976371	2.490220539	2.875301183	2.919371645	3.132284688	2.718594553	2.601445895	2.873812067	2.867424571	3.028968938
ANKZF1	2.398902892	1.900886429	1.758977055	2.199910622	3.965701793	1.752250008	2.276147774	2.210868343	2.146967091	1.86886744	2.233035192	1.82405064	1.915421146	1.875115506	1.787942649	1.975885705	2.466867482	2.027881984	2.531995479	2.000279702	2.013068187	1.858124816	1.655084054	2.645367905	2.222389547	2.130961321	1.704337038	2.573317324	2.277165775	2.135536928	1.928186365	2.240502274	1.731544579	2.583052101	1.770787116	2.925894843	2.157082952
ANLN	1.646190198	2.755073325	2.4244922	1.818148126	1.791380629	1.636332869	1.788393139	1.523721717	1.459969917	1.705590702	1.64979251	1.85010825	1.905437454	1.831686443	2.04820277	1.600448706	1.550921715	1.610566519	1.755822	1.601338643	2.069421241	1.690994546	1.368067502	1.734396128	1.853410042	2.526430064	1.579810866	1.792946703	2.05041772	1.862825748	1.604889087	1.913781802	1.769816552	1.79561325	1.89963145	2.009573269	1.903432354
ANO1	1.402878981	1.436036168	1.647205804	1.270927916	1.542218571	1.432746979	1.173584512	1.455490666	1.192082552	1.403468936	1.562621431	1.41312454	1.745111545	1.358373628	1.510916133	2.006318613	2.521855714	1.888572338	1.443068198	1.796704078	1.43790659	1.477709863	1.482949289	1.537275793	1.530738527	1.835259394	2.362704712	1.434196899	1.933575101	1.497345084	1.272327296	1.420782627	1.58899352	1.421972589	1.504135988	1.531324503	1.377781722
ANO10	3.076629898	2.926696709	2.228263164	2.805516398	3.344293053	3.647400665	3.313344501	2.86260393	2.964023173	2.70294704	3.532598265	2.920318798	2.994344389	2.920737022	3.205338236	2.528547766	2.962141166	3.731290037	3.343490495	3.007759878	3.266964952	3.346821504	2.991718442	3.277045637	3.19929288	2.98339092	2.528708228	3.508463085	2.111806189	2.970855808	2.70060581	2.826921168	3.49794411	1.847955234	3.092174652	3.001185519	3.140474279
ANO2	1.553524213	2.422439842	1.219648272	2.88012229	1.768133801	1.80550276	1.786119795	0.651081293	2.197527597	1.623721979	1.57989203	1.487168116	2.251485581	1.80550276	2.163301821	1.440544227	2.232451859	2.247640521	2.26220354	1.399841144	1.798669272	1.677614178	1.511628862	1.3975243	3.259439348	1.632352978	1.098651438	1.772770267	1.505340286	2.586065218	2.210488274	1.05082516	1.000764783	1.574514625	1.369887662	1.798917505	3.372385488
ANO3	1.582253916	1.219890981	0.967425553	1.166486468	0.946515332	1.24190117	1.253171876	1.124280271	1.019314304	1.555932565	1.040579387	1.155530474	0.959630695	0.930852676	1.27084391	1.113910074	1.161983826	0.820027277	1.276004445	0.853947351	1.044650104	1.406345191	0.941679221	1.046831112	1.729931367	0.967485219	0.997307911	1.154118787	1.307582791	0.883480858	1.105420469	1.21386671	1.019443467	1.427014134	0.831494542	1.119263189	1.170344226
ANO4	1.39452775	1.766161327	1.621171093	1.648091959	2.177224051	1.903298982	1.587448057	1.830170062	1.794727281	1.837360704	1.812909359	1.98827654	1.652282013	1.736684753	2.25305268	1.625299722	1.706612975	1.635649959	2.087104774	1.865127482	1.975651032	1.909528279	1.775999708	1.712359612	1.361530643	1.894934947	1.685494695	1.664105152	1.661570173	1.933616159	1.896290348	1.986311694	1.692576044	1.653447518	2.285739136	2.222347452	1.352790703
ANO5	1.664872643	1.723319387	0.935550801	1.648607055	1.687494215	1.474215222	2.170356994	3.812078797	1.321379618	2.12544709	1.167763674	1.572154753	1.43267494	1.726084666	1.50276071	1.452715675	1.821314094	1.243451154	2.942331211	1.169846341	1.669661121	1.322566762	1.442152748	2.248263442	1.872531346	1.996311138	1.599946324	2.988855928	1.97031444	2.725325099	1.071698693	2.035591269	2.600096835	1.790135487	1.340609412	1.135328404	1.159632381
ANO6	2.142396916	2.499232921	1.946684193	2.361495003	1.969724453	1.79260825	1.954130432	2.205921178	1.827077343	3.1009435	1.981710998	2.095884555	2.349794836	2.40816352	2.804137443	2.335743555	3.298642883	2.146098396	2.069586771	2.219032654	1.887751622	2.110117211	2.240611698	2.078803194	2.368404411	2.194713216	1.95377446	2.258758933	2.154067823	3.397871203	2.563732685	2.27944228	2.101485738	2.758799957	2.289433964	2.374466065	2.064231407
ANO7	3.165236555	2.687702893	3.276294676	3.400528747	2.802988307	2.970073258	2.975636998	2.76820458	3.233240633	3.138887113	3.03818179	3.03686783	2.741706276	2.910494154	3.198918568	2.806876807	2.865540487	3.274954366	3.079252262	2.727570576	2.914661434	3.307493016	3.103501258	3.089904573	3.272979106	2.887328793	2.888830861	3.10529394	2.925236965	2.958281307	3.183617895	3.486941016	3.194667359	2.743264077	3.003847679	2.822551218	2.695859777
ANO8	1.784230396	1.12960176	1.111509816	1.710470931	2.058285884	1.12703249	1.769885304	1.752435678	1.110546339	1.480200089	1.334394005	2.195099522	1.630823555	2.118984893	1.656409204	1.141591688	1.463071621	1.480728239	1.944908587	1.309522906	1.390022252	1.003589893	1.734474246	1.673145638	1.29922751	1.431647602	1.159884653	1.466793954	1.275264089	3.18656883	1.454457229	1.075480157	1.200711222	1.08959195	1.430316301	1.186244416	1.29869499
ANO9	3.075773874	2.899245657	2.840089412	2.826626692	2.637392494	2.971993218	3.177951165	2.529486136	2.580413089	2.515793891	2.761667855	3.060142204	3.197295542	2.13106314	3.03683581	2.838388708	2.622853363	2.949551211	2.742376534	3.364133371	2.749628061	2.667377774	3.006348924	2.705853948	2.782949636	2.486675304	2.622266869	2.786756617	2.707230881	2.942988834	2.770090817	3.109447149	2.779352963	3.080161843	2.874297495	2.86467289	2.669249319
ANP32A	2.381089948	2.250575082	1.439622043	1.445851578	1.742814752	1.446420581	2.072673727	2.472432407	2.044203655	2.249274449	1.312205206	2.228690091	2.692037559	1.707279984	1.635138724	2.276554845	2.141706731	2.181145924	1.465105114	1.959528406	3.081727536	2.727733555	2.369092306	1.703608573	1.719710556	2.812018144	1.723853745	1.537703375	1.874632348	1.734359777	1.623624378	2.475346168	1.624248063	1.674445102	1.743494042	2.405389569	1.569904613
ANP32B	1.466360102	1.648974275	1.345570108	1.004395615	1.246933968	2.004296717	1.805907802	1.607302615	1.765066917	1.152505762	2.393854795	1.892101946	1.062963865	2.01612235	1.466248632	2.270967984	1.89297231	1.280831382	0.957046607	4.222839244	1.303292238	1.753615913	1.586377963	1.380839121	1.313396896	1.436818016	1.417169192	1.425605257	1.769815083	1.332002974	1.385744282	1.392510054	1.632935285	1.284546002	1.426601572	2.007114974	1.314043976
ANP32C	0.711985535	0.712230782	1.318359056	0.549877184	0.683536868	0.818054917	0.739943707	0.721918043	0.936141409	1.088562498	0.706957969	0.618669003	0.5015635	0.846626208	1.133197475	0.715418995	0.691752647	0.749871018	0.946797707	0.57487266	0.424971962	0.975407326	0.66061586	0.786104158	0.820966778	0.58463762	0.95227979	1.214049237	1.561390569	0.436621388	0.724602043	0.559796933	0.659245339	0.811887078	0.589777073	0.649994324	0.765546348
ANP32D	1.996722829	3.258655599	1.517080702	1.887917852	1.881486745	1.165600976	1.701543018	2.73889197	1.180110509	1.503104942	2.45331994	1.859106665	1.471845496	1.151543344	1.627788614	1.477236085	1.461263634	1.526393118	1.612766287	1.773291955	1.404826069	1.08933895	1.566829076	1.466049001	1.368542328	1.656290995	4.077185408	3.047121037	1.499107949	1.723284985	1.520492282	1.533900396	1.527698813	1.369725926	1.623003563	1.693171641	1.677961886
ANP32E	0.747884869	1.374867911	1.086495454	0.863732947	0.803059838	0.626483894	0.716383788	0.898217128	0.65571952	0.997907128	0.559994814	0.738732271	0.777794829	0.907088926	0.912383984	1.24701374	0.840140778	0.760029347	0.861406812	1.242820092	0.660053001	0.770661634	0.775046593	0.765078453	1.123862975	1.085994024	0.775331145	0.845047037	1.281448113	0.667658018	0.831822916	0.754093979	0.756110317	1.211980075	0.760034865	0.787976453	0.788791376
ANPEP	1.901455919	1.895401766	1.957961021	1.882432938	2.26337285	1.906985482	1.847500284	1.808525944	1.79870421	1.808391625	1.866727536	2.044541954	2.056350592	1.790309733	2.41917723	1.333558296	2.015378607	1.783282816	2.129783527	1.421841838	2.238637915	1.87992663	1.764984332	1.740678509	1.664988516	1.726161265	1.975304212	1.515697427	2.035667417	1.927478104	1.773653573	1.463847085	2.371454883	2.906636668	1.664409081	1.516265557	2.410077882
ANTXR1	1.726319287	1.429783387	1.744237884	1.323699078	1.451075524	1.428638434	1.04665173	1.503236498	1.59707928	1.734830359	1.254930611	1.402413272	1.924721922	2.176739109	1.488272572	1.418892663	1.845443019	1.331172304	1.461531309	1.755939146	1.48918221	1.769476004	1.44651339	1.575063612	1.28014113	2.57910462	2.054223572	1.519221899	1.54102552	1.496842427	1.707286306	1.488019974	1.55830796	1.364629275	1.579587741	1.5046977	1.227821954
ANTXR2	2.234931873	2.154559368	2.201091819	1.757483193	1.856492617	2.514230939	1.819975163	2.238236885	2.134110659	2.334843014	2.128874459	2.110114866	2.079496636	1.849279862	2.00918457	2.643354414	1.846729639	2.081376826	2.13125924	2.168994735	2.543523747	1.968746658	2.231360022	2.082931646	1.999552223	2.090979338	2.31494085	1.905782048	2.147308219	2.106433221	1.832894364	2.292035001	2.169379103	1.961642902	2.265304622	1.941007959	2.041383691
ANUBL1	1.347105542	0.815381737	1.097115242	0.662772324	0.923370585	0.902323393	0.739657278	1.541618188	0.977273996	1.196605299	0.779987692	1.395768757	0.701161811	1.124344858	1.201012715	0.878623045	1.017176085	1.178098549	1.034931344	1.184943776	1.536538763	1.068765571	1.166268363	1.041230049	0.695221101	0.955465302	0.8482566	0.926834489	1.114623366	0.98083663	0.913890433	1.217765041	0.740137794	1.959138355	0.789748375	0.693691588	0.724020842
ANXA1	1.573379107	1.342269954	1.189626642	1.209608319	1.150823356	1.321396705	1.385222188	1.308805353	1.59805321	1.45405909	1.353094951	1.53544531	1.69885793	0.960294411	1.25377881	1.181515204	1.412800359	0.991988568	1.165123345	1.118195903	1.592419125	1.667957792	1.15096952	1.173811907	1.220102753	1.602460607	2.186210826	1.421822523	1.357429271	1.073567644	1.39263323	1.587709876	1.233022955	1.090072733	2.110996993	1.329521309	0.969674627
ANXA10	1.35763418	3.87475259	1.423511399	0.936950853	2.461793653	1.446604229	1.642803772	2.060533365	2.120861144	2.068947031	1.201265293	1.516509267	1.383949265	1.270722795	1.711545218	1.247719473	1.525459976	1.783149539	1.940983802	1.468962561	1.335721997	1.655736398	1.375328718	1.450591364	1.248113117	1.521113056	1.378983203	2.079360399	3.831439242	1.659785963	0.928197486	1.732875672	2.750501711	1.804780142	1.43785005	1.479333398	1.687441528
ANXA11	1.675566637	1.902570714	2.005111711	1.844067975	1.53359887	1.902673668	1.890377954	1.598241146	1.848157525	1.748387536	1.724562254	1.766918753	1.556622721	2.11618174	1.941225636	2.326925915	2.139941684	1.831432989	1.765310081	2.144273106	2.128144143	1.671039095	1.851157609	1.829236366	1.708754414	1.72738352	1.614959162	1.762375395	1.940420266	1.927643366	2.081561664	2.025002108	1.719347604	1.695380387	1.679578655	1.790940054	1.63389643
ANXA13	1.364860293	1.493052265	1.251678082	1.206570629	1.537874012	1.290295457	1.152375065	1.203055838	1.780489024	2.175181164	1.273205077	1.078239707	1.598287818	1.523764459	1.268893691	1.352474619	1.080393603	1.286376623	1.460452589	1.853814707	1.158651808	1.380984924	1.164046636	1.192360209	1.243040547	1.438034674	1.188616589	1.497170447	1.47489471	1.039857288	1.422317096	1.384324213	1.322447055	1.668341953	1.376516309	0.966794905	1.31757226
ANXA2	1.585829717	1.733050622	1.492546537	1.758593235	1.641177092	1.504142828	2.34377626	1.905781654	1.693706512	2.239744868	1.812094634	1.549938832	2.098521839	2.277749483	1.660492379	2.833807285	1.826606747	1.776334844	2.10977787	1.639245413	1.712497044	1.867789902	1.799747834	1.539308235	3.665569233	1.372641236	1.683199983	1.688696031	2.120949211	1.674713519	1.718575208	1.449016017	1.932213286	1.655819237	2.019670312	1.506285534	1.896663049
ANXA2P1	2.511915604	2.359137681	1.928444363	1.914846328	2.558575528	2.168854067	2.33220824	3.94175343	2.079978021	2.03438461	1.923378429	2.467744209	2.49494028	2.098286487	1.745804089	2.446591711	2.960473008	2.568918409	1.672982921	2.02265987	2.10715024	1.861919671	2.306015354	2.446501692	2.028914739	1.913348592	1.954551299	1.840672974	3.354946917	2.402816894	3.124311042	2.127900519	3.047266944	1.974010891	1.398761532	2.677336134	2.229964092
ANXA2P2	1.925873338	1.288273255	1.543167217	1.404562031	2.019926857	3.974276202	1.568729649	1.072331569	1.270582429	1.164762076	4.748615007	1.19616735	2.719363679	2.211766821	1.559316182	1.966124024	2.615166339	0.711378865	1.266275902	1.154786676	2.022417029	4.18351023	1.917233452	1.964727057	1.47234985	2.253981895	2.229295954	1.786558956	2.491315759	3.182253801	1.640321584	1.266410065	1.868398219	1.499987372	1.805341738	1.45611616	1.097230866
ANXA2P3	1.453383191	2.982595475	1.515135461	2.807208906	1.689340976	2.234566275	1.370287583	3.529423634	2.05707068	1.490755125	1.36016426	1.507289886	1.725616216	1.342364084	1.226452036	1.619490048	1.28525167	1.969329179	1.494180079	2.051111434	1.551021646	1.376204826	2.167114633	1.623523645	3.112076687	1.540929367	2.652124006	1.880238723	2.3871727	1.80576467	1.674101039	1.543481438	1.737554789	2.816268531	2.102036838	1.086776846	1.767019601
ANXA3	0.82863229	0.599135994	0.995033671	1.128029981	0.636621315	0.604409015	0.570704927	0.615167133	0.570278584	1.696857923	0.579569338	1.197410613	0.577323916	0.963243456	0.606777914	0.657937935	0.592207155	0.60152955	0.822243913	0.4646533	0.496800188	0.71008117	0.802340322	0.695158837	0.798717492	0.649248918	0.614222241	0.564981484	1.153122498	0.997549305	0.964445122	0.895942619	1.701432993	1.079927225	0.680110198	0.584661063	0.960049009
ANXA4	2.202334921	1.783537608	1.731211674	1.818752475	1.537384439	1.46841108	1.839502682	1.56784134	1.805645803	1.974334172	1.949845408	1.670856111	1.770709556	1.855857316	1.695670838	1.936744258	1.471598804	1.81521887	1.795505666	2.151090572	2.281725164	1.622294065	1.681058838	1.913907243	1.86944707	1.692181256	1.734433909	2.016737896	1.792181802	1.717128597	1.800501243	1.88421393	1.721001024	1.554018609	1.80179822	1.751517681	1.985989071
ANXA5	2.168867478	2.686738174	1.616501232	2.442496473	1.594360618	2.704457235	1.725357924	1.697004622	1.606112662	2.061392786	1.724034238	1.689617349	1.715941602	1.848637499	2.276371843	1.981330256	1.71571331	1.678373083	2.076156955	1.855525171	2.085972179	1.944567922	1.765181485	2.461623744	1.668443065	2.443415556	1.935804226	1.864812821	2.386296922	1.761222143	1.69776206	1.993144597	2.287147698	2.283157663	1.714895102	1.70959679	2.832104094
ANXA6	2.104352934	1.708854066	2.363446274	1.976435242	1.799819663	2.043737781	2.245216719	1.495286392	1.611801233	1.417181153	1.715627187	1.668472543	1.520406957	2.008843344	2.387880954	1.850318001	1.787302248	1.438978268	2.325740546	1.446051253	1.918674434	2.227141026	1.504640904	1.572942712	1.88985466	1.922052576	1.443306513	1.748606097	2.118618214	1.784921124	1.467375775	1.760746295	1.693289022	1.72263663	1.923424946	2.020968797	1.755256814
ANXA7	1.473859096	1.730964706	1.685332223	1.408920312	1.518054503	1.547181901	1.696542256	1.670475168	1.762296284	1.743268784	1.528001953	1.706025912	1.61229701	2.033964499	1.605521781	2.484022899	1.462903788	1.882421079	1.94727095	1.629654594	1.343184168	1.448189325	1.522338531	1.506731748	1.921783368	1.652134983	1.669305272	1.909007419	1.844323335	1.812439848	1.705475371	1.739280606	1.609725939	1.716323049	1.418452696	1.538314113	1.496042841
ANXA8 /// ANXA8L1 /// ANXA8L2	1.575875441	2.406782545	2.066709269	1.763503875	1.596807578	1.825131331	2.015660785	2.101566176	2.06019672	1.69128203	1.841385426	1.832273065	2.093149339	2.271561633	2.077304076	1.85898107	1.901540271	1.792587884	1.815059129	1.699678037	2.236279394	2.181550433	2.212709668	1.968997961	1.606715807	1.773966933	1.755376261	2.183806223	1.778452066	1.805891294	2.053619803	1.841155117	1.866696934	1.959978493	2.012434515	1.8726404	1.825288743
ANXA8L1	4.008624256	2.654315374	2.549677803	2.479138423	2.489018246	2.620123755	2.849911507	3.230317891	2.693329435	2.503471148	2.510845345	2.258230813	2.573408013	3.019519669	2.999120346	3.008621058	2.725116645	2.414559903	3.179469697	2.821877626	2.946160358	1.537544644	2.486110103	2.714940979	2.669709173	2.362848684	2.541745617	2.916929343	2.272512425	2.979988265	2.932704362	2.96641127	2.764054292	3.218997504	2.970475091	3.166753515	2.516160394
ANXA9	1.733159047	1.567396703	1.484454989	2.086357555	1.764277324	1.337218313	1.44546633	1.836321586	1.337218313	1.840196236	1.64876434	1.513999191	1.380929201	1.505402312	1.824576556	1.501043332	2.916743351	1.781519525	1.509810466	1.512698277	1.674670511	1.360578576	1.691148022	2.133577685	1.686476563	1.4777048	1.600351841	2.087882319	1.889217896	1.489001238	1.479403513	3.574510536	1.835283775	1.397695443	1.95241	1.627870983	1.735739224
AOAH	2.724986704	3.400620649	2.847061143	3.020898251	3.037990615	3.179488194	3.280100062	3.580867394	2.486567654	3.324579054	3.07945902	2.812390837	3.051392582	3.056831061	3.710419742	2.749168514	3.539301873	3.331815082	3.802239032	3.09165271	2.789996418	3.397941484	3.323912613	3.397941484	3.408296442	3.119810931	2.812613827	3.086202732	3.396942321	3.137250861	3.686245329	3.768176668	3.12008343	2.602517169	2.969754865	2.915709248	2.865932781
AOC2	2.35955535	1.631314281	2.174317192	1.940687428	1.992585672	2.148192738	2.094979505	2.273905714	1.696187086	1.919735265	2.201844301	1.991007685	2.050795864	1.675936251	1.654107428	2.04439625	2.296874194	1.802137218	1.801330435	1.759579384	1.710163888	2.324227054	1.562925882	1.97962961	2.262608956	1.98699151	1.179804521	2.506660995	1.846611164	1.77107605	1.585818366	2.387257022	1.888261367	2.776832652	1.844291661	2.751116425	2.42376398
AOC3	1.265718099	1.005649623	1.42588511	1.580811773	1.164764431	1.376450865	1.880605803	1.420050059	1.108014304	1.021287344	1.298385743	1.074065601	1.474113294	1.453507929	1.135816026	1.802819567	2.395357179	1.542166094	1.451624702	1.143678556	1.184831873	1.44817969	1.327624054	1.113020717	1.140641549	1.172511458	1.451556443	2.691549009	1.340278905	1.468811265	1.328292786	1.090516602	1.09532236	1.074250222	1.549834423	0.995697787	1.33401095
AOX1	0.82843286	1.105332556	1.489920208	0.902756322	2.053874011	1.119838858	1.376856387	1.224796215	1.122228131	0.504601012	1.066336204	1.377112381	1.41303681	1.471659334	1.457238364	0.848400357	1.013174876	1.792653898	0.934594169	1.254174826	0.787706165	1.046193764	1.509795242	1.225833823	1.495238773	1.276560911	1.090965933	1.519058449	1.730568353	0.928418697	1.309974624	1.158785845	1.187016572	1.00153187	1.14676573	0.990835071	1.461053126
AP1AR	0.879721528	1.763161658	1.026283324	0.882834325	1.051389243	0.852916067	0.686783348	0.864648685	0.806010361	0.888032749	1.326774878	0.765895105	0.697130785	0.629787731	0.715332205	0.864016446	0.782412468	0.752261384	1.422878599	1.808023811	0.755904872	0.892578365	0.640686915	0.855507138	0.689507663	0.835483329	1.040096242	0.744379657	0.748401149	1.092540842	0.883378137	0.654109282	0.654486999	1.695015216	1.207932816	1.091130009	0.763407995
AP1B1	3.465992787	3.200457848	3.182553679	3.055333354	3.148978851	3.436176826	3.259572923	2.901615388	3.480318377	3.365390345	3.205596623	3.567281731	2.981592708	2.93595174	3.268830803	3.243638354	3.09731643	3.274823872	3.436592248	3.121335254	3.351010469	3.317849362	3.351717669	3.471710434	3.119127755	3.15765204	3.051556317	3.193132606	3.230926475	3.332603338	2.814925333	3.267176228	3.154648888	3.185319107	2.92302847	2.564997596	3.31199737
AP1G1	1.845558073	2.168404079	1.582059244	1.571043754	1.436040645	1.517182002	1.742815946	1.58943722	1.496155368	1.861950088	1.755931067	1.878598938	2.154153825	1.98415073	1.623088526	1.722565842	1.829050734	1.967096234	1.401322555	2.645898807	1.642065714	1.855761502	1.548596489	1.62238194	1.56298343	1.97074512	1.500967694	1.685775857	1.919906251	1.366224325	1.657322518	1.836194724	1.761660791	1.846969734	1.529764806	2.03746628	1.508006794
AP1G2	2.911695759	2.95968565	2.694115312	2.999299481	2.866366499	3.057931894	3.433967667	2.589168221	2.98501091	2.798471151	3.55694792	3.020584525	2.881837573	2.334831656	2.964218576	3.544334561	3.041573943	2.670001688	2.920290292	2.718993177	3.136018297	3.596244167	3.044561388	3.77060975	2.573489372	2.316490863	2.695462556	2.826535472	3.189605611	3.266815463	2.391035137	2.670369353	2.468888405	2.922955871	2.922863954	2.688293069	2.653916302
AP1M1	2.310001353	2.398116966	2.697563378	1.714961814	2.350548029	2.274744918	2.296826869	2.323148518	1.978596739	2.591594273	2.197723383	2.445500717	2.478640713	2.723424051	2.07834063	1.946284471	2.145482993	2.461440961	2.391006681	2.477222741	2.466657956	2.25376468	2.310135645	2.51503369	2.507797039	2.047920649	2.266311899	2.139701759	2.07113056	2.390875196	2.053686941	2.018179426	2.334474928	2.300788588	2.535003513	1.802804967	2.961552395
AP1M2	1.25219318	2.067835103	1.397553042	1.556572977	2.032590029	1.296927313	1.36564478	1.330816807	1.754070523	1.529669933	1.50902341	1.755530378	1.758658639	1.103079405	1.359283983	1.231442382	1.326854343	1.323434366	1.353025158	2.580955482	1.639302939	1.045998804	1.623106796	1.487409376	1.500628932	1.559285235	1.971017469	1.82516463	1.484958068	1.757140827	1.399862654	1.427702512	1.553332058	1.220216781	1.402226416	1.806079445	1.53030727
AP1S1	1.769305936	1.374796823	1.573430993	1.081521776	1.230250743	1.776738492	1.743938122	1.556306222	1.921523199	1.829112689	1.779869605	1.620385815	1.327834395	1.90410339	1.545570189	1.486651516	1.38738933	1.683452793	1.543109184	1.395553154	2.171192052	1.957947488	1.811324187	1.519473199	2.114193655	1.351751076	1.539235102	1.460616898	1.551448352	1.650929386	1.628534717	1.748363829	1.609283837	1.602303134	2.697562242	1.656108816	1.150385629
AP1S2	1.81118214	1.662338413	1.74677762	1.478259714	1.364562081	1.611846855	1.517636833	1.682100855	0.98846297	1.846541171	1.351782996	1.404649356	1.332338206	1.944023544	1.525623717	1.445996924	1.686819651	1.458420315	1.627364503	1.556941902	1.369700931	1.704626995	1.402715962	1.165140866	1.438804386	1.403910004	1.636739817	1.235682799	1.425112195	1.613078827	1.724103307	1.32721437	2.569436565	1.169432442	1.439436605	1.356222753	2.297873456
AP1S2 /// LOC653653	1.096490584	0.673960854	1.104531807	1.082235688	0.709598093	0.581852297	0.609631068	0.67003162	0.858269345	1.085251146	0.398548958	0.773653746	0.857446947	1.056649978	0.630282391	1.074468597	0.600584692	0.720335401	0.667874527	0.918264705	0.981582866	1.345926517	0.630978967	0.521060946	1.126186556	0.737630194	0.809595752	0.607342749	1.588437956	0.824584573	0.723794359	1.443449936	0.918841198	0.872529584	1.009734946	1.226496359	0.517409823
AP1S3	1.796035203	1.400308085	1.647806892	1.645118013	1.676356832	1.358486457	1.228127176	1.347451263	1.627360911	1.613056876	1.355950944	1.633956936	1.351530893	1.372746093	1.65853034	1.265648831	1.382190706	1.41010897	1.645985728	1.501227745	1.261130733	1.555456032	1.676535135	1.464227847	1.102240561	1.398930176	1.875379238	1.408617469	1.357787553	1.383654648	1.364425957	1.559018078	1.575482148	1.17895259	1.566933336	1.740342782	1.699416895
AP2A1	1.914772014	1.740401594	2.041436363	1.975667303	2.065685436	2.024390108	2.402893844	2.101578481	2.305835091	1.995470258	2.192788289	2.266964932	1.994242297	2.299577709	2.09069919	1.864843924	2.317208462	2.41885693	2.287262662	2.252177556	1.879107038	1.880746102	2.101874141	2.320778216	2.332266342	1.648985803	2.037021423	1.996700949	1.946140185	2.02626857	2.420689205	2.209691358	1.903734271	1.737901604	2.060859261	2.023401222	1.814501904
AP2A2	2.453821682	2.821490793	2.512703359	2.231122963	2.370176661	2.450429631	2.378790457	2.559646536	2.509695087	2.732014556	2.719822483	2.410371055	2.197383169	2.586820972	2.323443026	2.663558915	2.414335196	2.511554238	2.314931809	2.732235547	2.30858795	2.496138952	2.382525429	2.41965667	2.346503822	2.580162543	2.865185823	2.351064721	2.575210387	2.275919923	2.591511015	2.398189402	2.381900801	2.598456072	2.322957063	2.416189304	2.175573234
AP2B1	1.361301208	1.084715637	1.549114092	1.563782624	1.566842376	1.565705025	1.313078096	1.411683073	1.521750935	1.446339936	1.318643561	1.701565004	2.00566919	2.076326113	2.211149114	1.005523028	1.530701654	1.777770721	1.576511457	2.881775163	1.120746087	1.472877044	1.317940963	1.306955529	1.347086723	1.35677706	1.060120809	1.042231627	1.185324112	1.532964742	1.278175305	2.452029438	1.348025312	1.852926922	2.048915611	1.072098291	1.521126629
AP2M1	1.744756269	2.23137611	2.473530901	2.154161349	2.014586932	1.941821848	1.830067963	2.285718094	2.100655802	2.042319598	2.891158649	2.166370729	2.452886747	2.123660602	2.060752782	2.763000341	1.839392411	2.114939181	2.001356211	2.319482681	1.929160586	2.435537959	2.706061149	2.117776997	2.475424313	2.107239727	2.045894675	2.08725509	2.018623728	1.925744464	1.922220708	2.065176498	2.125166356	2.189120856	3.255437478	2.078152834	2.022538724
AP2S1	3.307452115	3.268385983	3.440261064	3.648063739	3.33962625	3.283445539	3.407265183	3.471567688	3.365843799	3.902683787	3.497046378	3.487147705	3.101125873	3.390880445	3.659932074	3.342477266	3.344642761	3.833656751	3.515926124	3.474726948	3.447174629	3.359615476	3.307341897	3.710951788	3.753294389	3.177573213	3.465181414	3.407379229	3.253224896	3.460775412	3.426051681	3.375594672	3.478931347	3.460696138	3.471763498	3.340018519	3.407942495
AP3B1	1.153725194	1.114871567	1.13612837	1.091375958	1.370644733	1.147430236	1.001746902	0.872121212	1.530289915	1.465576877	1.426969936	1.326729167	1.100447135	1.500654799	1.417739248	1.311921968	1.31499238	1.025980424	1.154682597	1.082912054	1.028849081	0.999568026	1.029723387	1.355001212	1.063635543	1.073182217	1.356123213	1.349980693	1.390305714	1.078955488	1.073672498	1.242895547	1.363466695	1.667442858	1.05705801	1.679451078	1.35335937
AP3B2	2.183726006	2.825062979	1.987910274	2.536662505	2.290256871	2.475572862	2.702102831	1.968484567	2.624945846	1.956588664	2.299724646	2.643548967	2.1966523	2.460101949	2.018967231	2.002514586	2.280349308	2.303186248	2.360889448	2.353592017	2.028436843	1.88027011	2.532109788	2.483142055	2.365008029	2.046387093	2.558914949	2.17303186	2.357881885	2.298141313	2.518524724	2.355932933	2.298869994	2.421305973	2.240951261	1.837678598	2.440058575
AP3D1	2.092477546	1.979341066	2.098247181	1.923321031	1.625058567	2.010361161	1.988329952	1.74768334	1.643702368	2.031292598	2.022474658	2.148782025	2.048726312	2.021919056	2.245045907	2.365070027	2.120570717	1.809865984	1.703018946	2.258875632	2.212966032	1.863725456	2.019965957	1.735585543	2.033080142	2.15101933	1.822036142	1.893424971	2.243662115	2.257885142	2.173394877	1.874396624	1.950462565	1.789527184	2.337685494	2.320778636	1.776994576
AP3M1	1.911399224	1.879861002	1.288729628	1.445118356	1.627063732	1.691960231	1.935144866	2.002600374	1.256022556	1.562124126	2.120614223	1.474485918	1.981929298	1.374975294	1.28796881	1.565504128	1.69233802	1.535966683	1.511034547	1.271363587	1.500441529	2.227683286	2.074673961	1.375249926	1.553652971	1.58120203	1.261338206	1.626960529	1.440482964	1.567538558	1.586596539	1.364479635	1.283921976	1.683636359	1.564607069	1.852553962	1.87633127
AP3M2	1.447279119	1.667456425	1.641323664	1.741428576	1.639969111	1.697732317	1.441549086	1.608664064	1.6917862	2.055809595	1.785082375	1.7477826	1.553797709	1.801667213	1.918028749	1.441546227	1.445740969	1.46274662	1.841782693	1.722745792	1.531182516	1.656918692	1.445538846	1.688046921	1.683399247	1.704514516	1.793816682	1.605383026	2.089791332	1.512208988	1.720548121	1.828915031	1.7651999	1.581888808	1.670452626	1.555889011	1.483971945
AP3S1	2.085743017	4.77209451	1.550553534	1.569643582	1.96652567	1.293792394	1.893028987	2.151985482	1.422363865	2.026372969	3.662676396	5.924465231	2.013773538	4.18202114	1.421791163	2.623127856	1.538622254	0.988035866	2.79935461	2.868759424	3.684174177	0.849409849	2.535138931	3.458241312	3.996036812	4.346090454	1.227188695	2.524764931	4.533189674	3.899457627	0.964717317	1.750570761	3.604211753	0.900820822	2.601238754	3.808294955	4.31955872
AP3S2	1.992331591	2.308011516	2.085821916	2.28010623	2.378617798	2.663855221	2.130961068	2.469873444	2.044649264	2.143379502	2.287661166	2.695416379	2.017743466	2.020466335	2.283167664	1.922584707	2.01117609	2.223597618	2.363219154	2.030527693	2.11394362	2.326722592	2.892498603	2.172212177	2.303544537	1.913259953	2.235561065	2.099448679	1.974592431	2.120448375	2.193901492	1.99074482	2.217028059	2.113030513	1.91882241	2.426528911	2.063562227
AP4B1	3.150731518	2.734285637	2.178723658	2.567814048	2.349857552	2.449958437	2.591685889	2.47447911	2.470571238	2.849060067	3.216824733	2.466902894	3.069500069	3.089573271	2.333845788	2.786563338	2.312059168	2.98537341	2.386691108	2.883141698	2.819651324	2.206931718	2.723328032	2.734895486	3.540070145	3.092615692	2.712866882	2.900522755	2.642762015	2.658402453	2.424484622	2.366447794	2.67254566	2.60903289	2.589208744	2.518033498	3.292706609
AP4E1	2.002843285	1.791865303	1.88333364	1.560871613	1.574629279	1.725126534	1.842789481	2.223945455	1.351248256	1.960105877	2.067648466	2.514025657	2.463698815	1.841567703	1.588110744	1.645748276	1.420937439	1.704417809	1.849773892	2.081496507	2.07792321	1.523956379	2.23483616	1.97476615	1.733046075	1.697210056	1.778095364	2.176816054	1.518852394	2.080597432	1.540226589	2.25010065	1.964441742	1.870961573	1.609950629	1.536148757	2.229365467
AP4M1	2.217567198	2.040974175	2.432815946	1.964977359	1.769210555	2.24954721	2.097953089	1.771205947	2.223432194	2.181564451	3.803798417	2.2232498	1.837154869	2.461835211	2.230455203	2.121774299	1.937494139	2.401444724	2.201422686	2.166612866	2.115339183	2.127254985	2.31257879	2.102219816	2.135678905	2.1100538	2.097682119	1.941265435	1.841587002	2.065286169	2.416546542	1.759940198	4.404764568	1.715054035	2.298937595	1.974631037	2.027489821
AP4S1	0.648506888	0.533931735	0.606641471	0.487670458	0.835570053	0.805471811	0.545657043	0.843452192	1.020371425	1.087988515	0.633391838	1.242241618	1.080231187	0.812605643	0.573112804	0.936259887	0.549745543	0.816191324	1.211454841	0.698693343	0.672768431	0.819979221	0.825321823	0.790998394	0.829096982	1.060185958	0.743632577	0.739766804	0.970568872	0.768776704	0.80097126	0.764418157	0.708748604	1.006197769	0.872655197	0.87082634	0.541547156
APAF1	2.773638975	2.827925032	2.840853711	2.643318064	2.918693881	2.833008867	2.981739257	3.143657955	2.59485923	2.785812486	2.476083471	2.607427784	2.371000999	2.729820296	2.536709866	2.500696834	2.610660537	2.463694469	2.765135113	2.546231394	2.76289667	2.570092781	2.587109271	2.949998204	2.711270765	2.707762369	2.663722872	2.372127783	2.843552227	2.85488303	2.680031106	2.948694039	2.654964715	3.02872387	2.649529556	2.749055158	2.789350457
APBA1	2.955133947	2.666097033	2.897461214	3.470748817	2.662109825	2.83437164	2.514020845	2.485657434	2.857846406	2.437007684	2.238389329	2.740600039	3.3857431	2.265026665	3.031904222	3.638953344	2.622669353	2.346688543	2.514405821	2.775846781	2.640092294	3.230561496	2.624951186	3.47916492	2.258644738	2.885112327	2.629500369	3.881689656	2.688729058	2.484999122	2.298038395	3.19885707	2.682869743	3.134937607	4.251523258	2.771517584	2.715804529
APBA2	2.182640046	2.161692921	1.764786381	2.03794734	1.801347878	1.596568754	1.9947229	1.976188449	1.702319966	2.003004907	1.971176777	2.0909428	1.669796082	1.615575279	1.700835432	1.527947975	1.840387849	1.901299203	1.928403088	1.754787108	2.174782544	1.489603528	1.957203958	1.915581737	1.793812499	1.887401288	1.875739912	2.229454276	1.817902843	1.543661388	2.387178038	1.863324704	2.06216741	1.659330026	1.73296574	1.935774844	2.042880022
APBA3	3.061610519	2.753890798	2.329589567	2.812128222	2.36638794	3.536682838	2.774049906	2.607337281	3.144380191	2.793569043	2.685520489	3.077609812	2.107732715	2.617043518	2.759437219	2.612883702	2.685733813	2.866559139	2.71725207	2.525922357	2.636788753	3.820499387	3.14577821	2.61966518	3.033251876	3.062519207	2.772728951	2.41689063	2.70641879	3.387080799	2.795007068	3.308015323	2.62744068	2.695236049	2.398718675	2.35416244	3.339292053
APBB1	2.183819383	1.931724272	1.992289171	2.105769358	2.07587338	2.101354178	2.246838506	2.1205988	2.222769364	2.297193302	2.115387151	2.263529306	2.194135518	2.105184181	2.15027157	2.183888381	2.234458138	2.236284446	2.267883212	2.010900339	2.221327933	1.885766027	2.051777673	2.174193673	2.155212116	2.207838356	2.371010851	1.994747764	2.269887302	2.202628858	2.01629958	2.145909796	2.07774013	1.944727974	2.317942534	2.348549408	1.865508263
APBB1IP	1.821583238	2.019354489	2.236368359	1.880955482	1.467417222	1.734332351	1.946691006	2.186016592	1.657036021	1.72988047	1.910008907	3.441927729	1.816290121	2.194436172	2.167100961	1.739986789	1.829601607	2.030093304	2.377534102	2.128267815	1.916077113	1.274595882	2.152563341	1.766734345	2.442293776	2.731588597	2.07107351	1.931307914	2.032855867	2.69728358	1.650065054	2.121709348	1.733082385	2.066868671	1.871735916	2.166138875	1.802727834
APBB2	1.684911164	1.883661754	1.766942551	1.981262299	1.756259629	1.611892643	1.985870942	1.776135958	1.595205229	1.496762205	1.62007516	1.722924084	1.621122026	1.649357411	1.845939672	1.459544341	1.786057499	1.649591082	1.874164291	1.509945331	1.75397283	1.567596196	1.591625548	1.714435748	1.53948069	1.736285129	1.805270549	1.751987174	1.800073888	1.506003331	1.648336397	1.79157561	1.745712624	1.823322023	1.726754155	1.723867565	1.755612243
APBB3	2.443184272	2.974433446	2.382981627	2.743131334	2.723484676	2.514223833	2.737774451	2.554783031	2.873540041	2.403204896	2.725805592	2.851028033	2.899352331	2.67112839	3.032759069	2.544875936	2.86167311	2.823361243	2.813771791	2.803938467	2.791752923	2.876742886	3.077851981	2.606446699	2.591422845	2.817216522	2.56345488	2.794707421	2.571556743	3.075477782	2.60715005	2.849371909	2.969827523	2.042631041	2.697143946	3.166482444	2.807951812
APC	0.881488472	1.487350545	0.977409631	1.127211346	2.468661793	1.309908671	1.50748988	1.829580428	1.031282412	1.371242848	1.965684857	2.656566043	2.161138739	1.391049586	1.040348908	1.057705415	1.80472996	1.404894481	1.411119989	1.52276532	2.148263803	2.310380617	1.09582575	1.350737797	1.564167796	1.395703529	1.245555589	1.552008372	1.263111709	1.199545128	1.564364326	1.033681946	1.374560131	1.588708851	1.15728324	1.634659751	1.069974697
APC2	1.87671935	2.874406343	1.589486385	2.181413822	1.99233569	1.851056227	1.829890765	1.667093081	1.421132768	1.993482152	1.900530496	1.923636126	1.988102597	2.065444725	2.185382347	1.99233569	1.968789113	1.821068611	1.741034131	2.178911215	1.951677642	1.669747138	2.181525407	2.560281544	1.792614141	2.152568208	2.028595201	1.895472524	1.760439476	1.781252462	1.908442936	1.324673854	1.760540022	1.36479164	2.253114037	1.597655779	1.707351278
APCDD1	2.471544954	2.611359626	2.979110582	2.516612359	2.744802468	2.613420833	2.594148412	2.416314562	2.916305824	2.799872112	2.784659129	2.828608972	3.143209144	2.6450559	2.909048873	2.628244865	2.518547269	2.679178226	2.820325274	2.208844479	2.733761295	2.671981131	2.988162061	2.895801188	2.574240146	2.247227951	2.879564046	2.791468086	2.705610945	2.987768119	3.070274464	3.297305291	2.464503895	3.011567374	2.670793319	2.327371935	2.395025667
APCDD1L	2.375866304	1.940645371	2.331712132	2.115591898	1.804045801	2.137138703	2.330049342	1.894460144	2.183825494	1.746800995	2.009663382	1.998386614	1.955220688	1.935278658	1.76152111	2.0362393	1.826711085	1.830938723	2.097280644	2.241526938	2.103649754	2.122665769	1.980738903	1.984927049	1.951310446	1.52158029	2.028797053	2.243017864	2.170897318	2.13715249	1.955784088	2.301007087	1.920059423	1.997960832	1.955387643	1.997512841	2.023132136
APCS	1.988601706	1.514380745	1.269890844	1.742024696	1.738148636	0.993647071	1.651086379	1.441033775	1.154652616	1.623357646	1.467868032	1.123047823	0.721577516	1.913614864	1.421802557	1.831919458	1.057005734	1.336104884	1.190452806	1.050077369	1.292635403	1.646337949	1.292802915	2.380210009	1.042874334	2.80485408	1.160803101	1.219767485	1.401937279	1.402607329	1.362655608	1.854388417	1.678584096	1.054767718	1.389373845	1.303858737	1.030897193
APEH	4.479580571	3.704797492	4.229193896	3.897940287	3.546779611	3.53483537	3.673211611	3.388053924	3.422028653	3.73558709	3.36655429	3.519794475	2.913557903	4.025787901	3.494844283	3.426452446	3.3262093	3.41943965	3.701886549	3.565793011	4.203410851	3.107017973	3.653906787	3.792313815	3.716672765	3.295718252	3.628961335	3.375684521	4.227451026	3.941081253	3.919052808	4.071039014	3.623429077	3.422356658	3.217763712	3.254276612	3.829027889
APEX1	1.462647878	1.935457705	1.534818265	1.509148907	2.198963536	1.781342829	1.881946966	2.479648092	1.665633262	1.682318344	1.950168221	2.222460871	2.24516838	1.901692626	1.418713784	1.332425251	2.601972455	1.485832034	1.91515975	2.413023351	2.489659759	1.835883846	2.104293308	2.413933522	1.559646912	1.862915928	1.666501001	2.377799729	1.406738164	1.845622677	1.714011933	1.616168538	1.419389543	2.366240556	1.25182704	1.232622429	1.189207267
APEX2	2.794129207	2.395371816	2.847670986	2.984677684	2.82327864	2.870556815	3.496001181	2.852581983	2.638561387	2.701654374	2.996455385	3.191285949	3.837256617	2.721317835	2.905699897	2.81712582	2.847483228	3.190834943	2.682324267	2.98090893	2.751690386	3.054321162	3.180406424	3.001440544	3.358462386	2.736773749	2.925151029	2.809012361	2.775088221	3.486897972	2.899868805	3.251649492	2.904858995	2.689674252	3.25302085	3.132829804	3.090182718
APH1A	1.56976233	1.601076554	1.630336022	1.644153633	1.57999758	1.615970733	1.637295362	1.661414844	1.622639726	1.639321411	1.878246833	1.647930273	1.491030915	1.584362617	1.535705366	1.518948025	1.792434351	1.595735572	1.765560694	1.6904913	1.627045463	1.365590114	1.640488507	1.759918667	1.527275422	1.603375271	1.534111866	1.64945423	1.491279979	1.579977741	1.556685075	1.595794174	1.51964175	1.657248142	1.588515247	1.79255061	1.699621391
APH1B	1.94552817	2.199375694	2.087470738	1.619148304	2.030876728	1.920948096	1.802708739	2.364806462	1.972701416	2.374560695	2.227082051	1.976461979	1.914628797	1.822394288	1.956802465	1.94998607	1.861739617	2.168365643	2.410177574	1.933893895	2.339912499	1.910028331	1.994279098	1.741540888	1.883918712	2.528135336	1.689916812	2.14674868	2.416931446	2.043380999	1.977211651	2.110163317	2.208497132	1.973014759	1.928384088	1.725057682	1.824009114
API5	1.678067159	2.766512622	1.955319091	2.011212109	2.046812457	1.741781	2.064039158	2.193161375	1.854608727	2.411882098	1.792473171	2.388191123	2.345478948	1.829180626	1.972026196	2.506877494	2.297243918	1.781164856	1.657135894	1.819423582	1.602491999	2.70797942	1.678064061	1.914768082	2.088928209	2.041230393	2.997964264	2.613085854	3.054027545	1.854086791	1.725284671	1.817441205	1.943970068	1.511888533	1.797143837	2.733540386	1.591519467
APIP	0.976216102	1.166345043	1.792543888	0.857319337	0.864415569	0.793911767	0.808856265	5.023842048	0.996032577	1.005328182	1.182320628	0.919654025	1.070665155	1.477329912	1.258310384	0.952366788	0.829813281	1.974561839	2.706113246	0.583399977	0.585916193	1.460214378	1.096366286	1.159583274	1.630529906	1.780715151	0.922552533	2.064078389	1.932234032	1.275811257	1.245727015	2.03923631	0.74664347	0.953378837	1.054883273	1.07010611	0.70262693
APITD1	1.769133786	1.950953915	1.775716621	1.74444503	2.0580993	2.142259522	1.538921545	2.121535559	2.076023689	1.735743722	1.964241892	2.016690441	2.247827229	1.834509642	1.828030096	1.919917828	2.005277287	2.34016933	2.525639862	2.288523058	1.732557034	1.577874554	1.944838707	1.649210487	1.746021078	2.088793577	2.088141046	2.066754235	2.026656162	1.978947834	1.998186185	1.698842774	1.973074093	1.79688415	1.679182896	1.959560691	2.149613765
APITD1 /// CORT	1.150471198	1.136294169	2.036494043	1.552319493	1.462034205	1.223677727	1.129661641	2.652904621	1.296801349	1.243658218	1.447359736	1.428954471	1.315621147	1.086467302	1.309071526	1.05968847	1.216796479	2.122428716	2.181163753	1.906859957	1.071158488	1.148147331	1.143180308	1.684461542	1.770763551	1.562645325	1.250716337	1.285237141	1.69961096	1.397616016	1.431515942	1.742575701	1.048186011	1.404073144	1.454115892	1.132997913	1.289086583
APLF	0.554807743	0.495011766	0.718101476	1.024816833	0.820510947	0.609601409	1.871241376	0.557810029	0.636105228	1.222341068	1.890613732	0.890372817	0.562128233	0.942335715	0.846567832	0.798797454	0.45627071	0.627413709	0.581614887	0.645872487	1.056965743	0.631139875	0.772131125	0.795805502	0.747401315	0.803002207	1.031074352	1.402665607	0.766794472	1.212606984	0.872163944	0.958067686	0.653455927	1.943763301	0.771353268	2.496159289	0.77888737
APLF /// PROKR1	2.3518112	1.391495971	1.060897608	1.520288092	0.934379698	2.042997378	3.849079453	1.625739633	1.859265124	1.440810426	3.069623792	1.403345804	1.74854699	1.298253348	1.196751751	1.612333762	1.625739633	1.338018148	1.002758538	1.611286999	1.250042222	1.120201304	4.304403327	3.049302762	1.341754577	1.806685267	5.819440484	1.228302997	2.59999714	2.494697769	1.442892925	1.265072858	1.2958984	2.274757954	1.798448139	5.78360473	1.490702236
APLN	2.4978965	2.721369223	3.097624318	2.272713527	2.832630515	3.724716142	2.25580105	1.867004119	2.73343599	2.751773675	2.731060642	2.47167266	2.314899704	2.819803637	2.427871246	2.544168276	2.802701132	2.131079081	2.61671812	3.014889912	2.828299337	3.729547669	2.575781956	2.49390963	2.967706089	3.279343122	2.55806471	2.968358829	2.829977813	2.686654617	2.774308361	2.554801007	2.495774603	3.553867187	2.738314377	2.265543653	2.535591782
APLNR	2.949812027	2.923773093	2.170219216	1.94637003	2.025828217	2.432353296	2.230118834	4.300865275	2.321678653	2.378685668	1.956622445	2.674678454	3.440462081	2.375279242	2.745774831	1.88487349	3.079379963	2.542013661	2.65655197	2.462309872	1.800766863	2.450313177	2.721376067	2.531393989	4.100411714	2.709814314	4.117767484	3.062347044	2.678651357	2.421550503	2.003836643	1.843319413	2.158642682	2.008729088	2.557158113	2.088997381	2.286677874
APLP1	1.479784711	1.159176594	1.456831613	1.210312983	1.138368814	1.484978372	1.095009445	1.091991638	1.277832595	1.370245175	1.02579487	1.335870689	1.105608514	0.912097479	1.331148533	1.161519532	2.052526719	1.350801342	1.238030981	1.288000065	2.128405744	1.042088828	1.299689824	1.34168371	1.330376328	1.315395173	1.122385773	1.920561497	1.077133929	1.413670033	1.332601597	1.297620754	1.324440018	0.900072566	1.413099088	1.538491002	1.230981171
APLP2	2.298980377	1.69878897	1.845441574	1.835361302	3.188243574	1.813043538	1.788829918	2.217999432	1.745279641	3.618824621	2.099402184	1.872845863	1.883790742	2.545337406	1.674470345	3.388615875	3.833998488	2.22206678	2.011896816	1.629173004	2.802914339	2.523574066	2.352847134	1.998390874	3.484847198	2.593409861	1.82210087	3.006234035	2.177034745	1.939745799	1.557505535	2.09437412	1.535140871	2.312375987	2.069884315	2.028342226	1.893899385
APOA1	1.966041636	1.801319593	1.946033461	1.814902628	2.067705978	1.932930232	2.334795802	1.822248048	2.275827157	1.96718918	1.826579627	1.86615232	1.801029132	1.786180649	2.178899177	1.934833157	1.98604019	2.270187881	2.097498005	1.979129178	2.258579301	1.732361147	2.209084915	2.026985293	1.951147648	1.821264319	1.910952661	2.034780217	1.706956972	2.097120386	2.097184632	1.983153215	1.787141766	2.11332164	1.850066205	1.740822953	1.786512759
APOA1BP	2.087605514	2.049220009	1.989599423	1.488211712	1.462753728	1.880094116	1.894935298	1.959127056	1.45757715	1.873599191	1.736746195	1.719661748	1.371266514	1.946793362	2.29273524	2.004752617	1.502636311	1.395545357	1.639308709	1.863448635	1.843245603	1.664357203	2.029504025	1.619199299	1.48130838	1.411676944	1.804607393	2.325876488	1.924404983	1.56857575	1.643268179	1.62503006	1.417506945	1.939815873	1.854859886	2.339383421	1.658224537
APOA2	2.323240428	2.575653779	2.358426762	2.528985889	2.265237125	2.592177724	2.19367444	2.618433504	2.424378722	2.5240976	2.353860325	2.560778	2.622128853	2.233603883	2.512331735	2.170057351	2.744419013	2.732973204	2.460146162	2.31980266	2.487670437	2.165572126	2.27455743	2.510292004	2.490161075	2.011288836	2.350203041	2.367548295	2.36959724	2.298229727	2.205490649	2.175766514	2.58984238	1.916997889	2.535942629	2.284717818	2.484771648
APOA4	2.506055651	2.627069282	2.397634808	2.506465172	2.64437157	3.251794478	3.348953477	2.673447603	2.702523637	2.684709447	2.589290915	2.58284095	2.451179757	2.322897117	2.552536352	2.560214882	2.322897117	2.774201414	2.612750149	2.917477221	2.482152833	3.041868283	2.771275609	2.761434263	2.858517808	1.943627307	2.418405738	2.504318026	2.667631167	2.856389949	2.784840707	2.984238782	2.8576312	3.127957892	2.129105641	2.313165403	3.311397028
APOA5	3.0051644	2.543831838	2.855326724	2.551962928	2.60057791	2.992955992	2.956936196	2.644274166	2.693422316	2.685723231	2.777421121	2.638252395	2.496390823	2.946248568	2.475527117	2.440873824	2.878154689	2.838521414	2.651357923	2.599977233	2.82065169	3.425338595	2.700348076	2.688305639	2.676769524	3.009389959	2.908697021	2.784058296	2.851434597	2.750399437	2.775339973	2.346837365	2.840670519	2.574803971	3.605089564	2.682844183	2.753178661
APOB	1.383421884	1.491842455	1.971629251	0.980049191	0.970274778	0.903889773	0.730175088	1.955191861	1.659883531	1.457932321	0.863870485	0.830399385	1.450620226	0.999579105	0.999667612	1.020800956	0.883711374	1.074128406	0.892376603	0.778194091	1.360742694	1.095725878	1.038657201	0.899134118	0.885061217	1.316742724	1.001931081	0.916848507	1.066330423	0.884610405	0.946659868	1.290104283	1.176110407	1.258793203	3.968346446	0.886107297	1.439947812
APOB48R	2.751094943	3.468427191	2.568944692	2.949391478	3.320335504	2.737555613	2.949139192	2.714093046	3.113881733	2.735705518	3.58128298	2.647153248	2.443558715	3.120525256	3.018433656	2.989757185	2.947961859	3.056167204	2.924810275	2.668330677	3.300287657	2.789406547	3.153181022	3.058792155	2.599097592	2.961778337	3.197695818	3.062729581	2.423007121	2.959918996	3.648421798	2.904029412	2.99732455	2.218151562	2.75889149	2.431975704	2.840155602
APOBEC1	2.966370301	2.903391145	2.623432029	3.259186109	2.895472169	3.074347877	3.218286923	2.702621796	3.330177406	4.099342951	3.39818744	2.725540246	3.939379623	3.278657475	3.243907142	3.222386158	2.698802054	2.943033203	2.378299426	3.461320701	3.239211001	3.391414795	3.296441141	2.656314932	3.410428445	2.465327077	3.330022463	2.427205182	2.639476973	3.532550941	3.137426488	2.744572321	2.877005703	2.682612418	3.18680522	3.795620394	3.673970874
APOBEC2	0.901179546	0.970577625	1.12573399	1.028923005	0.880398626	1.073154481	1.408611673	2.20950049	0.957635843	0.889769942	1.054301323	1.260063765	1.021113832	0.927261442	0.844746608	1.211381099	0.942189818	1.845873337	1.07653032	1.077520981	1.342657817	1.442916776	1.075599707	0.945972006	1.088614394	1.126377347	1.227824904	0.965159745	0.82314853	1.216873632	1.113394243	1.24558786	0.526377494	1.280040078	1.134330008	1.497732769	0.912675728
APOBEC3A	1.807186526	2.130168365	1.892085767	1.753592613	2.160865824	2.913105522	2.036252379	1.512977221	2.376862462	1.871620795	1.887324115	2.360247336	2.425086852	2.779981891	2.268661519	2.165424852	1.4455036	2.48428929	1.88586796	1.879403393	1.964699757	2.077111386	1.716711803	2.449093317	2.097133585	1.946742628	1.783691895	2.173002455	1.987505311	2.602357415	2.093093231	1.989390809	3.587754879	1.845554205	1.894128239	1.614356166	1.782165539
APOBEC3A /// APOBEC3B	2.204789591	1.951502264	1.701531904	2.169961432	1.790813614	2.231509607	1.842595163	1.62662372	3.391342592	2.277578601	2.442044908	1.520204345	1.735530821	2.379851767	1.983566283	1.666611607	1.99149015	2.563650721	2.149444577	2.180836842	2.528155516	1.985613213	1.862047915	2.07797708	2.000498299	2.438940417	2.328065609	1.720830432	1.596310962	2.411460258	1.540682724	2.144387464	3.056576071	1.513488817	1.548602353	1.522267201	1.54354524
APOBEC3B	0.912452878	1.039597289	0.838308353	0.847236296	0.75341963	0.948181314	0.262465749	0.945231895	0.92410484	1.882028569	0.7759784	1.530179867	0.78411139	1.570085714	0.572364529	1.063330207	1.480047119	0.802210093	1.262576875	0.733306285	0.650647517	0.726660604	0.655686347	0.668375888	3.573085162	0.848439327	0.659529492	0.733848701	1.032797687	0.848067072	0.702960054	0.942740933	0.706191232	1.067252139	1.145458725	0.699740564	1.002136879
APOBEC3C	3.26030132	2.72583386	3.774556887	2.878785635	3.071383153	3.018804681	3.579659186	2.983578594	2.812356423	1.829102202	2.953513856	2.695169983	2.492683868	3.00441484	2.588379166	2.91846005	3.742801785	2.958439349	3.461823596	4.66520789	2.821454748	2.955926218	2.862014463	3.31485567	2.645790758	3.128086559	3.146752596	3.355151204	2.663208153	3.075864258	2.814918189	3.104052739	2.507292533	2.786775364	2.586658599	2.533524082	2.907055714
APOBEC3D	4.161143944	4.451367815	4.090311564	3.948363475	3.864309051	4.141783093	4.384218719	4.063867476	4.848973574	3.747482846	3.718866564	4.213937678	3.970085405	4.49528389	3.873092266	3.868653437	4.11430013	4.648307005	4.420261582	4.527926495	4.077404524	4.229156362	4.26600375	4.52560613	4.036194851	4.296632562	4.038422401	4.18330596	4.1103537	4.290970872	4.07953926	4.092904559	4.395758533	3.900499935	3.699927628	3.644146066	4.660187271
APOBEC3F	1.652757168	1.854562278	1.580479377	1.618022586	1.795520901	2.019797328	1.726382723	1.895287387	2.055928857	1.527423474	1.752179753	1.701753325	1.356491177	2.094293467	1.671978096	1.602024091	1.612383832	2.496049092	1.508835241	1.476812306	1.734329665	1.551518007	1.537073642	1.705586261	1.584490415	1.761692921	2.110659188	1.808230393	1.916491945	1.490509033	1.533142478	1.633107744	1.687924762	1.682136436	1.748099229	1.582823292	1.668527409
APOBEC3G	1.602986694	1.357405095	1.19285213	1.306980214	1.734879432	1.544261264	1.243406275	1.355188648	1.642013016	1.327874239	1.496676402	1.720496934	1.983064535	1.89471527	1.441046406	1.256681628	1.210448404	1.242292691	1.495052894	1.315100143	1.190634104	2.359162215	1.199942237	1.185102869	1.543557552	1.226865031	1.335750957	1.297230527	1.269459996	2.45041382	1.469014614	1.266668366	1.29934613	1.315972153	1.164285564	1.635881503	1.062223458
APOBEC3H	2.580819273	2.860118349	1.980593798	2.376305796	1.952587624	2.483064224	2.797750617	2.043637889	2.262156561	2.193285622	2.379662689	2.126582928	2.244175819	2.278243916	2.296644124	2.049370442	2.204920421	2.633384092	2.180290074	2.261114866	2.457327252	2.45902786	2.523086982	2.557493728	2.226153957	2.302227153	1.954529227	2.419388062	2.132251713	2.361316154	2.833214351	2.448498414	2.391782197	2.116922621	2.283716738	2.286116867	2.400749563
APOBEC4	2.434743401	2.046150822	1.43274066	1.082130135	1.909505863	1.894493909	1.844574639	1.517295946	1.50590133	1.734426684	2.096250959	1.743741331	2.212096222	1.891419171	1.538366942	1.941971476	1.801166578	1.339888613	1.628546418	1.773118053	1.483392224	1.507568408	1.446108472	2.126536959	1.859045452	1.426010199	1.876230932	1.2344455	2.037308395	1.67330634	1.7189401	2.470246555	2.202657954	1.371638059	1.271923439	1.695055196	1.905164677
APOC1	2.209611648	2.698814672	2.495844012	2.491644778	2.390542832	2.087082639	2.538700311	2.373186146	2.775449396	2.775439555	2.153063653	2.296448766	2.239199182	2.404501366	2.585754155	2.523557926	2.580426726	2.381218423	2.720642221	2.364172704	2.425968186	2.308695358	2.387742559	2.539929325	2.263471081	2.401724792	2.300651831	2.790210736	2.025658757	2.6660973	2.190867879	2.142871573	2.186228296	2.293996581	2.673979249	2.247074574	2.509648065
APOC1 /// APOE	1.199904073	0.783960551	0.862647961	1.60092853	0.999988607	1.100756232	2.045175649	1.171003714	1.133151915	1.605873134	0.804932493	0.941079615	0.764352638	1.057277815	0.893764867	1.125479253	0.791803717	1.447206997	1.480645275	0.902486666	1.066442092	1.026747621	1.352609031	1.12458155	1.179161448	0.699483961	1.305256115	0.726881775	0.498099236	1.40740466	1.390793387	0.998163287	1.05004655	0.564760061	1.402874313	1.010244213	0.821479742
APOC1P1	2.340221333	2.785444045	1.913188868	2.795744546	1.919325336	2.64309989	3.10519789	1.771611771	2.624909644	2.629731155	2.87979225	2.683973154	2.708190289	3.56214564	2.712244741	1.923818108	2.673891813	2.948987453	2.735514623	3.086238485	2.567101565	2.38841626	2.99370194	3.47097298	2.829518631	2.640129472	2.605255625	2.058495856	1.679026966	4.085926658	2.564684565	2.668011285	2.468263558	1.851583452	3.251457651	2.548801427	2.546988678
APOC2	2.008807291	1.745483195	2.38149486	2.330756093	2.415640691	2.425803399	3.004673516	2.504317853	1.936845893	1.648883504	2.585221092	3.155102666	2.327787773	2.106981131	2.466786965	1.749917008	2.879974209	2.501023906	1.950097494	2.551362553	2.282547456	2.450756531	2.471671642	2.585789114	2.2310332	1.988020478	2.986063247	2.518611309	1.747859603	2.237046145	3.178755368	2.323530139	2.41304828	2.043047308	2.374480705	3.015558004	2.749246742
APOC3	2.072948558	2.740318918	2.472686518	2.137290698	2.684474796	2.551927781	2.593093507	2.508665141	2.288709936	2.327999476	2.351286254	2.733586721	2.31188635	2.31188635	2.750030939	2.461760494	2.234852364	2.293816444	2.656165306	2.109905781	2.556763835	2.17683132	3.012772566	2.172345694	2.339390403	2.443277499	2.158978528	3.343722047	2.170013168	2.32539525	2.236669569	2.392141364	2.389808838	2.014720799	2.001533059	2.295790119	2.452069326
APOC4	2.734008097	2.797642648	2.680154625	3.081869305	2.625265509	2.657255392	3.435023803	2.902702947	2.693042635	2.933081828	2.740106887	2.690511062	2.304906395	2.422164275	2.606508852	2.242192416	2.499262194	2.799389974	2.340805526	2.683548248	2.619250776	3.184997677	2.839598035	2.796555926	2.372511442	2.836852551	2.440794294	2.014712838	2.524044464	2.635989374	2.509254274	1.858751614	2.092737731	3.852858884	1.79108871	2.67212349	2.140650861
APOD	2.967591772	1.382915196	1.216411719	1.397000343	1.366364908	1.368293646	2.714482098	1.551408081	1.926183991	1.976964833	1.467469208	1.439950689	1.151948464	2.911662183	1.598260878	2.166730146	2.834100971	1.600485108	1.388750866	1.380015146	1.487003126	1.459531512	1.40714339	1.472816152	1.824204435	1.81445491	2.013343561	2.315317546	1.567535461	1.460904909	1.66080971	1.859478533	1.349342582	1.214783559	4.331038901	3.008782322	1.961201492
APOE	2.004355844	1.982207638	2.252634488	0.76104858	1.999069441	1.967897893	1.782873793	2.316800481	2.186827887	1.612524018	1.31165478	1.521196852	2.268402551	1.552277255	2.26913171	1.822339525	1.67067445	2.118209966	2.034186216	2.196452266	2.037462372	1.95970186	2.039774952	1.770841137	1.142204731	2.637866026	1.449296121	1.846289069	1.520793394	1.308710511	1.661379004	1.731430915	1.739043158	1.377798847	0.849566969	2.190959888	1.640373066
APOF	0.809698868	1.26024215	1.102712654	0.698758833	0.871193385	0.734727324	1.061299801	0.977135317	0.865659771	0.772570103	0.80398675	1.170633304	0.926261769	1.432051939	0.944558396	1.123062074	0.967942378	0.873252413	1.110243295	0.833968868	0.842301741	0.759766616	0.775440354	0.822659969	0.96173959	1.075423789	1.051714781	0.972552485	0.809664654	1.34763098	0.993781472	0.937038573	1.206666542	1.15974453	0.968782852	1.341182923	0.917496002
APOH	2.072641585	2.773976019	2.452263829	2.294242817	2.616326821	1.890173793	1.893148306	2.871112465	2.136407711	2.075894959	1.841001372	2.413874018	2.030161819	3.133334391	2.133805012	1.835517114	2.567805075	2.510441933	2.553911496	2.522254314	2.251136544	2.495322085	2.118743377	2.313505916	3.005994944	2.375875288	2.217683881	2.028213288	2.794978568	2.740830614	2.432480218	2.296401588	2.334862701	2.029536275	1.41822193	1.592856172	2.224865809
APOL1	3.748269677	3.35992709	3.463880722	3.624401791	3.399737883	3.717951575	3.690203895	3.222768606	3.444510347	3.295632691	3.440149209	3.268475655	3.379446213	3.406929976	3.625727561	3.283931554	3.529052168	3.401957995	3.507497541	3.417361366	3.517229167	3.572774822	3.53992551	3.457302999	3.625115246	3.560577218	3.558071657	3.525008958	3.269992964	3.382564014	3.389517638	3.249305651	3.396639854	3.197560038	3.344609748	3.202835534	3.486803698
APOL1 /// APOL2	1.720361996	1.029085493	1.275435988	2.112615226	1.567928867	1.83507351	1.530980589	1.168285982	1.048590747	1.128330286	1.260656677	2.034851989	2.667354952	1.09499091	1.828113485	1.189595686	1.129533253	0.887335544	1.363737503	1.222078483	1.326638877	2.10592386	1.740710867	1.069407478	1.749156952	1.216839772	1.369831514	1.488076704	1.975811385	2.038782829	2.252607766	1.500050901	1.649835269	1.350373445	0.946565052	1.600655534	1.882690625
APOL2	2.013097439	2.404522106	2.042475153	1.95133747	2.260137314	2.206389449	3.044572377	2.349939647	2.676265968	2.724588971	2.582290665	1.706050242	2.250873318	2.314552854	2.941666915	2.047983475	1.962938329	2.692053456	2.353025706	2.082628038	1.881709233	2.529451091	2.678836709	2.609115337	2.42226206	2.159867193	2.402618821	2.352176925	2.621483302	2.641975322	2.57249646	2.118276879	2.104938877	3.315301893	2.633972521	2.394373511	2.106393932
APOL3	2.471572812	2.033154992	2.320889995	2.368756388	2.005622221	2.261755024	3.083306964	1.824169863	2.135307618	1.909884601	2.0832233	2.174202972	2.119903367	2.020224656	2.011221503	2.511533343	2.087740955	2.241917703	2.40896726	2.334462038	1.946392284	2.234751326	2.166422602	2.48694769	2.335292496	2.713531036	1.865822998	2.289661639	2.084576705	2.197371198	2.329525632	2.095125127	2.306455673	2.288433777	2.307355415	2.111347207	2.17130977
APOL4	2.665490087	2.184350739	2.358753972	2.77139252	2.323997144	2.442105772	2.742936846	2.478196721	2.356633197	2.510774525	2.414049352	2.588156979	2.374335349	2.671240571	2.229383466	2.282418511	2.407295831	2.505986851	2.322147397	2.455737527	2.289268581	2.350538196	2.44764168	2.557993074	2.350924772	2.277298735	2.40891166	2.560182436	2.041697292	2.348015898	2.737168177	2.731492101	2.726222235	2.237641699	2.383201556	2.28105872	2.634478189
APOL5	3.049990006	2.827100144	2.414486993	2.763829878	2.563430277	2.061993722	2.960116473	2.510661299	2.841189374	2.894133373	2.353229473	2.473381723	2.347278743	2.667655571	2.963441881	2.878906504	2.687608021	2.763355581	1.913409273	2.555758968	2.995654073	2.974481034	2.639342062	2.836654627	2.866196059	2.040649159	2.344331043	2.627243183	1.920870249	2.451708601	2.414000426	2.555859792	2.540131248	2.241490564	3.089924512	2.38032521	1.873886265
APOL6	2.811938488	2.339564433	2.544309631	2.358770768	2.504435932	2.852872172	2.83248692	2.568687251	2.409857963	2.739384538	2.863954238	2.242844891	2.60103165	2.757369372	2.832025117	2.549662392	2.798938034	2.495897023	2.364537701	2.254278752	2.996613865	2.839357682	2.651523064	2.907642247	2.670818669	2.572249358	2.903978502	2.688369657	3.176221398	2.630169549	2.639630097	2.680959134	2.763606036	2.386337632	2.612990434	2.637443419	2.521055398
APOLD1	1.996285716	2.320053483	2.006929513	2.164929372	1.922800132	1.975540185	1.930846575	2.125390785	2.247822555	2.903346108	2.391219494	2.086409034	2.183521506	1.928916092	2.097411999	2.204747649	1.667040757	2.522081029	2.186294778	1.787667908	1.767073392	2.169043698	1.989096622	2.203651517	2.227045806	2.499821606	1.767035099	2.065772022	2.453133778	1.889195464	1.985035903	1.780105035	1.763742155	1.960947714	1.801477115	2.257632519	1.704297181
APOM	1.621763164	1.508547998	1.440157614	1.487389096	0.905268601	1.748315458	1.307989688	1.080857401	1.306986896	1.085269684	1.201593504	1.426619928	1.794844986	1.544046819	0.969046143	1.045057743	1.448681342	1.994123219	1.381004043	1.286366914	1.37857745	1.091879975	1.968329434	1.262370605	1.210153918	1.349817829	1.309734106	1.549697196	1.36302928	1.413178869	1.08091537	1.105540795	1.745981612	1.212940006	1.429625778	0.90736903	1.154252404
APOO	2.008686945	2.376776864	2.147223456	1.838439512	1.437703245	2.380237938	2.247781693	1.942084653	4.484383965	2.270699616	1.874640477	2.110087065	2.463677889	3.024933164	1.549018875	1.831985076	2.969555977	2.040653277	2.243317066	2.196867393	2.255094367	4.448969923	2.105004448	1.777972365	3.618152029	2.80005362	1.676876016	1.875771069	2.193098656	1.975925233	2.408670367	1.802186495	1.337689759	1.377732581	2.06411366	2.052147923	2.21712435
APOOL	2.279069588	2.234417911	3.113391668	2.248097599	1.961638039	2.39788358	2.397064622	2.605211256	1.977277678	2.507368514	2.451275645	2.443373833	2.270811669	2.121372601	2.5557485	2.569273919	2.973508999	1.763789159	2.842456926	2.279419613	2.102060357	2.777313391	2.286950587	2.046934304	2.14180074	2.248435815	2.141607311	2.785077934	2.447527223	2.680913417	2.631585001	2.888764584	2.491685159	2.21152785	2.268600185	2.306095982	2.779163796
APP	1.510981678	1.5794931	1.950198707	1.624084525	1.437536983	1.679808721	2.142128738	1.628571122	2.587977087	1.359815421	1.406971777	1.593922738	2.293615892	1.802522298	1.523980374	2.120444582	1.834961434	1.612957542	1.626781459	1.467282446	1.828338064	1.83289643	1.284761471	1.590915609	1.686381221	2.017653897	1.940450757	1.841737215	2.052552677	1.516616347	1.775524745	1.899056203	1.748448029	1.966831048	1.774279748	1.638030444	1.707879623
APPBP2	1.969745529	3.93302902	1.586483388	2.104558588	1.752140548	1.355133946	1.652405871	2.38786782	1.362252601	1.266246485	1.166494399	1.454074045	1.549727801	1.425606962	1.274250753	1.828287882	1.963201121	1.268950583	1.431227506	2.429686466	1.93805273	1.358716492	1.707307401	2.631205482	1.232161706	3.21871362	1.562059969	2.417837352	1.233980128	2.099027988	1.505271604	2.298959302	3.260110681	1.941781031	1.367189931	1.529741251	1.136244481
APPL1	1.192414847	1.574100826	1.321398656	1.659503745	1.140396225	1.16964728	1.309581686	1.368389973	1.259886516	1.122269019	0.980749831	0.992394967	1.503874731	1.543238962	1.140235562	1.20782734	1.320717784	1.087372025	1.253878771	1.174993231	1.264486008	1.176032864	1.07627312	1.027130611	1.202581349	1.194906057	1.264592328	1.240029489	1.288829763	1.010865503	1.131330622	1.491119457	1.148269108	2.012537386	1.403284664	1.289619578	1.902008632
APPL2	1.41137306	1.676741848	1.917617996	1.275643068	1.453516583	1.790166131	1.686668183	1.571280527	1.26102317	1.480466611	1.448474391	3.463890717	1.504821701	1.379033497	1.668899921	1.219819674	2.187536707	1.70630443	2.279735059	1.44219507	1.453604324	1.675551515	1.332033213	1.772358104	1.390506443	2.121617413	1.209376532	1.18767675	1.549101193	1.485910717	3.183805778	2.132311337	1.538020851	1.5352819	1.676413002	1.769766602	1.481528717
APRT	4.21631046	3.930835672	4.757080709	3.872541406	4.433955494	4.384508587	4.611787412	4.318055089	4.333292208	4.352264878	4.438084261	4.574726807	4.458826403	3.996011218	4.225747643	4.270967478	4.319922865	4.612842835	3.935576165	4.242240459	4.107942964	4.225453272	4.352503839	4.54661142	4.588992187	4.252881517	4.395710205	4.602476977	4.124730151	4.453960826	3.870262083	3.921907909	4.076111522	3.698812617	4.364153963	4.30388521	4.864283705
APTX	2.208635135	2.202371589	2.013054074	1.532583017	1.941353085	1.556589261	1.668645654	1.745088823	2.679125437	1.636722921	1.385820968	1.534468578	1.552272642	2.204849717	1.750747236	1.702590566	1.688248482	1.526692346	2.688047911	1.547344651	1.432618925	1.90234169	1.481674044	1.766159691	1.864690148	2.34985009	1.491475396	1.541037882	2.041526256	1.584865181	1.624987788	1.570681706	1.510218344	1.859708835	1.597028167	2.18030428	2.078879225
AQP1	1.913643413	1.881300238	2.045649422	1.846194855	1.894309559	1.914726523	2.114207915	2.286473172	2.038489321	1.841666202	2.123197387	2.000517767	2.169638193	2.137363973	1.970064479	3.776637929	2.818075337	1.788304786	1.815101115	1.868788335	2.371996723	2.72498763	1.964278886	2.196835915	2.086444507	1.917973937	1.976753964	2.432531763	1.922622119	1.686028519	1.887267891	1.853200672	2.34570907	2.103212252	1.601290045	2.014607447	1.843587541
AQP1 /// FAM188B	3.46810451	3.307060995	3.392660701	3.156076655	2.946284833	2.93013212	3.357163422	3.262665215	2.573515039	2.619941998	2.702059683	2.77131323	2.790754519	1.948008487	3.202503614	3.703818051	3.268662031	3.461517853	3.365887188	3.163717419	2.696654347	2.592206026	3.373614001	3.256620973	3.75768202	3.693231315	3.691322338	3.290346236	3.178534718	3.027907332	2.480394508	2.80637508	3.243076326	2.880552477	3.227622702	3.092721651	2.201138424
AQP10	1.568991528	1.708954376	2.194951563	1.81509778	2.40818209	2.121189317	1.724057097	1.691353541	2.335067388	1.713438194	1.540705981	1.797129249	1.511935407	1.772743258	1.923242723	1.864073424	1.722102079	1.640532586	1.666335688	1.858636571	1.622529694	1.662659905	1.617500777	1.675711353	2.175944336	1.610438605	1.938272398	2.181996071	1.847751621	1.395907383	1.916991661	1.106142981	1.811664617	2.014790995	2.090844745	1.85127576	1.501341832
AQP11	0.899050281	2.096019429	1.191454836	1.574009606	1.114406349	1.209047681	1.152969569	1.542525676	0.787821173	1.347438983	1.059305741	1.243900759	0.872031816	1.250625354	1.054830505	0.971555746	0.989747866	1.233126744	1.340070782	1.436361954	2.201033477	1.173503777	1.001194726	1.245473043	1.295341271	1.048045971	1.156757832	0.825425193	1.274541976	0.969000256	1.068654692	1.173388264	0.994796646	1.209999449	1.40367724	0.872129955	0.905242846
AQP12A /// AQP12B	2.200508548	2.353362298	2.490150902	2.506028151	2.586072032	2.372621682	2.868198529	2.189610555	2.039575252	2.795106816	2.656157402	3.10476014	2.845181216	1.636631347	2.207366768	2.000304897	2.412173882	2.687801768	2.137011399	2.702194753	1.70352856	1.934474821	2.271157781	2.356010541	2.21875979	2.625714382	3.324950046	2.952049444	2.010484832	2.182165861	2.354035033	2.366076223	2.230236549	1.69882497	2.084613408	2.612544331	2.050747561
AQP2	2.758001864	3.179678973	2.734200372	2.499612481	2.422667514	2.382107615	3.102884928	2.696487576	2.773164316	2.984418701	2.42522508	2.745379918	2.711113797	2.491614946	2.909954111	2.108582189	2.580799818	2.838502074	2.764404743	2.53011581	2.830346197	2.520838482	2.753466036	2.69953443	2.656480039	2.53774038	3.043616625	2.396428252	2.352404506	2.783049797	3.051534316	2.953895057	2.660871718	2.356972271	3.014187592	2.57677031	2.844818385
AQP3	2.539178378	2.29527474	1.992670033	2.173120587	2.310676304	2.352912841	2.801946067	2.092268838	2.628601947	2.352545657	2.393364759	2.279616254	1.858508937	2.2833731	2.11833649	2.384463458	2.102430684	2.330946275	2.403008983	2.536077612	2.562876189	2.267539639	2.79676068	2.535263047	2.122774925	2.127434686	2.363894276	2.618673658	1.72863252	2.312496507	2.368913049	2.219885613	1.983622876	1.88198278	2.158513975	2.286074953	2.024818275
AQP4	0.89617507	1.38076687	0.846246654	1.057773025	1.08614571	0.904544672	0.899638927	0.862224251	0.921902685	0.768186836	1.206977838	1.07952189	1.417163932	1.054316821	0.867684597	0.891058469	1.051728787	1.002872767	1.018177118	1.032859687	0.940904625	1.212449142	0.87837942	1.258713554	1.306227143	1.517633974	1.223083659	0.909653335	1.265666514	1.006781113	0.975701272	1.061152189	0.802600804	0.87926902	0.797791148	1.155832372	1.339773993
AQP5	1.963324847	1.710605206	2.016916752	1.914173703	1.743103498	2.216448195	2.049011339	1.538122032	1.551343387	1.556591558	2.194446245	1.59050282	1.935267315	1.900750495	2.427788023	1.189320482	1.871885552	1.914716809	1.728940362	1.504918451	2.380542984	2.726807405	1.61858254	2.123279688	2.085481017	1.711336725	1.898006758	1.841353431	2.086285245	1.958413145	1.812401257	2.063498812	1.98414841	1.847340454	1.387411944	1.392058589	1.65271751
AQP6	2.289094375	2.542401063	1.872839561	2.234559508	1.893789194	2.11047535	2.689524366	2.313639457	2.252296223	2.150427643	2.638951219	2.522391776	1.896157033	1.821262305	1.960837193	1.823818604	2.458013897	2.319460262	1.839113199	1.994651419	2.433535215	2.005673826	3.572099089	2.047255063	2.602184721	2.149096068	1.938950385	2.049421225	2.683672639	2.363375545	2.062758042	2.153048502	1.831390188	2.180843214	2.010399012	2.041546288	1.822890147
AQP7	2.862854561	2.9714565	2.577248838	2.944487691	2.619974793	2.644883812	3.743657761	2.623104609	2.601519552	3.7394182	3.382166641	2.980497925	2.44276798	2.678559516	2.403013839	2.932715908	3.052913782	2.978130096	3.119273095	2.670079716	3.012238737	2.927019495	3.746191067	2.878707156	2.982916372	3.314734534	2.74160055	3.038456006	3.230738389	2.488029676	2.805588123	3.002533449	3.243682345	2.611434488	2.872549664	2.975333944	3.043527405
AQP7 /// AQP7P1 /// AQP7P2 /// LOC100132938	1.676874012	1.721454969	1.623326108	5.619877749	2.065159763	1.514453828	3.502578388	1.296540082	2.698006322	1.796235928	1.982765358	1.64075244	1.70741239	2.837078604	1.397206758	1.6880404	2.415716659	1.87942099	2.143396487	1.865094115	2.783480662	2.824994757	4.517709429	1.840501526	1.640150892	2.270082164	1.30668441	3.527011645	1.489887917	2.96860194	3.319666789	2.236013531	2.026412474	1.489662297	1.615558303	1.799438671	1.397383683
AQP8	3.011786299	3.186049792	2.938690646	3.261412814	2.794442798	2.765398883	3.101725264	3.605836942	3.740691404	3.770167199	3.104424513	3.103992633	2.846052432	3.624839652	2.619747426	2.863003714	3.167586931	3.91353333	3.030947356	3.064695592	2.723299125	2.713818306	3.411658779	2.947968444	3.150109944	3.50568415	3.024684796	3.08696247	3.011985718	3.046690734	3.307891649	2.652497412	4.069401475	3.677991513	3.451060715	2.766528181	3.232653956
[truncated: 19,151 more rows]
