# Supplementary material for: Identification of Key Genes Associated with Endothelial Cell Dysfunction in Atherosclerosis Using Multiple Bioinformatics Tools
Source: Biomed Res Int. 2022 Jan 10;2022:5544276. doi: 10.1155/2022/5544276 (PMC8764276; doi:10.1155/2022/5544276)
Supplement: Supplementary 2 — Quantitative results of endothelial cell function: first, the dataset of endothelial cell migration proliferation was predefined by the Molecular Signatures Database (v7.0). Then, the migration/proliferation of endothelial cells in each sample was quantified by the ssGSEA algorithm. Each value represents the quantified score. [file 5544276.f2.txt]

ID	ENDOTHELIAL_CELL_PROLIFERATION	ENDOTHELIAL_CELL_MIGRATION
GSM2204583	0.071444323	0.430835261
GSM2204584	0.300764188	0.480160484
GSM2204585	0.102612875	0.74031789
GSM2204586	0.536679423	0.824747004
GSM2204587	0.456725993	0.860957907
GSM2204588	0.327330668	0.811299427
GSM2204589	0.132173111	0.660212917
GSM2204590	0.251840178	0.685822812
GSM2204591	0.104699471	0.50526816
GSM2204592	0.056813008	0.527075227
GSM2204593	0	0.671998091
GSM2204594	0.150896219	0.65391524
GSM2204595	0.23984821	0.540737586
GSM2204596	0.05114446	0.704098208
GSM2204597	0.060672779	0.635668298
GSM2204598	0.296644523	0.778790616
GSM2204599	0.673694109	1
GSM2204600	0.29706123	0.705987436
GSM2204601	0.191102691	0.467471431
GSM2204602	0.053776527	0.562827525
GSM2204603	0.111262955	0.616931769
GSM2204604	0.126644172	0.706246967
GSM2204605	0.10412438	0.599245932
GSM2204606	0.079137064	0.59819926
GSM2204607	0.215944	0.668858716
GSM2204608	0.246754955	0.661234805
GSM2204609	0.265500053	0.505454827
GSM2204610	0.46598153	0.792223245
GSM2204611	0.287319809	0.660594866
GSM2204612	0.276629497	0.735324619
GSM2204613	0.167171913	0.70499531
GSM2204614	0.221644599	0.783129817
GSM2204615	0.562883904	0.722335851
GSM2204616	0.450365823	0.766352033
GSM2204617	0.082191206	0.639592757
GSM2204618	0.083884743	0.656252981
GSM2204619	0.164685124	0.597387105
