# Supplementary material for: Identification of Key Genes Associated with Endothelial Cell Dysfunction in Atherosclerosis Using Multiple Bioinformatics Tools
Source: Biomed Res Int. 2022 Jan 10;2022:5544276. doi: 10.1155/2022/5544276 (PMC8764276; doi:10.1155/2022/5544276)
Supplement: Supplementary 3 — Module membership and gene significance for a trait: this Excel table contains the names of 10,000 genes and 32 modules and GS/p-GS (gene significance) and MM/p-MM (module membership) values. [file 5544276.f3.txt]

probes	moduleColor	GS.ENDOTHELIAL_CELL_PROLIFERATION	p.GS.ENDOTHELIAL_CELL_PROLIFERATION	GS.ENDOTHELIAL_CELL_MIGRATION	p.GS.ENDOTHELIAL_CELL_MIGRATION	MMgrey60	p.MMgrey60	MMlightcyan	p.MMlightcyan	MMpaleturquoise	p.MMpaleturquoise	MMsteelblue	p.MMsteelblue	MMblack	p.MMblack	MMsaddlebrown	p.MMsaddlebrown	MMlightgreen	p.MMlightgreen	MMtan	p.MMtan	MMblue	p.MMblue	MMdarkturquoise	p.MMdarkturquoise	MMmagenta	p.MMmagenta	MMyellow	p.MMyellow	MMcyan	p.MMcyan	MMsalmon	p.MMsalmon	MMdarkgreen	p.MMdarkgreen	MMorange	p.MMorange	MMviolet	p.MMviolet	MMwhite	p.MMwhite	MMskyblue	p.MMskyblue	MMroyalblue	p.MMroyalblue	MMdarkorange	p.MMdarkorange	MMturquoise	p.MMturquoise
CNTNAP3	black	0.247200937	0.14019692	0.030148154	0.859406307	-0.091332771	0.590844032	-0.086671095	0.61000491	0.221319173	0.188033027	-0.026197799	0.877679295	0.701703495	1.31E-06	0.03831901	0.821848641	0.282401026	0.090363092	0.051908691	0.76027726	-0.102013742	0.547974427	0.250923956	0.134131253	0.22477426	0.181056131	0.34743243	0.035122189	0.162849664	0.335534534	0.138887905	0.412324365	-0.030491077	0.857823316	-0.057059359	0.737293663	0.283697452	0.088831262	-0.196083017	0.244779696	-0.106178948	0.53166538	0.261848338	0.117454004	-0.125201701	0.460304275	0.050413438	0.766988532
RPL21	black	0.160961202	0.341244494	0.059674915	0.725706446	-0.036978456	0.827986141	0.204787455	0.224040044	0.226753968	0.177142331	0.30061569	0.070623998	0.462984313	0.003907288	0.034647117	0.838683539	0.036259789	0.831280598	0.239643246	0.153126605	0.084408129	0.619400468	0.239124465	0.154044904	0.297825389	0.073406234	0.313617933	0.058733037	0.179858889	0.286782925	0.210718775	0.210616378	-0.014664505	0.931352243	-0.168223093	0.319611708	0.108185228	0.523894603	-0.273960685	0.100837942	-0.288757012	0.083043693	0.258303489	0.122685358	-0.073524905	0.665399482	0.191751967	0.255564342
PSME2	black	0.149511606	0.377123772	0.07146952	0.674230311	-0.007586105	0.964457022	0.128902583	0.44704387	-0.036006287	0.832443365	0.045340773	0.789878738	0.460462022	0.00413353	0.224189374	0.182224083	-0.051964355	0.760027745	0.337555287	0.041032489	0.025785661	0.879589468	0.10650622	0.530393978	0.113094955	0.505116118	0.279555375	0.093796659	0.006722487	0.968501171	0.25668347	0.125133258	-0.285966401	0.086198563	-0.189264099	0.261899987	0.018054383	0.915534969	0.022946211	0.892767369	-0.267422517	0.109568985	0.067700937	0.690533072	-0.248484426	0.138083449	-0.028623515	0.866450765
AMY1A /// AMY1B /// AMY1C /// AMY2A /// AMY2B	black	0.004826874	0.977380514	-0.072515077	0.669732688	-0.193817436	0.250382426	0.068725474	0.686086975	0.071700811	0.67323441	0.094607226	0.577545614	0.418092383	0.010023295	-0.122209727	0.471176533	0.264990388	0.112958659	0.191426045	0.256388489	0.092738264	0.585119461	0.021571955	0.899155702	-0.011037837	0.948302989	0.037338515	0.826336668	0.19277629	0.252985648	0.249948953	0.13570066	-0.183405505	0.277226485	0.246892788	0.140707859	-0.035494886	0.834790126	-0.194953373	0.247562668	-0.293117134	0.078294424	0.078098737	0.6459083	-0.045956195	0.787091992	-0.085579382	0.614530019
ADH1A /// ADH1B /// ADH1C	black	0.002772965	0.987004338	-0.079986452	0.637930257	-0.069014637	0.68483399	0.125399072	0.459591817	0.069967053	0.680712911	0.286945727	0.085081032	0.590915367	0.000117787	-0.134183586	0.428487169	-0.056006184	0.741975688	-0.049564517	0.770806305	0.047634276	0.779506657	0.082163481	0.628779085	0.118886796	0.483408394	0.438968333	0.006568021	-0.057778772	0.734100756	-0.028668961	0.866240637	-0.202398853	0.229607539	0.016799803	0.921385472	0.139223331	0.411185296	-0.236654538	0.158471878	-0.022703131	0.893896871	0.005503634	0.974210104	0.019820079	0.907308451	0.145261476	0.390987918
LOC150786 /// RAB6A /// RAB6C	black	0.039432982	0.816756415	-0.073554276	0.665273609	0.060473735	0.722179385	-0.055711885	0.743285677	0.22918951	0.172410529	0.294549438	0.076781309	0.537331638	0.000605142	0.052537208	0.757461343	0.311728637	0.060354683	-0.063697517	0.708003261	-0.013464518	0.936957951	0.12689272	0.454219345	0.38815197	0.0176005	0.040263754	0.812963559	0.148301004	0.381042961	0.059893967	0.724738704	0.115513878	0.495990764	-0.13158137	0.43757689	-0.086575133	0.6104021	-0.366897649	0.02550325	-0.171838643	0.309168742	0.071123341	0.675721919	-0.280546221	0.092589932	-0.231249058	0.168480335
GCC2 /// RGPD3 /// RGPD4 /// RGPD5 /// RGPD6 /// RGPD8	black	0.034127377	0.841072339	0.017045645	0.920238706	-0.08620268	0.61194474	0.040765697	0.810673984	0.081365738	0.632126177	0.285592927	0.086627716	0.162923767	0.335311684	0.252278361	0.131973475	0.36139368	0.027970593	0.142517017	0.400095592	0.001006659	0.995282058	0.312717949	0.059501154	0.241315027	0.150194464	-0.065454144	0.70031893	0.319262456	0.054093415	0.204719377	0.224197435	0.003686818	0.982722075	-0.008091798	0.962089363	-0.011392889	0.9466424	-0.268699882	0.107819799	-0.140028822	0.40845725	0.101856619	0.548594244	-0.084886123	0.617410869	0.062299366	0.714139877
HNRNPA1L2	black	-0.051030716	0.76421589	-0.000894012	0.995810001	-0.050526343	0.766481181	0.013113409	0.938598725	0.211610864	0.208646642	0.494712602	0.001854515	0.309216949	0.062565272	-0.008820079	0.958680118	-0.01390992	0.934876903	0.270810746	0.104975691	0.213412101	0.204708506	0.328154695	0.047382133	0.280599697	0.092525145	0.364828031	0.026409011	0.149763192	0.376312284	0.029079574	0.864342495	-0.24518323	0.14356736	-0.081969946	0.629590434	0.068931857	0.685192604	-0.006210474	0.970899193	-0.254674578	0.128219102	0.20576336	0.221792134	-0.250125033	0.135416235	0.088605109	0.602023476
NDUFA5	black	-0.013675995	0.935969819	-0.258118694	0.122962767	-0.058339174	0.731616615	-0.117479351	0.488638501	0.092697068	0.5852869	-0.00743829	0.96514915	0.511860959	0.001202492	0.163467524	0.333679223	0.023702914	0.889252591	0.043242999	0.799396987	-0.071142094	0.675641082	0.209599459	0.21310598	-0.055546157	0.744023679	-0.200091588	0.23507412	0.162730594	0.335892807	0.229158409	0.172470378	-0.034941747	0.837330005	-0.11368792	0.50287137	0.391517552	0.016561192	-0.091647904	0.589558357	0.073474165	0.665616953	0.182643299	0.279262547	-0.088954792	0.600585199	0.144907887	0.392154519
PVRL3	black	0.253823657	0.129543114	-0.162611247	0.336252148	-0.116528989	0.492186494	0.097038959	0.567757832	0.010327613	0.951625373	0.07642126	0.653030687	0.593889703	0.000106642	0.058550377	0.730681098	-0.076001176	0.654819096	0.131127338	0.439173652	-0.127020938	0.453759744	-0.000796066	0.996269044	0.059021356	0.728596282	0.023432732	0.890507312	0.221012587	0.188661155	-0.127051499	0.453650233	-0.107149825	0.527897989	-0.073471851	0.665626873	-0.047846267	0.778549816	-0.131865197	0.436580339	-0.229754214	0.171326452	-0.159775817	0.34485883	-0.138139962	0.414870724	-0.24897504	0.137281809
DEFB108B /// DEFB108P1 /// LOC100133128	black	0.086052959	0.612565323	-0.131015668	0.439566867	0.175654345	0.298384432	-0.067584744	0.691037951	0.127965956	0.450380053	0.024883915	0.883771191	0.485456244	0.002321826	-0.030649427	0.857092531	-0.079328785	0.640705259	0.394773738	0.015605203	0.028734826	0.865936114	0.272305872	0.102995919	0.055369488	0.744810654	0.177682965	0.292750018	0.012550562	0.941229491	0.057987261	0.733176259	-0.039951117	0.814390401	-0.066662751	0.695048836	0.095222142	0.5750634	-0.094191893	0.579224904	-0.033651939	0.843258745	0.378335187	0.020948903	-0.074876068	0.659618294	0.247316964	0.140004889
SBDS	black	-0.095566755	0.573674419	-0.109163717	0.520125008	-0.039036159	0.818569547	0.15423857	0.362049828	-0.169353198	0.316324136	-0.078150366	0.645689572	0.322194838	0.051801247	0.292151948	0.079327086	-0.090074341	0.59599042	-0.192158502	0.254538823	-0.090825762	0.592915109	0.118023047	0.486614662	-0.180397273	0.285318709	-0.064066031	0.706388817	-0.190030834	0.259936444	0.024401718	0.88600859	-0.318104291	0.055020718	-0.079598095	0.639568333	0.219608026	0.191557717	0.05159782	0.761671165	0.232349724	0.16640652	0.235115635	0.161276288	0.427867821	0.00824977	0.430634585	0.00779946
TBX21	black	-0.263672962	0.114827451	-0.191807845	0.255423222	-0.124964701	0.461160559	-0.055011027	0.7464082	-0.044004734	0.795937387	0.145937409	0.388763419	0.383751152	0.019041461	-0.007264677	0.96596211	-0.054899437	0.746905737	-0.066341988	0.696446155	0.029055402	0.864454217	0.07973307	0.63899882	0.452748028	0.004897402	0.165512284	0.327584458	-0.260490952	0.119437029	-0.099379551	0.55840926	-0.026323443	0.877097096	-0.084971306	0.617056585	0.222914955	0.184787438	-0.018755099	0.912269193	0.264784608	0.113249041	0.300658339	0.070582124	-0.087679698	0.605836918	0.229046913	0.172685051
KIAA0802	black	0.13877264	0.412716203	-0.218241094	0.194406581	-0.137255901	0.417891928	0.050545162	0.766396624	0.068944546	0.685137631	-0.203172206	0.227794755	0.352333512	0.032458613	-0.107575185	0.52625153	0.345039674	0.036485922	0.121527451	0.473674617	-0.046964522	0.782531743	-0.200862661	0.233237511	-0.144232023	0.394390021	-0.259375843	0.12108479	0.387628106	0.017767086	-0.128739585	0.447623487	0.270107652	0.105916619	0.06049826	0.72207119	-0.173178159	0.30535516	-0.224116705	0.182369567	-0.060356575	0.722696336	-0.04924785	0.772231789	-0.058380884	0.731431832	-0.030978099	0.855576083
ROPN1	black	0.293202495	0.078203602	-0.027166591	0.873191851	-0.098054475	0.563692963	-0.056117864	0.741478764	0.072413348	0.670169796	-0.085328731	0.615570949	0.463060815	0.003900598	0.029389125	0.862912031	-0.066991746	0.693616689	0.176126245	0.297067608	-0.211894263	0.208023577	-0.179483513	0.28780668	-0.186558992	0.268905665	-0.244616016	0.144525467	-0.014280874	0.933144024	-0.142895009	0.398834006	-0.100271122	0.554867157	-0.153010978	0.365929366	-0.152175172	0.368584889	-0.070415632	0.678775066	-0.09450287	0.577967345	-0.106123234	0.531881967	-0.230094476	0.170675603	-0.070158703	0.679884742
LECT2	black	0.195880101	0.245278042	-0.117529804	0.488450511	-0.171129366	0.311200176	0.157350389	0.352326596	0.053365245	0.753756227	0.012264533	0.94256664	0.455276839	0.00463455	-0.314560632	0.057936928	-0.008089188	0.962101583	0.073696201	0.664665499	0.175162849	0.299759895	-0.113515384	0.503524007	-0.184053899	0.275502081	-0.343127628	0.037606422	-0.102049483	0.547833485	-0.182344019	0.280064657	-0.025013247	0.883171236	-0.073585736	0.665138791	-0.188199195	0.264643336	-0.078026555	0.646214144	-0.002832374	0.98672594	-0.271127792	0.10455348	-0.218316091	0.194249512	-0.019817477	0.907320565
CYLC2	black	0.327353382	0.047958013	-0.107689725	0.525808607	-0.19558841	0.245995606	0.032848512	0.846956108	0.166445757	0.324825207	0.029873478	0.860674651	0.509415447	0.001280895	0.02120381	0.90086813	-0.012304001	0.942382124	0.427163883	0.008367828	-0.098493917	0.56193815	-0.107680601	0.525843882	0.032188099	0.849997737	-0.072976553	0.667751161	0.328169167	0.047371783	0.250221431	0.135260708	0.100452185	0.554149098	0.006511508	0.96948926	0.098770604	0.560834557	-0.268637152	0.107905202	-0.140494847	0.406883631	0.091380828	0.590647889	0.071196875	0.675404977	0.076815406	0.651354433
NCRNA00099	black	0.132551173	0.434176963	0.038153904	0.822603995	0.14580879	0.389186136	0.137132336	0.418315183	0.099086642	0.559575239	0.069944601	0.680809954	0.570991832	0.000223712	-0.124798772	0.461760572	0.204494283	0.22471837	0.253999172	0.129269189	0.063588574	0.708480778	-0.065091471	0.701903067	0.19815248	0.239736047	0.212587141	0.206505691	0.139016225	0.411888394	-0.034780703	0.838069785	0.037799996	0.824223641	0.219120954	0.192569451	0.120509771	0.477413651	-0.094810288	0.576725387	-0.122439128	0.470338169	0.215483977	0.200242944	-0.083320605	0.623937097	0.167126517	0.322822097
ANKRD36 /// ANKRD36B	black	0.55300745	0.000385736	0.244255109	0.145137526	-0.079586354	0.639617881	-0.058294412	0.731814938	0.040260693	0.812977527	-0.010030215	0.953016822	0.538250215	0.000589738	0.007257404	0.965996166	0.048807058	0.774217246	0.60696932	6.81E-05	0.020763484	0.902916887	0.105468952	0.534428674	0.069649053	0.682087882	0.206381558	0.220376191	0.064109479	0.706198557	-0.063888588	0.707166028	0.274195987	0.100533914	-0.001950278	0.990859715	-0.031099747	0.855014942	-0.213140836	0.205298256	-0.111229221	0.5122119	0.000965101	0.99547683	0.009582164	0.955113401	-0.012013611	0.943739791
TBX2	black	-0.137741649	0.416230393	-0.161370581	0.340001673	0.081460532	0.631728068	-0.072593811	0.669394455	-0.047643353	0.77946568	0.043198394	0.799599686	0.620411229	4.20E-05	0.137975056	0.415433337	0.042842047	0.801219523	0.063452837	0.709075891	-0.10131401	0.550737268	0.337692719	0.040945052	0.06956497	0.682451609	0.034092752	0.841231528	-0.056258518	0.740853064	-0.120242934	0.478396582	0.065884434	0.698441068	0.187006397	0.267738569	0.208927288	0.214610758	-0.036821373	0.828705981	0.006729768	0.968467071	0.048597377	0.775162208	-0.007165086	0.966428467	0.180564327	0.284865367
BRWD3	black	-0.042175504	0.804251601	-0.287581034	0.084362083	-0.003414251	0.983999261	0.03949398	0.816477788	-0.020382085	0.904691972	-0.055873891	0.742564463	0.596288037	9.84E-05	0.015352871	0.928138013	-0.086299456	0.61154375	0.052380054	0.758165144	-0.070853486	0.676885508	-0.143379681	0.397219726	-0.011580131	0.94576675	-0.110254535	0.515938502	0.31564237	0.057033992	-0.049945996	0.769090051	-0.007637798	0.964214984	0.086059653	0.612537574	-0.037643443	0.824940332	-0.161951582	0.338242602	-0.168381441	0.319149779	0.05342137	0.753505285	0.088402607	0.602857064	0.089273708	0.599274766
PNMAL1	black	-0.179766759	0.287033969	-0.181439498	0.282497986	0.132068269	0.435868096	-0.203337211	0.227409241	0.015121095	0.929220134	0.171908116	0.308970216	0.401057172	0.013891293	-0.064216004	0.705732149	0.115967446	0.494289102	0.167743423	0.321013548	0.03945991	0.816633412	0.142723725	0.399405401	0.140140283	0.408080567	0.152369009	0.367968013	-0.265850816	0.11175056	0.408970587	0.011961296	0.066094556	0.697524696	-0.201588601	0.231517317	0.068802646	0.685752498	0.077767752	0.647311192	0.083845562	0.621745511	0.260282364	0.119743968	-0.012423173	0.941825001	0.315126233	0.05746341
SDHA /// SDHAP1 /// SDHAP2	black	0.025454376	0.881125386	-0.314734799	0.057790788	0.253625044	0.129853607	0.051766524	0.760914625	0.000665532	0.996880821	0.051163777	0.763618598	0.38793506	0.017669317	-0.13288804	0.432999403	0.023115985	0.891978616	0.057182181	0.736748244	0.095395138	0.574365942	0.207357956	0.21815247	-0.07955049	0.639769245	-0.059026905	0.728571728	-0.035608114	0.834270413	0.036077987	0.832114454	0.06483531	0.70302271	-0.22620567	0.178220206	0.188783583	0.263135532	0.024051614	0.887633623	0.001053992	0.995060228	0.200499918	0.234100307	-0.086759391	0.609639548	0.241402817	0.150041629
LOC645822 /// USP32 /// USP6	black	0.270790807	0.105002287	0.065776194	0.698913281	0.06549804	0.700127281	0.036632781	0.829570398	0.245477212	0.143072621	0.020608327	0.903638953	0.526936541	0.000806104	-0.143692047	0.396181339	0.276292672	0.097855591	0.114832135	0.498554083	-0.204014593	0.225831278	-0.032954738	0.846467068	-0.066484948	0.695823265	-0.150149185	0.375069276	-0.16538957	0.327948265	-0.131730006	0.437054853	0.006628415	0.968941737	-0.050931278	0.764662344	-0.145166772	0.391300178	-0.217905245	0.195111062	-0.1683594	0.31921405	-0.15640145	0.355274763	0.103810139	0.540911643	-0.254798529	0.12802708
ACR /// LOC645529	black	-0.082815228	0.626049953	-0.125362858	0.459722494	-0.07882583	0.642830712	-0.10432749	0.538885706	0.168825122	0.317857704	-0.022626126	0.894254728	0.090671679	0.593545152	0.010629074	0.950215054	0.220206182	0.190320366	-0.014495711	0.93214057	-0.104469033	0.53833206	-0.212929057	0.205759499	-0.006741537	0.968411953	-0.187979567	0.265211476	0.190642665	0.258376607	0.024454801	0.885762241	0.094955218	0.57614029	0.240953582	0.150824908	0.053318043	0.753967293	-0.058509213	0.7308634	0.17368505	0.303919866	0.169722759	0.315253673	-0.028933511	0.865017618	0.049799484	0.769749072
OLIG3	black	0.230011457	0.170834237	0.068096495	0.688815279	0.006707261	0.968572476	-0.139783284	0.409287746	0.360714205	0.02828839	0.099868354	0.556466003	0.52914786	0.000758984	-0.131625053	0.437423433	0.035240793	0.835956657	-0.08372117	0.622264534	-0.131915276	0.436404634	0.307958041	0.063697096	-0.153509268	0.364351648	-0.025753986	0.879736302	-0.232360559	0.166386197	-0.030930877	0.855793925	-0.067362354	0.692004647	-0.038027126	0.823184105	0.068480429	0.68714944	0.039389238	0.816956242	0.066030151	0.697805533	0.218763474	0.193314385	0.080229651	0.636905311	0.248621372	0.137859338
RTP2	black	-0.114137356	0.501173332	-0.289352362	0.08238236	-0.069217159	0.683956925	-0.048542178	0.775411027	0.156676536	0.354418597	-0.163160238	0.33460115	0.641341863	1.89E-05	0.040916323	0.809987216	-0.016705137	0.921827097	-0.053516259	0.753081086	0.130451356	0.441556897	-0.1260847	0.457121481	0.298356598	0.07287006	0.127960174	0.450400687	0.259919086	0.120279946	-0.115383867	0.49647908	0.163950371	0.332233742	-0.013210736	0.938143879	-0.055847489	0.742681983	-0.085761288	0.613775043	-0.039219541	0.817731536	0.216788454	0.19746652	-0.164307463	0.331167223	-0.034123985	0.841087934
OR52H1	black	-0.212483303	0.206732679	0.071909861	0.672334747	0.179649456	0.287353816	-0.126787596	0.454596351	-0.309744306	0.062095903	-0.051642327	0.761471554	-0.31456466	0.057933545	-0.022748764	0.893684815	0.136026352	0.422114341	0.145258923	0.390996335	0.156562032	0.354774823	-0.007792018	0.9634929	0.140273058	0.407632109	0.205911907	0.221451331	-0.208720388	0.215075413	0.042405485	0.803205107	-0.255638117	0.126732032	-0.066171262	0.697190278	0.236006654	0.15964821	0.338224306	0.040608264	-0.030104231	0.859609106	-0.129269619	0.445740199	-0.111087655	0.512752326	0.066003733	0.697920737
SNORA15	black	-0.035973026	0.832595954	-0.088478235	0.602545689	-0.177969247	0.291960417	0.150474665	0.374023021	-0.098839761	0.560558875	-0.021607505	0.898990366	0.312842234	0.059394607	-0.007408849	0.965287009	0.134353609	0.427896949	-0.06088449	0.720367955	0.056363153	0.740387702	0.139047825	0.41178107	-0.148501424	0.38039248	-0.100531543	0.553834521	0.00521967	0.975540343	-0.002245409	0.989476605	0.077467571	0.648584564	-0.134671051	0.426796186	0.149353459	0.377634403	-0.167742639	0.321015841	0.07477387	0.660054889	0.203497703	0.227034696	0.043572183	0.797901453	0.116965335	0.490555841
MLLT10 /// PICALM	black	-0.018892744	0.911627849	-0.180925516	0.283886781	0.071863864	0.67253266	0.106728988	0.529529407	0.12971549	0.444159302	0.06927055	0.683725773	0.697959534	1.57E-06	0.25809036	0.123005342	0.218466593	0.193934578	-0.063375654	0.709414358	-0.127011341	0.453794135	0.148214199	0.3813249	0.042839973	0.801228953	-0.151043774	0.37219778	0.233756212	0.163783288	0.236082896	0.159509453	0.135050882	0.425481159	-0.074275822	0.662184174	0.140658163	0.406332983	-0.055749862	0.743116591	-0.063030576	0.710928294	0.144117503	0.394769538	0.03086451	0.856100107	0.24109876	0.150571453
FABP9	black	-0.052651947	0.756947614	0.054908042	0.746867367	-0.10100205	0.551971128	0.142879156	0.398886874	0.025877594	0.879163319	0.246396385	0.141533821	0.546293461	0.000469058	0.15364147	0.363933745	0.272493947	0.102748904	0.103652071	0.54153136	-0.205020432	0.223501992	-0.041007871	0.809569879	0.050068903	0.768537328	-0.033100939	0.845794091	0.078506013	0.64418369	-0.048069178	0.777544033	-0.126690195	0.454945811	-0.075977851	0.654918452	-0.049631808	0.770503488	-0.101746814	0.549027601	-0.124217715	0.463864995	-0.007642061	0.964195021	-0.008868262	0.958454587	-0.157823704	0.350861651
EFCAB3	black	0.05233475	0.758368073	-0.081588832	0.631189408	0.414884213	0.010671933	-0.174495976	0.301632608	-0.113312896	0.504290488	-0.178242998	0.291206662	0.441712072	0.006201015	-0.110342442	0.515601848	-0.035855478	0.833135261	-0.058993808	0.72871817	0.225158677	0.180291391	-0.189176271	0.262125531	-0.079984395	0.637938927	-0.131204774	0.438901094	-0.029515012	0.862330415	-0.160345194	0.343119849	-0.012088802	0.943388234	-0.140697422	0.406200679	-0.080670356	0.635049683	-0.161713648	0.338962306	-0.186183625	0.269887418	-0.139066827	0.411716543	-0.21576152	0.199649956	-0.037736306	0.824515193
TM4SF4	black	-0.257267645	0.124246389	-0.163536509	0.333472469	-0.004500516	0.978909524	-0.147079351	0.385022068	-0.133430681	0.431106258	-0.106080119	0.532049607	-0.308466918	0.063237657	-0.118930447	0.483246653	0.126656625	0.455066289	-0.189860597	0.260371563	0.136163323	0.421642787	-0.114830593	0.498559891	-0.182613528	0.279342271	-0.118709364	0.484066131	-0.013259855	0.937914333	-0.026311479	0.87715253	-0.178683996	0.289995036	0.033736981	0.842867576	0.147052777	0.385108895	0.448679177	0.005347398	0.017923134	0.916146825	-0.025561937	0.880626659	-0.156893416	0.353744468	-0.02503204	0.883084066
KLHL38	black	-0.251278714	0.133563563	-0.22624532	0.178142103	-0.044568336	0.793380114	-0.090733471	0.593292448	0.009083443	0.957447424	0.05230263	0.758511951	0.422702178	0.009150212	0.186045132	0.270250233	-0.186222871	0.269784664	-0.246614083	0.141171157	0.059228464	0.727680114	-0.084153644	0.620460822	-0.060195632	0.723406671	-0.120865351	0.476105472	-0.266648278	0.110639596	-0.092591362	0.585716639	0.058548844	0.730687883	0.076410621	0.653075954	0.398792843	0.014489635	0.091023775	0.592105868	0.445888907	0.005676233	0.058522695	0.730803692	0.005943716	0.972148661	0.278945164	0.094545798
DNER	black	0.110236653	0.516006994	0.043317938	0.799056466	0.323190779	0.051040667	-0.135138978	0.425176485	-0.038715156	0.820036929	-0.284225776	0.088212775	0.482281188	0.002504324	-0.114800435	0.498673439	-0.016567776	0.922467944	-0.08289972	0.625696511	-0.16377797	0.332749407	-0.086781289	0.609548946	-0.173910854	0.303281871	-0.096854989	0.568495651	-0.206693056	0.219665081	-0.21532634	0.200580292	0.202329737	0.229770028	-0.109143647	0.520202194	-0.087995679	0.60453366	0.093615612	0.58155857	0.248443477	0.138150513	-0.18120501	0.283131032	-0.03757133	0.825270503	-0.071988624	0.671995903
OR6C74	black	0.181219633	0.283091528	0.117499843	0.488562143	-0.1815547	0.282187312	-0.04592596	0.78722884	0.046658685	0.783914171	-0.149463367	0.377279484	0.418392592	0.009964353	0.093866706	0.580541241	-0.089028379	0.600282717	-0.077094259	0.650169526	0.164141541	0.331662517	-0.042911242	0.800904921	0.26567964	0.111990123	0.059761043	0.725325896	0.097472149	0.566022233	-0.031866033	0.851481835	0.466985183	0.003570462	-0.307388698	0.064214246	-0.01740579	0.918559039	0.008543629	0.959974161	0.017664782	0.917351351	0.077454484	0.648640099	0.103084256	0.543760306	-0.001069053	0.994989639
LCE2A	black	0.038343465	0.821736774	0.022820781	0.893350168	-0.16013997	0.343746022	0.07341856	0.66585531	0.006913377	0.9676072	0.024328718	0.886347388	0.564803339	0.000270793	0.03854087	0.820833887	0.282004652	0.090835474	0.146720843	0.386194377	-0.27186134	0.103581556	0.007384718	0.965400001	-0.129953358	0.443317163	-0.104769306	0.537158448	-0.042250511	0.803910256	0.070707037	0.677517294	0.018907447	0.911559341	0.195563516	0.246056912	0.066779642	0.694539876	-0.051930279	0.760180486	-0.036609909	0.829675247	0.110654328	0.514408313	0.030919198	0.855847808	0.01051007	0.950771772
RB1CC1	black	-0.134506652	0.427366059	-0.398982735	0.014438636	0.143184887	0.397868066	-0.090277731	0.595157326	0.035835229	0.833228171	-0.108842669	0.521360358	0.570058925	0.000230303	-0.111554398	0.510971614	0.049650511	0.770419327	-0.103694528	0.541364869	-0.224721276	0.181161713	-0.107740498	0.525612327	-0.238939275	0.154373678	-0.287945078	0.083952233	0.052791607	0.756322441	-0.061207269	0.718945549	-0.21485309	0.201595444	-0.115360926	0.49656527	0.200325827	0.234515156	0.031051139	0.855239156	-0.101371829	0.550508724	-0.099124151	0.559425865	-0.180163935	0.285952711	-0.071095739	0.675840902
POLE4	black	0.049724452	0.770086636	-0.044384018	0.794216203	0.199357555	0.236831578	0.15885724	0.347675642	0.110071834	0.516638531	0.025889637	0.879107494	0.557585119	0.000336777	-0.009687532	0.95462032	0.248149413	0.138632822	0.146692459	0.38628728	-0.15910087	0.346927191	-0.11778411	0.487503539	0.032831162	0.847035987	-0.044018201	0.795876256	0.26987993	0.106222739	-0.15897274	0.347320696	0.118504476	0.484826225	-0.072578695	0.669459387	-0.156254435	0.355732839	-0.201042375	0.232810853	0.003167308	0.985156417	0.00080842	0.996211146	0.046922351	0.782722322	0.109419429	0.519142097
OR13J1	black	0.077317083	0.649223304	-0.223301819	0.184006622	-0.056815138	0.738378552	0.026805738	0.874862873	0.163287026	0.334220566	-0.023751429	0.889027314	0.629249788	3.02E-05	-0.13014368	0.442643981	0.149821754	0.376123541	0.138734649	0.412845399	-0.200556907	0.233964614	-0.163014823	0.335037974	-0.101299246	0.550795632	-0.335027768	0.042667709	-0.025291375	0.881881257	-0.132613407	0.433959283	0.20719059	0.218532543	-0.026825885	0.874769565	0.011357602	0.946807425	-0.306426903	0.065095396	0.113155304	0.504887427	0.023235902	0.891421554	-0.034310978	0.840228321	0.154714636	0.360551981
FAM129A	black	0.282597018	0.090130218	0.005440439	0.974506136	0.128817997	0.447344604	-0.148069382	0.38179553	0.054935036	0.746747001	-0.123989163	0.464694145	0.530349897	0.00073441	-0.119267707	0.481997935	-0.056739267	0.738715694	0.229347366	0.172106996	0.015528803	0.9273167	0.100669985	0.553285929	0.109953329	0.517092841	0.32610034	0.048869797	-0.130003763	0.443138823	0.225014436	0.180578067	0.039934508	0.814466223	-0.081813043	0.630248525	-0.017267081	0.919205915	-0.138699261	0.412965761	-0.095208934	0.575116665	0.137565533	0.41683238	-0.152086417	0.368867556	-0.097763501	0.564856288
CIB4	black	0.065786474	0.69886843	0.068086794	0.68885739	0.284455379	0.087945025	-0.013849854	0.935157526	-0.124001679	0.464648719	-0.007925907	0.962866033	0.571661222	0.000219088	0.500818643	0.001593488	-0.151291467	0.371405034	-0.111853662	0.509831495	-0.221783076	0.187085397	-0.011299792	0.947077796	-0.176609541	0.295722841	-0.231579294	0.167856186	0.072284052	0.670725507	0.142550874	0.399982497	0.091435766	0.590423698	0.123655688	0.465905351	0.063176598	0.71028753	0.048456468	0.775797416	-0.057379141	0.735873864	-0.150245582	0.374759228	0.049623477	0.770540977	0.012311955	0.942344938
OR5AC2	black	0.080242062	0.636853023	-0.002667429	0.987498897	0.086408714	0.611091179	0.081380124	0.632065752	-0.122910898	0.468616525	-0.074677066	0.660468549	0.62940419	3.00E-05	-0.177612388	0.292944888	0.183025623	0.278240042	0.142957524	0.398625579	0.036838193	0.828628895	-0.18732209	0.26691706	-0.145004822	0.391834499	-0.063797976	0.707563031	-0.172464954	0.307381911	-0.115691228	0.49532504	0.25277149	0.131194266	-0.186888525	0.268045726	0.157965679	0.350422951	0.073474749	0.665614452	-0.034198917	0.840743448	-0.183281189	0.277557905	-0.060479428	0.722154268	-0.064371666	0.705050797
ZNF646	black	-0.196641496	0.243411623	-0.278300993	0.095341596	0.155414593	0.358356472	0.018543272	0.913256293	0.096045312	0.571748102	-0.058857081	0.729323238	0.408061382	0.012170787	0.134528228	0.427291242	0.072870341	0.668207029	-0.020636502	0.903507828	0.250480354	0.134843621	0.322532977	0.051542007	0.0834928	0.623217869	-0.083416306	0.623537327	-0.012014092	0.943737546	0.040512934	0.811826751	-0.151367989	0.371160325	-0.021123343	0.901242484	-0.042660815	0.802043662	0.124525727	0.462748826	0.189026983	0.262509201	0.046846981	0.783062968	-0.194602245	0.248431999	0.264552081	0.113577844
OR4K1	black	0.073663487	0.66480565	0.010056518	0.952893751	-0.040008606	0.814127983	-0.081887369	0.629936747	0.252394316	0.131789944	-0.074636208	0.660643171	0.672201674	5.21E-06	0.134878652	0.426077165	-0.053279521	0.754139554	0.026822289	0.874786216	-0.013676453	0.935967676	-0.056274524	0.740781874	0.202096102	0.230319871	0.142259739	0.400955591	-0.201903079	0.23077481	-0.115942304	0.494383351	0.250999368	0.134010428	0.105895332	0.532768381	0.014165486	0.933683015	-0.210991822	0.210012127	-0.026605944	0.875788301	0.193816664	0.25038435	-0.088810191	0.601179775	0.059501436	0.726473154
OR4K2	black	0.022014963	0.897095644	-0.110762134	0.513996076	-0.037792468	0.824258103	-0.023336466	0.890954435	0.098219403	0.563034064	-0.087365446	0.607134238	0.656473557	1.02E-05	-0.071365663	0.674677679	0.348380114	0.034593697	-0.079993733	0.637899563	-0.094098886	0.579601255	0.034049051	0.84143246	0.054820613	0.747257239	0.024351098	0.886243518	-0.031150414	0.854781248	0.099192354	0.559154302	0.00089285	0.995815446	-0.095854812	0.572514563	-0.045850727	0.787569387	-0.192104333	0.25467531	-0.180892453	0.28397627	-0.090267115	0.595200799	-0.152966527	0.366070308	-0.169831287	0.314939746
CXorf49 /// CXorf49B /// LOC100129291	black	-0.084452777	0.619214511	-0.122011545	0.471901439	0.175789617	0.298006577	0.055509558	0.744186687	0.020473922	0.904264506	0.213973693	0.203491311	0.39689974	0.015006421	-0.028225474	0.868291573	-0.205482677	0.222437074	0.092477259	0.586180668	-0.253957937	0.129333507	-0.051238503	0.763283218	-0.337626279	0.040987304	-0.208954983	0.214548613	0.042427987	0.803102733	0.048342113	0.776313027	-0.0278071	0.870227149	0.308201809	0.063476683	0.0478855	0.778372772	0.203641234	0.226700091	0.042744219	0.80166436	0.110984674	0.513145632	0.213045122	0.205506627	0.284610311	0.087764707
FLJ42289	black	-0.083755959	0.622119359	-0.11512934	0.497435781	-0.094789145	0.576810764	-0.078927888	0.642399193	-0.025616817	0.880372218	-0.025176513	0.882413959	0.439205348	0.006535597	0.027771826	0.870390372	0.10816134	0.523986798	0.03235142	0.849245338	-0.250438969	0.134910222	-0.174091448	0.302772227	-0.013979694	0.934550938	-0.21007319	0.21204983	0.302852648	0.068453806	-0.038369649	0.821617	0.229214628	0.172362206	-0.000211039	0.999010912	-0.015364534	0.928083564	-0.079101018	0.64166744	-0.029651859	0.861698248	0.096568527	0.569645395	-0.069996883	0.680583984	-0.010891465	0.948987641
APLNR	black	0.076890651	0.65103462	-0.256703806	0.125102306	0.059662613	0.72576081	0.489021327	0.00213088	0.085340177	0.615523402	-0.09449622	0.577994224	0.467275411	0.003547041	-0.02012477	0.905889806	0.524796644	0.000854153	-0.035256732	0.835883471	-0.050868981	0.764942083	0.144127249	0.394737231	0.009713171	0.954500342	-0.106303371	0.531181844	0.243589654	0.146271036	-0.115427709	0.496314382	-0.128026802	0.450162915	0.056484683	0.739847313	0.004947319	0.97681624	-0.012085568	0.943403357	-0.141417157	0.403779498	0.074611538	0.660748613	0.021053017	0.901569674	0.016705987	0.921823134
AKR1D1	black	-0.004199507	0.980319841	-0.081162038	0.632982	-0.007677342	0.964029829	-0.091278171	0.591066914	-0.079611366	0.639512328	-0.245181923	0.143569564	0.459622266	0.004211333	-0.103379241	0.542601804	-0.142241488	0.401016638	-0.015381757	0.928003155	-0.15591995	0.356776364	-0.15924319	0.346490429	0.280139751	0.093083511	0.150714172	0.373254232	0.055709551	0.743296069	0.316127848	0.056632416	0.447833154	0.005445319	0.072473202	0.669912602	0.12927914	0.445706407	0.067342892	0.692089267	-0.099482143	0.55800114	-0.033295628	0.844898081	-0.151682761	0.37015473	-0.034891644	0.837560145
BOLA3	black	-0.037126885	0.827306081	-0.12499745	0.461042187	-0.071211997	0.675339801	-0.119099183	0.48262169	0.060133082	0.723682799	0.151229317	0.371603852	0.681086266	3.49E-06	0.009757561	0.954292622	0.18715043	0.267363554	-0.135727483	0.423144292	-0.099737581	0.556985586	0.03644819	0.83041667	-0.126026739	0.45733004	-0.136300306	0.421171486	0.031713228	0.852186146	0.128422104	0.448753611	-0.153448052	0.364545254	0.259045861	0.121575639	-0.084143416	0.620503458	-0.198754138	0.238282944	-0.088125188	0.603999847	-0.028049996	0.869103317	-0.045038246	0.791249582	-0.063194497	0.710208997
FAM183B	black	0.130612994	0.440986383	-0.044967964	0.791568142	-0.019846419	0.907185798	0.030400266	0.858242463	0.200148321	0.234938655	0.122565158	0.469877918	0.730974548	2.78E-07	0.237878899	0.156266021	0.185030318	0.272918527	-0.053398537	0.753607372	-0.195547221	0.246097044	-0.020961405	0.901995921	-0.077137978	0.649983829	-0.152530308	0.367455153	0.059248413	0.727591885	-0.110897224	0.51347974	0.104971961	0.536367069	0.189198173	0.262069274	0.02410082	0.887405204	-0.330629222	0.045638778	-0.047574674	0.779775732	-0.035942995	0.832733728	0.018152117	0.915079385	0.072342557	0.670474034
C4orf43	black	0.137507716	0.41703011	-0.025044533	0.883026116	0.04280172	0.80140289	-0.088642536	0.601869466	0.138775139	0.412707707	-0.205353528	0.222734256	0.408781903	0.012004518	0.176282947	0.29663116	0.097692213	0.565141469	0.250445558	0.134899617	0.011231422	0.947397557	-0.106525325	0.530319804	0.214724492	0.201871913	0.165818232	0.326678509	0.190101272	0.25975655	0.214225493	0.202947199	-0.163539924	0.333462236	-0.190860425	0.257822938	-0.029144891	0.864040625	-0.169246743	0.316632915	0.005305118	0.975140053	-0.146282255	0.387631373	-0.308140285	0.063532255	-0.135053624	0.425471675
EPC2	black	0.182395321	0.279927054	0.184489108	0.274348575	-0.108678863	0.521991218	-0.065064085	0.702022737	-0.087162855	0.60797122	0.020802916	0.902733394	0.548647532	0.000438177	0.120179454	0.478630574	0.019469184	0.908942569	-0.089827995	0.597000142	0.11736694	0.489057475	0.211787536	0.20825807	0.005807388	0.972787232	0.447911552	0.00543618	0.105354565	0.534874515	-0.194050631	0.24980182	-0.110743243	0.5140683	-0.109375963	0.51930911	0.056940968	0.737819521	-0.065539324	0.699947052	0.053848669	0.751595607	-0.066426927	0.696076042	-0.07920414	0.64123174	-0.062376532	0.713800723
FEZ2	black	0.17524891	0.29951876	0.071704627	0.673217983	0.05347792	0.753252472	-0.062568269	0.712958249	-0.102266684	0.546977323	0.096963991	0.568058442	0.453278274	0.004841243	0.159214012	0.346579946	0.010427285	0.951159063	0.414237045	0.010807016	-0.175069582	0.300021359	0.104093999	0.539799601	-0.031888227	0.851379549	-0.049617722	0.770566876	0.03830698	0.821903673	0.075594571	0.656551926	0.317508607	0.055502573	-0.084963838	0.617087641	0.27433603	0.100353298	0.092122472	0.587624546	-0.091191596	0.591420397	-0.026261333	0.87738489	-0.291596626	0.079926011	0.159298177	0.346321769
SIK1	black	0.264688008	0.113385551	-0.011413737	0.946544897	0.10377961	0.541031306	0.074207234	0.662477613	-0.070370364	0.67897053	-0.135144411	0.425157699	0.519899558	0.000973783	-0.062435213	0.713542848	-4.98E-05	0.999766491	0.008421767	0.960544619	-0.13808638	0.415053481	-0.029121906	0.864146853	-0.032135379	0.850240639	-0.09549123	0.573978697	-0.052908455	0.755799505	-0.174099669	0.302749039	-0.112830565	0.506118629	-0.090937842	0.592457001	-0.127702228	0.451321856	0.068271057	0.688057698	-0.090967468	0.592335937	-0.14108149	0.404907649	0.027078619	0.873599179	0.056021803	0.741906187
LOC442381 /// LOC650293 /// MGC72080 /// OR7E125P /// OR7E87P	black	0.174465287	0.301718969	0.191178411	0.257015851	-0.223829347	0.182945668	-0.212474424	0.206752094	0.309257312	0.062529248	-0.063170821	0.710312875	0.381546588	0.019799582	-0.075466956	0.657096147	0.238781497	0.154654189	0.042498193	0.802783349	0.180426163	0.285240275	0.164412352	0.330854357	0.198511486	0.238868272	0.311536002	0.060522002	0.231303863	0.168376638	-0.169564041	0.315713134	-0.061115397	0.719350309	-0.06114273	0.719229882	-0.081537432	0.631405187	-0.255986655	0.126197294	-0.107162947	0.527847159	0.112904256	0.505839107	-0.168169802	0.319767261	-0.138166158	0.414781391
TULP2	black	0.132871312	0.433057836	0.066099574	0.697502816	-0.204043685	0.225763677	-0.104082992	0.539842704	0.039554611	0.816200864	-0.14279456	0.399169042	0.417784462	0.010084058	0.410565646	0.011601157	-0.242174718	0.148702691	-0.058668121	0.730159717	0.069552038	0.682507559	-0.010331348	0.951607899	-0.014242767	0.933322025	-0.000783823	0.996326425	-0.145335706	0.390743265	-0.274386715	0.10028799	-0.095512142	0.573894441	-0.157297834	0.352489486	0.07042317	0.678742518	0.018435708	0.913757583	-0.044039372	0.795780158	0.169851765	0.314880537	0.251684307	0.132916707	0.245028095	0.143828943
CUL9	black	-0.326208722	0.048790387	-0.248582518	0.137922896	-0.042690808	0.801907255	-0.075717599	0.656027431	0.014487633	0.932178297	0.307816711	0.063825161	0.669206597	5.94E-06	-0.026846845	0.87467249	-0.064368512	0.705064602	-0.120331274	0.478071051	0.066365382	0.696344211	-0.030052696	0.859847055	-0.028252628	0.86816597	0.0074949	0.964884076	-0.003387234	0.98412586	0.041949091	0.805282184	0.181332066	0.282787906	0.111748951	0.510230273	0.095187094	0.575204748	0.035709951	0.833803043	-0.00727639	0.965907258	0.17141045	0.310394121	0.014908696	0.930211901	0.163298294	0.334186756
TPRN	black	-0.142964791	0.398601353	0.037099444	0.827431795	-0.264633265	0.113462964	0.11934988	0.48169394	0.073498789	0.66551141	0.150413455	0.374219648	-0.266358271	0.111042643	-0.143389682	0.397186456	0.136140295	0.421722043	-0.215032944	0.201209225	-0.078510755	0.64416362	-0.024540774	0.88536328	0.269560349	0.106653473	0.179152086	0.288712532	0.043147693	0.79983011	-0.059869771	0.724845578	-0.196642597	0.24340893	0.238516645	0.155125896	0.205720844	0.221889742	0.06394839	0.70690406	-0.010205368	0.952197308	0.057987511	0.733175149	0.346920817	0.035410226	0.193990282	0.249951989
HIST1H2AC	black	-0.0035895	0.983178081	-0.06648518	0.695822255	-0.087336363	0.607254362	-0.169323952	0.316408946	-0.128979221	0.446771489	0.064983081	0.702376746	0.577226597	0.000183839	-0.032947819	0.84649892	-0.035503352	0.834751266	-0.071646985	0.673466129	0.050902731	0.764790526	-0.027268043	0.872722149	0.045469171	0.789297114	0.061576668	0.71731884	-0.353235045	0.031987162	-0.0082575	0.961313616	0.013400305	0.937258005	-0.131318323	0.438501595	-0.006143909	0.971210969	-0.163169011	0.334574806	0.181722723	0.28173459	0.176278043	0.296644811	0.054461288	0.748860236	0.122147208	0.471405149
UGCG	black	0.285822709	0.086363483	0.144777731	0.392584454	0.473176015	0.003099005	0.059331303	0.727225332	-0.134135418	0.428654465	-0.18690469	0.268003587	-0.199533119	0.236410429	-0.05471533	0.747726813	0.172457511	0.307403107	-0.02632623	0.877084185	0.177411001	0.293501394	0.184645619	0.273934523	-0.226816471	0.177019755	0.035885472	0.832997643	0.122410419	0.470443043	-0.292001772	0.079488708	-0.104482129	0.53828085	-0.035507214	0.834733536	-0.222171444	0.186294664	-0.247737031	0.13931128	-0.053744364	0.752061634	-0.125406975	0.459563301	0.068344334	0.687739772	-0.050903094	0.764788897
BEST4	black	0.293344024	0.078053198	0.114997651	0.497931134	0.103829494	0.540835785	0.026158274	0.877862456	0.153429275	0.364604653	0.130097562	0.442807052	0.412419041	0.011194284	-0.017995389	0.915809983	0.081203402	0.632808173	-0.05110264	0.763893015	-0.222935393	0.18474613	0.446126855	0.005647527	0.108264901	0.523587165	0.014679674	0.931281403	-0.196486299	0.243791283	-0.003379677	0.984161271	0.106817826	0.529184813	0.16014804	0.343721385	0.046880143	0.782913083	0.032587996	0.848155694	0.004021773	0.981152607	-0.104704646	0.537411069	0.096405974	0.570298289	0.32796612	0.047517153
ERP27	black	0.187142558	0.267384043	-0.195296857	0.246714234	0.151711908	0.370061698	0.252789683	0.131165584	0.023397862	0.890669264	-0.079291263	0.640863729	0.700040768	1.42E-06	0.07507664	0.658761757	-0.03470852	0.838401413	0.025041875	0.883038445	-0.099158975	0.559287201	-0.054261945	0.749749985	0.048456245	0.775798422	0.046414552	0.785018154	0.50910747	0.001291082	0.053360076	0.753779338	-0.113978862	0.501771814	-0.109214901	0.519928196	-0.053563538	0.752869753	-0.216665787	0.197726447	-0.16761758	0.321381962	0.01992801	0.906805892	-0.060476048	0.722169181	0.026655642	0.875558089
FICD	black	-0.121301187	0.474504596	-0.224675181	0.181253605	0.035619538	0.834217982	-0.035000322	0.837060966	-0.20644824	0.220223832	-9.98E-05	0.999532386	-0.262801817	0.1160759	-0.216669638	0.197718284	-0.232170605	0.16674275	0.134455639	0.427542978	0.038154231	0.8226025	0.134879232	0.426075154	0.04949303	0.771128039	-0.119232142	0.482129536	0.084056511	0.620865743	0.085937558	0.613043837	-0.173613211	0.304123023	0.017975791	0.915901346	-0.029895968	0.86057079	0.037702428	0.824670285	0.154539874	0.361101402	-0.004438458	0.979200283	-0.193913514	0.250143104	0.064510277	0.70444427
ZNF585A /// ZNF585B	black	0.100557326	0.553732335	-0.112863863	0.505992314	-0.060760001	0.720916793	-0.0985956	0.561532461	-0.073417557	0.66585961	-0.113234424	0.504587685	0.475613501	0.002928843	-0.087693561	0.605779716	-0.075416596	0.657310958	0.452901967	0.004881041	-0.098949373	0.560122057	-0.144596371	0.39318398	-0.121859617	0.472457554	0.010742702	0.949683512	-0.037760087	0.824406328	0.049259913	0.772177473	-0.013991146	0.934497436	-0.162480986	0.336644622	-0.072738569	0.668772761	-0.104522341	0.538123617	-0.114286019	0.500612302	0.099983354	0.556009275	-0.069464786	0.68288508	-0.043395731	0.798703015
C1orf65	black	-0.094515906	0.577914655	-0.227527816	0.175628973	-0.095953496	0.572117458	0.058446573	0.731140846	0.088354643	0.603054577	0.348838378	0.034340478	0.705293675	1.09E-06	0.168580933	0.318568417	-0.114256281	0.500724505	-0.011244624	0.947335811	-0.128745634	0.447601968	-0.073612135	0.665025672	-0.201552774	0.231602011	-0.151320107	0.371313434	-0.099796111	0.556753008	0.085570085	0.614568617	0.026086414	0.878195475	0.015272682	0.928512388	0.061979423	0.715546645	0.070962498	0.676415371	-0.025132902	0.882616231	0.111494834	0.511198692	0.0894217	0.598667084	0.361512178	0.027915473
BMPR1A /// LOC283155	black	0.304330413	0.067049141	0.015646775	0.926766005	-0.074073485	0.663049969	-0.031363397	0.853799016	-0.025355612	0.881583367	0.022142019	0.896504936	0.484420704	0.002380024	-0.10166597	0.549346759	0.001896619	0.991111185	0.377962251	0.021085903	-0.13995146	0.408718812	0.201320991	0.232150443	0.130431549	0.441626835	0.047222306	0.78136703	0.348449348	0.034555344	0.128769805	0.447515995	0.210582647	0.210918077	-0.049270229	0.772131023	0.157029919	0.353320571	-0.214025884	0.203378449	-0.236335227	0.159050849	0.103157674	0.54347186	-0.167378955	0.322081274	-0.047349645	0.780791866
EME1	black	0.226041801	0.178543252	0.114513277	0.499755284	-0.020142604	0.905806779	0.248213391	0.138527784	-0.074111182	0.66288863	-0.093830916	0.580686198	0.699455079	1.46E-06	0.073736253	0.664493924	-0.057519189	0.735252337	-0.049082641	0.772975771	-0.039547297	0.81623427	0.11724969	0.489494686	-0.173633906	0.304064491	0.090013969	0.596237802	-0.207582778	0.217642636	-0.096368366	0.570449389	0.086703191	0.609872088	0.158116324	0.349957822	0.002951432	0.986168021	0.08016247	0.637188376	0.028996416	0.864726852	0.064069822	0.706372216	0.027154928	0.873245851	0.183177599	0.277834268
TMEM69	black	0.243175043	0.146980537	-0.126232084	0.456591387	-0.036947366	0.8281286	-0.197582389	0.241118413	-0.158634842	0.348359723	-0.250720224	0.134458074	0.486276272	0.002276627	-0.106411813	0.530760584	-0.142284357	0.400873255	-0.128260059	0.449331034	-4.63E-05	0.999783164	-0.287851913	0.084056974	-0.166613295	0.324331518	-0.029253244	0.863539897	-0.082270346	0.628331264	-0.274402166	0.100268088	0.145864129	0.389004227	-0.22178961	0.187072074	-0.267683331	0.109210103	-0.082720932	0.626444511	-0.050460711	0.766776092	-0.298628049	0.072597257	-0.200921061	0.233098804	-0.2633831	0.11524173
RAB27B	black	0.052175267	0.759082556	-0.205331729	0.222784444	-0.128235977	0.449416881	-0.097585462	0.565568641	0.275284362	0.099136726	0.084745805	0.61799465	0.478599979	0.00273151	0.064975778	0.702408669	0.059240347	0.72762756	0.234391136	0.162608911	-0.06470315	0.703600604	-0.070037299	0.680409316	0.302156576	0.06912341	-0.168053818	0.320105979	0.371653301	0.023518995	-0.049764366	0.769907061	0.156145668	0.356071965	0.017093953	0.920013383	0.038241022	0.822205414	-0.390388747	0.016903872	-0.084284123	0.619917066	0.003690625	0.982704233	-0.031907966	0.851288576	0.114587541	0.499475386
OBFC2A	black	0.043386423	0.798745302	0.176192608	0.296882723	-0.017255582	0.919259546	-0.117873769	0.487169895	-0.007169967	0.966405609	0.027951705	0.869558058	-0.226514519	0.177612481	-0.113113583	0.505045523	-0.072280404	0.670741188	0.116321916	0.492961311	0.183692954	0.276461148	0.022728622	0.893778414	0.083023866	0.625177332	0.082039874	0.629297229	0.045698237	0.78825976	-0.155859505	0.356965139	-0.137872454	0.415783603	0.46362406	0.003851644	-0.079853155	0.638492309	-0.135751654	0.423060942	-0.194595652	0.248448343	-0.062241643	0.714393612	-0.072633915	0.669222199	-0.256225089	0.12583245
SLC4A9	black	0.032962615	0.846430806	-0.11750839	0.488530298	0.16109809	0.340828611	0.157522226	0.35179432	0.016525231	0.922666442	0.100034661	0.55580556	0.59539031	0.000101388	0.140787209	0.405898185	0.046742053	0.783537271	-0.086790438	0.609511099	-0.113917258	0.502004532	0.021659623	0.89874798	-0.061779139	0.71642775	-0.14391006	0.395457538	0.008420965	0.960548373	-0.039062639	0.818448528	-0.179876215	0.286735727	0.2552128	0.127386851	0.267013067	0.110134189	-0.03587331	0.833053444	-0.138358783	0.414124834	0.192788904	0.252954001	0.041935412	0.805344458	0.385385323	0.018495284
C18orf26	black	-0.157121127	0.353037508	-0.119038939	0.482844776	-0.027915633	0.869724957	-0.037535163	0.825436111	0.093970526	0.580120841	-0.051216374	0.763382529	0.471546746	0.003217493	0.105595312	0.533936377	0.04520822	0.7904793	0.071124958	0.675714947	-0.115390327	0.496454807	0.136248508	0.421349667	0.371085197	0.023749074	0.02960948	0.861894012	0.109824957	0.517585203	0.185109796	0.272708932	0.07839237	0.644664727	0.015496889	0.927465677	-0.095972206	0.572042184	-0.059921556	0.724616845	0.152276367	0.368262765	-0.065832276	0.698668601	-0.206339974	0.220471242	-0.088973263	0.600509268
MUM1L1	black	0.2567581	0.125019696	-0.018968855	0.911273239	-0.064707044	0.703583575	-0.046914378	0.782758355	0.131571113	0.437612928	0.008490032	0.960225056	0.470906726	0.003265106	0.15741712	0.352119833	-0.164042802	0.331957476	-0.068294381	0.687956496	-0.290560918	0.081052426	-0.159147635	0.346783638	-0.325066382	0.049632596	-0.1846049	0.274042206	-0.120035344	0.479161996	-0.142721072	0.399414253	-0.090541518	0.594077603	-0.174402096	0.301896841	-0.109057455	0.520533733	0.019235245	0.910032225	0.014785648	0.930786505	-0.130618686	0.4409663	0.278528057	0.095060503	0.066754073	0.694651199
PKN2	black	0.116613226	0.491871479	-0.012330019	0.942260488	-0.115928904	0.494433584	0.103519647	0.542050796	-0.169679858	0.315377824	0.023816729	0.888724115	-0.339418433	0.039859905	-0.067214971	0.692645563	-0.261517981	0.117934336	0.295716158	0.075565691	-0.212731671	0.206190042	0.107614931	0.526097814	-0.216131281	0.198861846	-0.075087586	0.658715023	-0.045648451	0.788485189	-0.112530749	0.507256675	0.060560402	0.721797059	0.076540324	0.652524145	-0.005112752	0.97604122	-0.018041637	0.915594385	-0.194278124	0.249236279	-0.050541117	0.766414798	-0.079821714	0.63862491	-0.031264874	0.854253355
FAM120AOS	black	0.124615961	0.462422109	0.065355918	0.700747853	-0.008576363	0.959820927	-0.148840537	0.37929334	0.148472591	0.380486018	-0.089289365	0.599210464	0.638394782	2.13E-05	0.184141916	0.275268539	-0.158044966	0.350178097	-0.039834327	0.814923573	-0.080117122	0.637379473	-0.008267029	0.961269006	-0.215096031	0.201073875	-0.080845408	0.634313219	-0.063570634	0.70855942	0.167503747	0.32171544	0.113974476	0.501788383	0.001184725	0.994447525	0.212154735	0.207452057	0.178788794	0.289707584	0.144225848	0.394410477	0.156051442	0.356365915	0.11760244	0.488179938	0.241860926	0.149245937
CRYBA2	black	-0.121685716	0.473094528	-0.270758633	0.105045213	0.01212833	0.943203426	-0.080937532	0.633925781	0.07015695	0.679892315	-0.214239556	0.202916842	0.450959031	0.005091053	-0.008715882	0.959167846	-0.161299434	0.340217469	-0.268182947	0.10852511	-0.112568241	0.507114291	-0.151524248	0.370660926	-0.065671914	0.699368325	-0.168480703	0.318860425	-0.04718898	0.781517578	0.192883155	0.252717621	-0.133671915	0.430266123	0.079155791	0.641436002	-0.11723455	0.489551157	0.143502659	0.396810729	0.301399808	0.069857226	0.010117759	0.95260721	0.076981044	0.650650497	0.038009582	0.823264392
ZAR1	black	-0.171652076	0.309702273	-0.371134526	0.023729022	0.045922915	0.787242621	-0.140454159	0.407020884	-0.04027501	0.812912201	-0.053924454	0.751257061	0.742734614	1.41E-07	-0.060891868	0.720335429	-0.178285489	0.291089776	-0.03427742	0.840382576	-0.106497016	0.530429717	-0.011271887	0.947208304	-0.176123439	0.297075427	-0.120689996	0.476750369	-0.113643682	0.503038663	-0.010625257	0.950232911	-0.085508413	0.614824671	-0.047045763	0.782164633	-0.002236832	0.989516801	0.099177702	0.559212639	0.034571887	0.839029217	-0.018681268	0.912613226	0.025575341	0.880564511	0.078940822	0.642344517
ZNRF2	black	-0.093994468	0.580023909	-0.326823855	0.048341645	0.03054355	0.857581144	0.104222678	0.539295853	-0.028527622	0.866894176	-0.13212344	0.435674703	0.581522783	0.000160208	0.002935756	0.986241478	-0.075363123	0.65753908	-0.165183062	0.328561064	-0.012268865	0.942546386	0.04958814	0.770699993	0.150786826	0.373021207	-0.071178799	0.67548288	0.447166155	0.005523606	-0.049856913	0.769490735	0.042789069	0.801460417	-0.129130636	0.446233608	-0.014093243	0.934020488	-0.14316205	0.397944117	-0.04340094	0.798679349	0.010987905	0.948536538	-0.062394593	0.713721352	-0.113969735	0.50180629
SENP7	black	0.018909338	0.911550534	-0.146772956	0.38602384	0.09686828	0.568442332	-0.022514238	0.89477473	0.368819321	0.024685393	-0.093037112	0.583905441	0.733586648	2.40E-07	-0.007329204	0.965659948	0.261582897	0.117839833	-0.078465447	0.644355386	0.104936964	0.536503696	0.001334593	0.993745147	0.058971413	0.728817267	0.186114832	0.270067597	0.11756095	0.488334482	0.046195519	0.786008988	-0.07994271	0.638114672	0.019313998	0.909665387	0.081624331	0.631040401	-0.176941973	0.294800119	-0.107304436	0.527299239	0.323542399	0.050774288	-0.121242897	0.474718537	0.029224665	0.863671966
MYOZ1	black	-0.052178977	0.759065935	-0.002554667	0.988027326	-0.059860761	0.724885374	-0.030078582	0.859727532	0.148104509	0.381681339	0.351643803	0.032823122	0.308822631	0.062918061	-0.086729681	0.609762476	0.13222041	0.435334905	-0.060742159	0.720995464	-0.010039742	0.952972245	0.112421849	0.507670357	0.023127359	0.891925776	0.427135137	0.008372679	-0.170697374	0.312441557	-0.063824813	0.70744544	-0.06909979	0.684465167	-0.098145542	0.5633291	-0.039389208	0.816956378	-0.151461738	0.370860659	-0.051384868	0.76262644	-0.097669656	0.565231721	-0.054069165	0.750610741	0.059210167	0.727761038
DIRAS3	black	0.230358236	0.170172306	-0.097227225	0.567003233	-0.033137755	0.845624638	-0.007400664	0.965325337	0.025573611	0.880572536	-0.340320987	0.039301732	-0.119230229	0.482136614	-0.097162118	0.567264138	-0.052687433	0.756788752	0.123815569	0.465324443	-0.067311159	0.69222725	-0.32069042	0.052967306	-0.081578148	0.631234259	-0.19003078	0.259936582	0.241431454	0.149991799	-0.221443013	0.187779724	-0.183832337	0.276090536	0.149173828	0.378214894	-0.477087976	0.002829915	-0.245774662	0.142573318	-0.105805984	0.533116086	-0.309476242	0.062334141	0.147535365	0.38353393	-0.387829165	0.017702995
AFM	black	0.517774562	0.00103015	0.221626647	0.187404562	-0.088639178	0.601883284	0.029920203	0.860458869	-0.153893651	0.363137371	-0.006539447	0.96935841	0.439358889	0.006514666	0.224735822	0.181132723	0.140710732	0.406155829	0.553885305	0.000375882	-0.119939818	0.479514431	-0.075918691	0.65517048	-0.128080542	0.449971184	-0.228768572	0.173221801	-0.042252115	0.803902956	-0.03915127	0.818043493	0.159482546	0.345756627	0.167189518	0.32263711	0.098061327	0.563665582	-0.132675732	0.433741344	-0.234386755	0.162616994	-0.172150709	0.308277617	-0.025271642	0.881972772	-0.149720274	0.376450643
NIPSNAP3A	black	0.236348406	0.159026922	0.203470332	0.227098544	0.2910798	0.08048657	0.014085189	0.934058111	0.142687748	0.399525478	-0.14065988	0.406327197	0.40062088	0.014004931	0.208977558	0.214497967	0.078668488	0.6434962	-0.060448621	0.722290186	-0.057894363	0.73358815	0.505834185	0.001403847	-0.130713178	0.440632976	0.183982529	0.275691545	0.002506827	0.988251519	0.127682061	0.451393915	-0.111313613	0.511889868	-0.073220737	0.666703561	0.061221676	0.718882082	0.102345966	0.546664964	-0.109169261	0.520103691	-0.173869704	0.303398075	-0.060325149	0.722835018	0.109266415	0.519730148
PRKAR1A	black	0.101202934	0.551176445	0.111756956	0.51019978	-0.121567193	0.473528913	0.303265987	0.068058604	0.046330847	0.78539677	0.499322137	0.001654275	0.320017704	0.053495461	-0.059542219	0.726292889	0.211099482	0.209774208	0.138600586	0.413301487	-0.064060961	0.706411019	0.092409223	0.586457431	-0.215223145	0.200801347	0.123249036	0.467384607	-0.119201671	0.482242304	-0.26356859	0.114976493	-0.185225243	0.272404671	0.051154036	0.76366232	0.178661523	0.290056702	-0.073625795	0.664967144	-0.065079721	0.701954409	-0.144251636	0.394325044	-0.039739744	0.81535542	-0.012650816	0.940760855
CMTM7	black	0.009081396	0.957457004	-0.032150189	0.8501724	-0.079319749	0.640743422	0.044604278	0.793217104	-0.093237725	0.58309111	-0.032279245	0.849577823	0.449613556	0.00524102	0.016969751	0.920592709	-0.239964742	0.152559524	0.009428579	0.955832144	-0.125119831	0.460599975	0.095724908	0.573037487	0.050747558	0.765487402	0.069919598	0.680918031	-0.105803464	0.533125894	0.350193352	0.033600617	-0.007217761	0.966181802	0.016607701	0.922281675	0.152954573	0.366108218	-0.132196547	0.435418511	0.265359002	0.112439901	0.192025954	0.254872887	-0.151650139	0.370258873	0.135753524	0.423054496
C11orf71	black	0.018980061	0.91122103	-0.055902125	0.742438796	0.00673265	0.968453574	0.059816983	0.725078762	0.154384645	0.361589836	0.13174803	0.436991575	0.672167642	5.22E-06	0.098916539	0.560252888	0.221840991	0.186967329	-0.142324997	0.400737352	0.077819036	0.647093747	-0.063548452	0.708656668	0.01894387	0.911389645	0.09725049	0.566910015	-0.034258952	0.840467468	-0.045791639	0.78783688	-0.049161365	0.772621228	-0.11108123	0.51277686	-0.013616719	0.936246777	-0.179875396	0.286737957	-0.220154846	0.19042634	-0.050741557	0.765514356	-0.263321889	0.115329358	-0.09796904	0.564034422
OR8A1	black	-0.134480476	0.427456834	0.113894753	0.502089561	-0.07111757	0.675746794	0.004676746	0.978083866	0.066667743	0.695027098	-0.231473895	0.168055209	-0.225027151	0.180552783	0.228658271	0.173434834	0.296182964	0.075083549	-0.231079757	0.168800962	0.109515927	0.518771415	-0.03909266	0.818311333	-0.146318126	0.38751373	0.018904973	0.91157087	-0.191138871	0.257116118	0.058661259	0.730190096	-0.176165839	0.296957291	-0.065038551	0.702134323	-0.1092994	0.519603354	0.000987867	0.995370132	0.197201502	0.242044978	0.02887185	0.865302648	0.275372132	0.099024702	0.328021553	0.047477431
HYAL4	black	0.080982721	0.633735771	0.074817213	0.659869714	-0.047776257	0.778865779	-0.133447267	0.431048464	-0.119616615	0.480707857	-0.067384053	0.691910301	0.564235893	0.000275525	0.031167989	0.854700185	-0.2968788	0.074369314	-0.165301125	0.328210635	0.003118673	0.985384322	-0.12185152	0.472487204	-0.032166517	0.850097173	0.093109471	0.583611662	-0.22204943	0.186542834	0.17995856	0.286511487	0.063041072	0.71088223	-0.042753252	0.801623285	-0.132743233	0.433505376	0.190456582	0.258850359	-0.188250944	0.264509587	-0.067581745	0.691050985	0.054661891	0.747965194	0.090046149	0.596105933
ANKRD36B	black	-0.05356814	0.752849179	-0.170470916	0.313093557	0.44129065	0.00625621	-0.053617406	0.752628986	-0.034042659	0.841461848	0.089676361	0.597622027	0.472848363	0.003122523	-0.120193944	0.478577158	0.183083723	0.27808487	0.164285215	0.33123361	-0.066927222	0.693897486	0.128468074	0.448589877	0.269711496	0.106449591	0.174916761	0.300450095	0.251053145	0.133924316	0.150629461	0.373526037	0.152406725	0.367848054	-0.023965366	0.888034018	-0.165692238	0.327051405	-0.171481072	0.310191807	0.108258015	0.523613733	0.11927604	0.481967104	-0.249981431	0.135648164	0.046110352	0.786394348
FAS	black	0.21697456	0.197072622	0.159430953	0.345914717	-0.114838674	0.498529465	-0.026766451	0.875044833	-0.083647857	0.622570514	-0.109704617	0.518046971	0.501787455	0.001555192	0.16273561	0.335877708	-0.023352546	0.890879743	0.105219186	0.535402407	0.071411025	0.674482265	-0.103720712	0.541262204	0.262823661	0.11604447	0.255944846	0.12626135	-0.20017941	0.234864445	-0.234973382	0.161537319	0.043883674	0.796486956	0.052867342	0.755983488	0.000695627	0.996739774	0.118055577	0.48649371	-0.119385311	0.481562897	-0.109018605	0.520683203	0.238153845	0.155773746	0.035787304	0.833448079
EEPD1	black	0.109568351	0.518570089	0.149780844	0.376255387	0.186169811	0.269923594	0.080338194	0.636448079	0.070089782	0.680182527	0.205032484	0.223474183	0.494120629	0.001881713	0.070726961	0.677431329	0.091359774	0.590733817	-0.021511948	0.899434795	0.063615745	0.70836167	-0.001579688	0.992596487	-0.058679719	0.730108365	-0.009095051	0.957393095	-0.058525414	0.730791651	-0.290169373	0.081481456	0.156076554	0.356287562	0.210256629	0.211641841	0.102500406	0.546056743	-0.150832218	0.372875663	0.096789886	0.568756855	0.018146051	0.915107661	0.089381389	0.598832582	0.23909653	0.154094465
OR1L4	black	0.051604764	0.761640022	-0.2399935	0.152508872	-0.182168352	0.280536166	-0.003674772	0.982778515	-0.036241741	0.831363369	0.145455984	0.390347035	0.515430493	0.001095658	-0.044188262	0.79510442	-0.23509689	0.161310666	0.325384602	0.04939682	-0.043024477	0.800390156	-0.096568513	0.569645449	-0.285579522	0.086643151	-0.215766727	0.199638843	-0.187354212	0.266833564	-0.210093041	0.212005652	-0.227155589	0.176355756	0.107408189	0.526897629	-0.004288747	0.979901719	0.055162514	0.745732942	-0.199295949	0.236979482	0.016047027	0.924897879	-0.075333036	0.657667445	-0.019475482	0.908913234
RPP21 /// TRIM39 /// TRIM39R	black	0.201695626	0.231264441	0.136657078	0.419945375	-0.19982864	0.235702665	-0.024693253	0.884655757	-0.067357934	0.692023863	-0.20374536	0.226457561	0.313357946	0.058954118	-0.030024694	0.859976352	0.109541828	0.518671943	-0.091011279	0.592156925	0.216044805	0.199045968	0.105782531	0.533207375	0.02221074	0.89618546	0.304365361	0.067016199	-0.247686074	0.139395285	-0.275834891	0.09843566	-0.066928929	0.693890057	-0.018297917	0.91439979	-0.032758477	0.847370651	-0.107219003	0.527630046	0.043403968	0.798665592	-0.096934935	0.568174971	0.193004768	0.252412836	0.071371803	0.674651226
ALPK1	black	-0.058132642	0.732531816	-0.333181174	0.043895384	-0.104576035	0.537913705	0.2785942	0.09497874	0.026861757	0.874603429	0.161197636	0.340526372	0.528029355	0.000782503	-0.039779093	0.815175756	0.216265747	0.198575786	0.127371441	0.452504636	-0.032901288	0.846713134	0.133115758	0.43220439	0.075260951	0.657975035	-0.052008442	0.759830146	0.028127051	0.868746851	0.351530429	0.032883359	-0.08314965	0.624651487	0.052409507	0.758033228	0.119881238	0.479730623	-0.001852105	0.991319799	-0.159817561	0.344731154	-0.136875627	0.419195285	-0.137422496	0.417321658	-0.072475444	0.66990297
SNHG12 /// SNORA16A	black	-0.188558901	0.263714569	-0.111789006	0.51007771	-0.107896663	0.52500884	-0.308202554	0.063476009	-0.156155564	0.356041103	-0.202449171	0.229489294	0.355267009	0.030945118	-0.139165195	0.411382591	-0.026711934	0.875297345	-0.129614062	0.444518658	0.070667662	0.677687193	-0.259876166	0.120343388	0.031615677	0.852635838	0.255228943	0.12736195	-0.178611613	0.290193683	-0.176556731	0.295869595	-0.110489594	0.51503855	-0.184052208	0.275506568	-0.131613776	0.437463046	-0.023226906	0.891463339	-0.080976983	0.633759896	0.071769216	0.672939974	-0.09795144	0.564104773	-0.283034446	0.089612137
OR2V2	black	0.09001073	0.596251078	0.085820634	0.613528824	0.300823682	0.070419968	-0.055377738	0.744773897	0.002200023	0.989689301	-0.161979889	0.338157041	0.481580021	0.002546276	-0.079556633	0.639743318	-0.203302234	0.227490923	-0.051160821	0.763631866	-0.173329706	0.304925595	-0.151438816	0.370933914	0.291739397	0.079771695	-0.055192958	0.745597258	-0.095669369	0.573261126	-0.107244326	0.527531985	0.396506335	0.01511574	0.067302544	0.692264714	-0.102948969	0.544292019	-0.06132331	0.718434409	-0.066915526	0.693948388	-0.016859307	0.921107893	-0.001827421	0.991435482	0.032720635	0.847544895
PEX5	black	-0.023061764	0.89223051	-0.259071839	0.121536944	-0.206012842	0.221219964	-0.001669731	0.992174496	0.021044744	0.901608164	0.234000083	0.163331496	0.5247432	0.000855385	-0.064406056	0.704900298	-0.095302969	0.574737486	0.071702703	0.673226265	-0.083957516	0.621278539	0.079703271	0.639124535	0.102994209	0.544114186	-0.001375323	0.993554264	0.481839215	0.002530697	-0.04284366	0.801212189	0.053490192	0.75319761	-0.122583202	0.469812041	-0.104814214	0.536983035	-0.137093855	0.418447045	-0.003463195	0.983769919	0.024697843	0.884634459	-0.041532059	0.807181277	-0.249920646	0.135746425
OCLM	black	-0.046518612	0.784547538	-0.365489404	0.026116718	-0.028565887	0.866717234	0.008577658	0.959814865	0.335598991	0.042293614	-0.033555231	0.843703621	0.68112187	3.49E-06	0.089990006	0.596336009	-0.154226288	0.362088519	-0.142032265	0.401716848	-0.040067507	0.81385914	-0.118362886	0.485351855	0.00096527	0.995476036	-0.069918153	0.680924278	0.062744213	0.712185463	-0.058893256	0.729163133	-0.121642052	0.473254529	0.399587254	0.014277287	0.051161762	0.763627642	-0.113854579	0.502241368	-0.063146888	0.710417886	0.191408137	0.256433824	0.029343395	0.863123328	0.142608525	0.399789964
DAPK2	black	0.012303639	0.942383815	-0.107724048	0.525675913	0.211772168	0.208291851	-0.100391152	0.554391096	0.006391943	0.970049251	0.052184119	0.759042895	0.66378189	7.52E-06	0.126857762	0.454344695	0.0217352	0.898396511	-0.082437946	0.627629196	0.028860731	0.865354052	-0.028166708	0.868563401	0.040907656	0.810026729	0.141144757	0.404694876	-0.109073986	0.520470137	-0.11104472	0.512916286	-0.132040785	0.435964453	0.012773588	0.940186986	0.109704112	0.518048907	-0.13522413	0.424882105	-0.128989502	0.446734956	0.116057199	0.493952728	0.006207938	0.970911072	0.155388456	0.35843831
KRT14P	black	0.249112321	0.137058114	0.126553652	0.455435951	-0.190516451	0.258697875	0.171475741	0.310207077	0.135118503	0.425247284	0.130946334	0.439811106	0.393042347	0.016107576	0.240054005	0.152402345	0.091045986	0.592015126	-0.060906032	0.720272993	0.126807141	0.454526244	0.358661256	0.029266691	0.184051461	0.275508552	0.014358323	0.932782265	-0.060525909	0.721949213	0.027883014	0.869875882	0.118019891	0.486626394	-0.208731574	0.215050273	0.060119644	0.723742126	0.107985358	0.524666239	-0.039320585	0.817269873	0.002074777	0.990276254	0.047644733	0.77945945	0.312659333	0.059551456
HES5	black	0.054979459	0.746548941	0.029392683	0.862895592	-0.109754885	0.517854058	-0.204869748	0.22384989	-0.065464201	0.70027502	0.06596463	0.698091271	-0.342430049	0.038022124	-0.251922713	0.132537571	0.207780815	0.217194222	0.153709362	0.363719243	0.029959072	0.860279377	-0.020709956	0.903165987	-0.153473883	0.364463553	-0.226634068	0.177377639	-0.27972811	0.093585426	-0.130470536	0.441489178	0.050496799	0.766613929	0.067363494	0.691999691	-0.165499984	0.327620912	0.142749274	0.399320141	-0.006649822	0.968841482	-0.120788499	0.476388049	0.162214892	0.337447232	0.263529021	0.115033035
C20orf7	black	0.039130608	0.818137914	-0.02479299	0.884193015	-0.09089066	0.592649829	0.016002789	0.925104337	0.154791742	0.360309735	0.113630869	0.503087123	0.349091237	0.034201408	0.154738647	0.360476535	-0.194295776	0.249192432	-0.021343923	0.900216342	-0.006945937	0.967454722	0.184923584	0.273200166	0.157737128	0.351129333	-0.024978197	0.883333822	-0.142188661	0.401193369	0.084051095	0.620888326	0.223372021	0.183865182	0.250212681	0.135274821	0.081888293	0.629932872	-0.2390857	0.154113683	0.233830248	0.163646035	0.091881139	0.588607601	0.034050839	0.841424239	0.294777922	0.076542056
POU2F1	black	0.174772886	0.300854087	0.041867957	0.805651572	-0.088213226	0.60363709	-0.003506874	0.983565247	0.073386598	0.665992335	0.2309954	0.168960882	0.438667118	0.006609426	0.105146769	0.535684888	0.17619523	0.296875419	0.084955228	0.617123446	0.053733282	0.752111149	0.117556474	0.488351154	-0.020223025	0.905432393	-0.119784642	0.480087224	-0.176925351	0.294846212	-0.180031795	0.286312153	0.311508252	0.060546135	0.000463274	0.997828751	0.017866678	0.916410029	-0.143547331	0.39666222	-0.09466513	0.577311672	-0.058648504	0.730246573	-0.226792407	0.177066941	-0.020596101	0.903695855
U2AF1	black	-0.03037297	0.858368457	0.11128595	0.511995416	-0.008537289	0.960003838	-0.044978911	0.791518519	-0.08179185	0.630337437	-0.067648733	0.690759891	-0.207633175	0.217528462	0.015910513	0.925534995	-0.294253216	0.077092359	-0.260700021	0.119129974	0.398210766	0.01464691	0.244949916	0.143960897	-0.024371219	0.886150135	0.457719875	0.0043923	-0.370541002	0.023971217	0.059791462	0.725191507	-0.254842127	0.127959589	-0.196089006	0.244764998	0.099659764	0.557294874	0.151149429	0.371859506	0.070531663	0.678274145	0.281401157	0.091558337	0.069389314	0.683211693	0.246158105	0.141931555
PFKP	black	0.207050704	0.21885056	-0.006601745	0.969066643	0.126464567	0.455755889	-0.172973254	0.305936579	0.044739069	0.792605855	-0.274033516	0.100743764	0.487083173	0.002232905	-0.01777341	0.916844868	0.042909509	0.8009128	-0.134586568	0.427088986	-0.053279766	0.75413846	0.00499369	0.976599	-0.112834223	0.506104753	0.078407993	0.644598588	-0.147894912	0.382362976	0.134219804	0.428361404	0.146973873	0.385366762	-0.295317283	0.075979582	-0.039762522	0.815251418	0.067416615	0.691768737	0.11963024	0.480657517	0.018054473	0.915534551	0.009617682	0.954947187	0.278002671	0.095711872
OR5H1	black	-0.135510915	0.423891501	-0.131715619	0.437105369	0.0660456	0.697738161	-0.075038044	0.658926545	0.1489429	0.378961926	-0.166736849	0.323967734	0.644743005	1.65E-05	0.130797865	0.440334361	-0.030226799	0.859043224	-0.079142636	0.641491585	0.039098077	0.818286577	-0.088069162	0.604230752	0.031283439	0.854167742	-0.018767178	0.912212911	-0.066394097	0.696219085	-0.107463229	0.526684641	0.060537539	0.721897912	0.020417554	0.904526874	-0.121415233	0.474086158	-0.064256847	0.705553355	0.041335588	0.808076351	0.114050278	0.501502099	-0.146657271	0.386402471	-0.02050547	0.904117671
CETN2	black	-0.081390846	0.632020721	0.074507087	0.661195132	0.012494517	0.941491481	0.073836721	0.664063616	-0.211972194	0.207852469	0.080822021	0.634411593	-0.485160743	0.002338305	-0.036084701	0.832083654	-0.324361907	0.050157767	-0.048785054	0.774316395	0.229128368	0.1725282	0.00291572	0.98633537	-0.200482475	0.23414185	0.198979772	0.23773954	-0.173739504	0.303765934	0.262733909	0.116173646	-0.144354555	0.393984185	-0.050388711	0.767099657	0.081232978	0.632683899	0.009152297	0.957125166	-0.006597223	0.969087821	-0.020114801	0.905936219	0.029612685	0.861879204	0.19562625	0.24590244
PRR16	black	0.105703465	0.533515186	0.014102133	0.93397896	-0.032293962	0.849510023	0.015559914	0.92717147	0.196178267	0.244546003	0.567552268	0.000248883	0.627137411	3.27E-05	0.113160124	0.504869167	0.108085312	0.524280279	0.316465485	0.05635446	-0.0055762	0.973870175	0.02229855	0.895777267	0.284038853	0.088431217	0.221481028	0.187702017	0.039397316	0.816919338	-0.054636822	0.748077027	0.022689667	0.893959438	-0.03700983	0.827842381	0.114370162	0.500294899	-0.141001463	0.40517688	-0.121111649	0.475200442	0.035022653	0.836958404	-0.081241324	0.632648833	0.098876002	0.560414432
SNORA74B	black	-0.168062092	0.320081808	-0.012269135	0.942545124	0.114414401	0.500128064	-0.036859572	0.828530918	-0.105846126	0.532959854	-0.008207483	0.961547772	0.285652666	0.08655896	0.248280784	0.138417201	-0.133452419	0.431030515	-0.147201884	0.384621868	0.111098122	0.512712357	-0.045411526	0.789558222	-0.278869157	0.094639431	0.191293057	0.256725279	-0.332291992	0.044496629	0.151135445	0.371904267	-0.053779336	0.751905373	-0.138005503	0.415329428	0.146168703	0.388003926	-0.054098806	0.750478374	0.004255749	0.980056328	0.166340442	0.32513578	0.01694118	0.92072598	0.266559308	0.110763128
POMT2	black	0.116788917	0.491214792	0.079398476	0.640410971	0.190982782	0.257512182	-0.254214314	0.128934006	0.150004446	0.37553509	0.219082725	0.192649019	0.35266177	0.032286298	-0.027109998	0.873453883	-0.123720719	0.465669023	0.130292892	0.442116602	0.073808574	0.664184161	0.062880885	0.711585363	0.035288501	0.835737603	0.13539803	0.424281271	-0.128746672	0.447598278	0.089484167	0.598410662	0.492984582	0.001934891	0.2084664	0.215646764	0.07054236	0.678227972	-0.172808886	0.306403481	0.181881389	0.281307511	0.202503624	0.229361377	0.077380994	0.648952003	0.165267041	0.328311776
UCN3	black	-0.103639718	0.541579806	-0.033235169	0.845176308	0.113635968	0.503067839	-0.189113075	0.262287899	-0.116769287	0.491288141	0.025890193	0.879104918	0.03110238	0.8550028	0.34168746	0.038468745	-0.032702061	0.847630421	-0.152977661	0.366035004	0.17821605	0.291280805	0.104485087	0.538269286	0.21120427	0.209542814	-0.003004605	0.985918845	-0.198796766	0.238180217	0.027130253	0.8733601	-0.146961958	0.385405709	0.076229195	0.653848122	0.204504354	0.224695046	0.346425964	0.035690658	0.192765841	0.253011865	-0.00055461	0.997400683	0.178060138	0.291710015	0.478056868	0.002766508
OOEP	black	-0.103706055	0.541319675	-0.179029764	0.289047325	-0.012041727	0.943608334	-0.151254847	0.371522173	-0.006813646	0.96807425	-0.185106687	0.272717129	0.506868905	0.001367297	0.356365477	0.030393501	-0.076492914	0.652725825	-0.245135715	0.143647442	-0.014203108	0.933507278	-0.049330881	0.77185795	0.161472542	0.339692565	-0.087328469	0.607286967	0.1304068	0.441714233	0.104101143	0.539771628	0.128486673	0.448523641	-0.002355248	0.988961865	0.032271012	0.84961575	0.147240238	0.384496653	0.157365722	0.352279082	-0.111035508	0.512951467	-0.039289163	0.817413432	-0.039138969	0.818099706
PLEKHJ1	black	0.115114317	0.497492275	-0.192084619	0.254724997	-0.121971992	0.472046186	0.140121568	0.408143801	0.09458168	0.577648839	0.362775473	0.027333389	0.406810184	0.012464154	0.009023601	0.957727511	-0.087215225	0.607754812	0.073770023	0.664349274	0.177419479	0.293477952	0.074762403	0.660103888	-0.087503308	0.60656496	-0.227932782	0.174840697	0.05645228	0.739991385	0.0671759	0.692815504	0.23341869	0.164410063	-0.044355347	0.794346276	0.007969527	0.962661809	0.045103506	0.790953815	-0.19034252	0.259141037	0.089526569	0.598236635	0.185542775	0.271568955	0.27702695	0.096930623
NAA20	black	-0.154497447	0.361234862	-0.184406221	0.274568021	-0.058603269	0.730446872	0.284871355	0.087461535	0.083177793	0.624533859	0.171824382	0.309209502	0.579034994	0.000173535	-0.017016537	0.920374477	0.201580553	0.231536342	-0.094998755	0.575964583	-0.092668483	0.585403097	-0.210872413	0.210276229	-0.003571704	0.983261466	-0.024226668	0.886821039	-0.093107415	0.583620008	-0.086359001	0.611297082	-0.009625601	0.954910129	-0.078858094	0.642694282	-0.136938473	0.418979726	-0.295767556	0.075512486	0.049671971	0.770322765	-0.091763569	0.589086774	-0.111570726	0.510909376	0.055808527	0.742855423
LSAMP	black	0.001268831	0.99405335	-0.220261021	0.190207208	0.075686368	0.656160559	0.167413256	0.321980693	0.049823757	0.769639879	-0.14984011	0.376064394	0.537460056	0.000602968	0.075231996	0.658098607	-0.060364184	0.72266276	-0.019994257	0.906497439	-0.038495621	0.821040827	-0.026650447	0.875582152	0.271176788	0.104488347	0.065898874	0.698378081	0.370245912	0.024092393	0.052573763	0.757297662	0.071386074	0.67458975	0.015655471	0.926725415	-0.071292487	0.674992952	-0.25653213	0.125363784	-0.003563727	0.983298847	0.044253145	0.794809992	0.022404569	0.895284461	0.030766416	0.856552703
ZNF330	black	0.119858441	0.479814768	-0.022839352	0.893263877	0.003821821	0.982089493	0.014030542	0.934313398	0.122241589	0.471060042	0.231596333	0.167824026	0.688841078	2.43E-06	0.016247637	0.923961705	0.146972026	0.3853728	0.18605611	0.270221461	0.018464043	0.913625528	0.344889259	0.036573071	0.157543486	0.351728499	0.373187874	0.02290673	0.215802773	0.199561922	0.170281131	0.31364063	-0.041096568	0.80916559	-0.120733261	0.476591212	0.142628298	0.399723943	-0.103293118	0.542939915	-0.044676752	0.792888434	0.095790383	0.57277389	-0.047088878	0.781969822	0.036735783	0.82909826
EN1	black	0.247851289	0.139123056	-0.094949384	0.576163839	0.011318094	0.946992197	-0.046349416	0.785312777	-0.095822939	0.572642846	-0.059917058	0.724636713	0.679609246	3.74E-06	0.085660738	0.614192317	-0.147845413	0.382524059	0.234186849	0.162986102	-0.145306134	0.390840722	-0.238261952	0.155580494	-0.30089771	0.07034746	-0.170056523	0.314288859	-0.275516701	0.098840393	-0.175464914	0.29891408	0.001761756	0.991743221	0.122902	0.468648966	-0.004508654	0.9788714	-0.011893823	0.944299891	-0.126894247	0.45421387	-0.200168184	0.234891239	-0.061039176	0.719686177	0.085692626	0.614059972
SERPINB1	black	-0.008931007	0.9581609	-0.202182106	0.230117361	-0.16817081	0.319764319	0.120450805	0.477630771	0.032846517	0.846965293	-0.195634985	0.245880937	0.081893957	0.629909118	0.079917767	0.638219846	0.034545759	0.839149281	-0.034852049	0.83774203	0.079833941	0.638573339	-0.356702765	0.030225756	0.064772448	0.703297565	-0.014766741	0.930874798	0.233788584	0.163723265	-0.058593585	0.730489755	-0.178307377	0.29102958	0.254451264	0.128565594	-0.057553034	0.735102157	-0.295577956	0.075708895	-0.201737478	0.231165606	-0.093383054	0.58250151	-0.134810037	0.426314736	-0.420666486	0.009527416
SHISA2	black	-0.084661359	0.618346091	-0.321785258	0.052116654	0.132290284	0.435090148	0.010484178	0.9508929	-0.093120582	0.583566558	-0.142686131	0.399530874	0.403808716	0.0131924	0.065233442	0.701282798	0.142374198	0.400572859	-0.080637204	0.635189197	-0.085552258	0.614642628	-0.002576052	0.987927113	-0.289329971	0.082407159	-0.135358706	0.424417096	0.063962654	0.706841579	-0.190399352	0.258996178	-0.149456142	0.377302811	-0.024783097	0.884238912	-0.144887105	0.39222315	0.276427173	0.097685657	0.230310006	0.170264256	0.146282928	0.387629168	0.119255428	0.482043367	0.192957999	0.252530019
PLEKHB1	black	-0.078168325	0.6456135	-0.200021417	0.235241745	0.056279776	0.740758512	0.03948178	0.816533514	0.124880924	0.461463452	0.121308661	0.474477167	0.799315661	2.99E-09	0.326487342	0.04858672	-0.065133972	0.70171736	0.031699095	0.852251294	0.032533465	0.848406831	0.034004306	0.841638195	0.115781858	0.494985014	0.057169132	0.736806182	-0.047128534	0.781790653	-0.051475477	0.76221994	-0.025928876	0.878925617	0.025076684	0.882876986	0.087360603	0.607154242	-0.065234173	0.701279604	0.038559303	0.820749592	-0.015505202	0.92742687	-0.066043926	0.697745461	0.148914312	0.379054466
PPP2CA	black	0.205926077	0.221418839	0.248518115	0.138028293	-0.258737962	0.12203498	-0.121491802	0.473805334	0.020572659	0.903804955	-0.102452985	0.546243464	-0.363422975	0.027038946	-0.039519887	0.816359458	-0.166716431	0.324027836	0.146608596	0.386561848	0.065387585	0.700609567	-0.19674616	0.243155807	0.057908747	0.733524366	-0.092580602	0.585760389	-0.072347376	0.670453321	-0.181570501	0.282144719	0.356287801	0.030432241	0.054687431	0.747851263	-0.039069414	0.818417564	0.400479713	0.014041867	0.035612471	0.834250418	-0.210753437	0.210539604	0.033917964	0.84203523	-0.125889506	0.457824044
ELL3 /// SERINC4	black	-0.269676139	0.106497258	-0.222267516	0.186099421	-0.097643985	0.565334442	-0.291643325	0.079875511	0.018726505	0.912402433	0.00830355	0.961098033	0.162072497	0.337877217	-0.142260536	0.400952923	0.184748687	0.273662076	0.030892463	0.855971145	0.127859404	0.450760432	-0.205035635	0.223466913	-0.058136007	0.732516903	-0.173106331	0.305558892	0.169009232	0.317322507	-0.155001141	0.359652346	0.20839095	0.215816692	-0.084783375	0.617838319	-0.065634631	0.699531041	0.119668875	0.480514784	0.223189833	0.184232404	-0.123030988	0.468178813	0.059023968	0.728584723	0.0714134	0.674472037
PHLDA3	black	0.03244572	0.848810966	0.185610345	0.271391334	-0.002873149	0.986534862	-0.091997315	0.588134276	0.235516642	0.160542086	-0.14767074	0.383092803	0.542119823	0.000528607	0.415791352	0.010485005	-0.113761109	0.502594652	-0.078683069	0.643434517	0.014283209	0.933133119	-0.022916778	0.892904123	0.067703573	0.690521616	0.402099429	0.013622969	0.080058541	0.637626373	-0.027339783	0.872390035	-0.172574902	0.307068913	-0.176863903	0.295016652	0.065678393	0.699340047	-0.069583688	0.682370632	0.116383241	0.492731784	-0.0011056	0.994818355	-0.026784587	0.874960836	0.017507013	0.918087011
FGD6	black	0.212754469	0.206140283	0.082385466	0.627848995	-0.230162281	0.170546118	0.000140942	0.999339439	-0.042554732	0.802526161	0.036731366	0.829118508	0.363367513	0.027064063	-0.107518438	0.526471038	-0.081288536	0.632450474	0.128473933	0.448569014	-0.04432945	0.794463771	-0.16754217	0.321602855	0.144009136	0.395128856	-0.104143649	0.539605207	-0.04053639	0.81171976	-0.149655309	0.376660135	-0.017353392	0.918803392	-0.064374272	0.705039394	0.069077521	0.684561616	-0.052648898	0.756961265	-0.036387717	0.83069395	-0.121534411	0.473649098	-0.09215715	0.587483349	0.100873426	0.552480237
USP47	black	0.127750649	0.451148857	-0.099621015	0.557448914	-0.193606194	0.250909151	0.115007285	0.497894887	-0.077427712	0.648753719	-0.15959983	0.345397414	0.541496077	0.000538062	-0.134549139	0.427218741	-0.129852103	0.443675534	-0.030104869	0.859606159	-0.081920944	0.629795931	-0.137476689	0.417136243	-0.218289989	0.194304168	-0.156444387	0.355141044	-0.162933624	0.335282048	-0.199105573	0.237436928	0.313636019	0.058717682	-0.014539939	0.931934002	0.159878188	0.344545775	-0.07418239	0.662583912	-0.183919177	0.275859797	-0.021077939	0.901453723	-0.040413589	0.812279936	-0.137032124	0.418658625
LCP1	black	-0.030860946	0.856116551	0.084119981	0.620601143	-0.020771077	0.902881553	0.183816637	0.276132266	-0.056917008	0.737925962	-0.092687439	0.585326041	-0.172176687	0.308203508	0.097099172	0.567516439	0.483302775	0.002444282	-0.022262332	0.895945623	0.001128588	0.994710618	-0.037222051	0.826870123	0.10078645	0.55282462	-0.030192206	0.859202926	-0.036490065	0.830224674	-0.010769559	0.949557879	-0.088799962	0.601221847	-0.009114586	0.957301663	-0.060714944	0.721115473	0.050003115	0.768833171	0.132144693	0.435600214	0.026044326	0.878390531	0.338510311	0.040427996	0.133822849	0.429740938
C10orf107	black	0.235120811	0.161266795	-0.015115723	0.929245218	0.066266861	0.696773567	0.549208895	0.000431086	0.191373302	0.256522025	0.105041013	0.536097548	0.498978617	0.001668512	-0.122958048	0.468444645	0.174918305	0.300445761	0.028363675	0.867652359	-0.084195335	0.620287059	-0.082508197	0.627335011	-0.228202951	0.174316212	-0.297830497	0.073401064	-0.147868506	0.382448901	-0.056427896	0.740099804	0.124526504	0.462746014	0.100134778	0.555408151	-0.049339302	0.771820037	0.033425272	0.844301533	-0.263144943	0.115582949	-0.040260247	0.812979561	-0.05699898	0.737561834	0.031123513	0.854905322
C8orf22	black	0.095916632	0.572265782	-0.16000391	0.344161549	0.050541888	0.766411335	0.039566846	0.816144985	-0.235208661	0.161105751	-0.095199447	0.575154927	0.609537824	6.22E-05	-0.262186841	0.116963352	0.00469755	0.977986399	-0.008062864	0.962224827	-0.144530532	0.393401757	-0.266891621	0.110302256	-0.267663868	0.109236853	-0.200536107	0.234014135	-0.054279549	0.749671399	-0.255793342	0.126493673	0.006110518	0.971367372	-0.116860824	0.490946155	-0.22825385	0.174217527	0.041948088	0.805286753	0.051834722	0.760608859	-0.21613852	0.19884644	-0.173227163	0.305216214	-0.369971566	0.024205506
BRDT	black	0.030625614	0.857202419	-0.083271307	0.624143071	0.143073684	0.398238461	-0.042303599	0.803668681	0.291819541	0.079685173	-0.102501354	0.54605301	-0.207830539	0.217081731	-0.081835151	0.63015578	0.046568995	0.784319708	-0.070463958	0.678566421	-0.140115876	0.408163033	0.019727468	0.907739702	-0.224014278	0.182574767	-0.436045734	0.006979339	0.139448931	0.410420192	0.01351347	0.936729214	-0.00428151	0.979935626	0.077288678	0.649343897	-0.017923503	0.916145104	-0.168083936	0.320018002	0.061529092	0.717528282	-0.039709008	0.815495771	-0.191120103	0.257163718	0.074461587	0.661389675
ZNF549	black	0.076270512	0.65367224	-0.064364663	0.705081448	0.049807314	0.769713848	-0.179723329	0.287152364	-0.00352472	0.983481622	-0.275917645	0.098330606	0.442452748	0.006105021	-0.173919412	0.303257709	0.011572635	0.945801803	-0.046107809	0.786405854	0.177656405	0.292823341	-0.147696272	0.383009637	0.013251763	0.937952151	0.252709919	0.131291369	0.040242459	0.81306073	-0.23612456	0.159433665	-0.106879886	0.528944151	-0.268336282	0.108315535	-0.103357435	0.542687405	-0.261560357	0.11787264	-0.220643059	0.189420203	-0.172271303	0.307933686	-0.281799646	0.091080535	-0.50711799	0.001358625
LOC440313	black	-0.097525371	0.565809165	-0.183367861	0.277326815	-0.114764649	0.498808193	0.0059891	0.971936081	0.214944041	0.201400071	0.123558363	0.466259159	0.479321354	0.002685624	0.039485362	0.816517154	0.093494632	0.582049014	0.033169959	0.84547642	-0.094991913	0.575992193	-0.221490745	0.187682157	-0.338532061	0.040414313	-0.15542911	0.358311025	-0.281737517	0.091154903	0.014564349	0.931819998	-0.119500638	0.481136481	0.028225416	0.868291839	0.153373404	0.364781426	0.237929848	0.156174716	-0.048520029	0.775510869	-0.083435666	0.623456469	-0.061398049	0.718105264	0.152879437	0.36634654
DAZAP1	black	-0.140178165	0.407952588	0.061947875	0.715685409	0.050351764	0.76726571	0.040303245	0.812783369	-0.024134494	0.887248887	0.008893125	0.958338209	-0.430686033	0.00779129	-0.112421348	0.507672261	-0.333242776	0.043853974	-0.202517169	0.229329565	0.181887034	0.281292324	-0.137193564	0.418105425	-0.122943932	0.468496098	0.263088101	0.115664502	-0.296882005	0.074366038	-0.131607098	0.437486505	-0.082368049	0.627921953	-0.065036645	0.702142653	-0.041643286	0.806674661	0.066839361	0.694279906	-0.01008389	0.952765679	0.055617193	0.743707322	-0.006383443	0.970089062	-0.140957732	0.405324045
C21orf70 /// LOC729535	black	0.15431916	0.361796004	0.120632887	0.476960493	-0.125310174	0.459912641	-0.20572341	0.221883851	0.097200061	0.567112084	-0.104582769	0.537887382	0.410101315	0.011705034	0.093199807	0.583244989	-0.028542024	0.86682758	0.226869454	0.176915895	-0.133882368	0.429533937	0.159891314	0.344505649	-0.084882292	0.617426802	0.120138366	0.478782059	-0.009746983	0.954342123	-0.02965651	0.861676761	0.009280468	0.956525302	-0.042141937	0.804404371	0.076323007	0.653448806	0.186457243	0.269171552	-0.04506276	0.79113848	0.005158992	0.975824599	-0.082479895	0.627453521	-0.086811082	0.609425694
GPR143	black	0.148254298	0.381194645	-0.316546195	0.056288177	-0.057331499	0.736085333	-0.060704871	0.721159889	-0.044156457	0.795248755	0.171516486	0.310090388	0.618756196	4.46E-05	0.093110079	0.583609193	-0.02560771	0.880414441	0.142716047	0.399431024	-0.051899753	0.760317322	-0.040377684	0.812443741	-0.082973989	0.625385896	-0.059040208	0.728512871	0.381783326	0.019716982	-0.030622795	0.857215429	-0.018919995	0.911500878	-0.065476403	0.700221746	-0.008195345	0.961604595	-0.133974538	0.429213485	-0.077840259	0.647003767	0.012701741	0.940522813	-0.017772825	0.916847596	0.095363212	0.574494626
THOC1	black	0.087231385	0.607688039	0.081896898	0.629896781	-0.03830996	0.821890042	-0.020362326	0.904783945	-0.01124149	0.947350471	-0.177555244	0.293102726	0.522892454	0.000899027	-0.034959939	0.837246446	-0.146966704	0.385390196	0.11519355	0.497194342	0.032186383	0.850005641	0.038111868	0.822796332	0.246752114	0.140941565	0.334190415	0.043220922	0.342829887	0.037783398	0.022762884	0.893619201	0.072271602	0.670779027	0.140725815	0.406105008	0.046172292	0.78611408	-0.09290674	0.584434917	-0.000245212	0.998850752	-0.115314856	0.496738382	-0.319143296	0.054188242	-0.142839164	0.399020252
SFTPD	black	-0.045322694	0.789960641	-0.073834538	0.664072966	0.160733822	0.34193599	-0.068077415	0.688898105	-0.24902948	0.137193068	0.026245761	0.877457044	0.361128711	0.02809417	-0.010712225	0.949826077	0.058262566	0.731956044	0.084982454	0.617010223	0.272701834	0.102476393	-0.03280243	0.847168276	-0.15105281	0.372168842	-0.014050467	0.934220313	-0.263059477	0.115705586	-0.037684511	0.824752308	-0.118322275	0.485502674	-0.298975016	0.072249726	-0.181824095	0.281461679	-0.01293555	0.939429978	0.02555946	0.880638147	0.227264366	0.176143144	0.01564234	0.926786706	0.247119697	0.140331491
ZBTB32	black	-0.230498473	0.169905144	-0.29105643	0.08051199	-0.01502728	0.929658179	-0.139506518	0.410225018	0.307793435	0.063846272	-0.092347599	0.586708163	0.355085844	0.031036878	-0.097858849	0.564474962	0.150444431	0.374120137	-0.129495421	0.444939202	-0.104175018	0.539482405	0.007045408	0.966988902	-0.253040853	0.13077008	-0.346592236	0.035596231	0.093839374	0.58065194	-0.099617787	0.557461749	0.138515587	0.413590803	-0.005474013	0.97434886	-0.168504366	0.318791471	0.090301526	0.595059897	0.044279756	0.794689245	0.155702941	0.357454374	0.08885475	0.60099653	0.055316986	0.745044572
GPR31	black	-0.082843926	0.625929895	-0.163443967	0.333749843	-0.00595783	0.972082553	-0.253316204	0.130337516	-0.17555735	0.298655555	0.186895137	0.268028488	0.657779157	9.69E-06	0.032248091	0.849721345	-0.015626408	0.926861077	-0.078503019	0.644196363	-0.143964519	0.395276852	0.058734049	0.729867835	-0.021142989	0.901151082	-0.035187239	0.836202567	-0.097837214	0.564561478	-0.110369793	0.515497123	-0.197812744	0.2405592	0.00136486	0.993603301	0.239499296	0.153381012	0.202566398	0.229213974	-0.0277332	0.87056912	0.019045204	0.910917536	-0.026065285	0.878293396	0.139721896	0.409495532
CAMSAP1L1	black	0.065750331	0.699026128	-0.061027621	0.719737097	-0.012978165	0.939230803	0.154498049	0.361232968	0.133348616	0.431392268	-0.140222086	0.407804238	0.431190573	0.007711556	0.256748903	0.125033688	-0.205788121	0.221735302	-0.104240661	0.539225473	0.10520179	0.535470256	0.091050685	0.591995932	0.128840417	0.447264884	0.396464697	0.015127349	0.150372623	0.37435085	0.532497145	0.000692264	-0.102343081	0.546676329	-0.072953035	0.667852094	0.160652123	0.342184658	-0.203769097	0.226402296	0.041142704	0.808955317	0.02227802	0.895872699	-0.008101955	0.962041813	0.199721659	0.235958716
GIMAP7	black	0.127845777	0.450809091	0.125281399	0.460016513	-0.004461443	0.97909259	0.186710012	0.268511342	0.053402837	0.753588147	0.045710367	0.788204835	0.480351388	0.002621271	-0.004871367	0.977172069	0.104284926	0.539052247	0.059039991	0.728513834	-0.127569889	0.451794852	0.017952436	0.916010223	-0.097973478	0.564016681	0.120522926	0.477365221	-0.18489251	0.273282197	-0.29170956	0.079803927	0.008957177	0.95803841	0.148228631	0.381278016	0.048718052	0.774618328	0.235381752	0.160788785	-0.088468382	0.602586249	-0.020268416	0.905221088	0.222845219	0.184928438	0.075220126	0.658149265
HAPLN3	black	0.00440892	0.979338675	0.173380188	0.304782588	0.343067887	0.037641878	0.069898886	0.681007565	-0.133874761	0.42956039	-0.067035313	0.693427116	-0.001464025	0.993138553	0.002753903	0.987093665	-0.200275713	0.234634668	0.14400418	0.395145294	-0.210403286	0.211316047	-0.099628053	0.557420936	0.05874314	0.72982759	0.21098685	0.210023119	-0.095315626	0.574686458	-0.076971297	0.650691913	0.302150865	0.069128924	0.190047056	0.259895006	0.082219308	0.628545126	0.090661812	0.593585508	0.313674669	0.058684879	-0.145985309	0.38860606	0.038771779	0.819778048	0.090040101	0.596130718
ITGAE	black	0.044092878	0.795537305	-0.077217848	0.649644637	-0.042575391	0.802432191	0.036603248	0.829705783	-0.126983443	0.453894119	-0.188587998	0.263639536	0.252364677	0.131836838	-0.005794935	0.972845565	-0.156569761	0.35475077	-0.134031073	0.429016993	0.213508309	0.204499627	0.103859349	0.540718782	-0.16355493	0.333417272	0.306353463	0.065163068	0.034000203	0.841657064	-0.169257252	0.316602424	-0.138536617	0.413519213	-0.148230437	0.38127215	0.112835454	0.506100081	0.041702283	0.806405975	0.078419069	0.644551702	-0.275527587	0.098826525	0.025740695	0.879797915	-0.12123477	0.47474837
LZTFL1	black	-0.198891778	0.23795136	-0.054361112	0.749307323	-0.04591356	0.787284967	0.301416147	0.069841318	-0.063481487	0.708950266	0.047513065	0.780053896	-0.234441843	0.162515385	0.148126155	0.381610985	0.246526768	0.141316533	-0.11038858	0.515425198	0.324849672	0.049793677	0.259527477	0.120859731	0.043546993	0.798015871	0.099755883	0.556912857	0.200761151	0.233478737	0.275180129	0.099269889	-0.066050787	0.697715545	0.041024875	0.80949237	0.032760084	0.847363248	-0.012339321	0.942216999	-0.088560419	0.602207397	0.122311655	0.470803932	-0.098999423	0.55992265	0.188770855	0.26316831
FCHSD2	black	0.08925655	0.599345235	0.039188854	0.817871753	-0.181243025	0.283028343	0.043818509	0.796782818	-0.093900009	0.580406369	0.158713778	0.348116828	-0.25089225	0.134182077	-0.031303694	0.854074334	-0.213146719	0.205285453	0.029332588	0.863173262	-0.127746394	0.451164058	-0.07520491	0.658214204	0.268708899	0.107807526	0.106353414	0.530987424	-0.160310191	0.3432266	0.116935875	0.490665848	-0.269174461	0.107175339	0.051089427	0.76395233	-0.052005574	0.759843	-0.108527786	0.522573388	-0.0114009	0.94660493	0.036549712	0.829951211	0.215878245	0.199400934	0.004532871	0.978757939
PNMT	black	-0.142195058	0.401171964	-0.173315212	0.304966663	0.027475052	0.871763871	-0.170091182	0.314188778	-0.048623097	0.775046279	-0.104034614	0.540032155	0.519520041	0.000983645	0.06525504	0.701188452	0.081233897	0.632680037	-0.128330652	0.449079437	0.227633294	0.175423413	0.190206439	0.259488111	-0.019062157	0.910838554	0.256670635	0.125152796	-0.091980917	0.588201072	0.059090957	0.728288351	-0.089767532	0.597248081	0.108713993	0.521855892	0.275032418	0.09945883	0.136475885	0.420567827	-0.031054259	0.855224764	0.079392423	0.640436531	0.01712593	0.919864237	0.113796326	0.502461529
TMEM90A	black	-0.027383706	0.872186703	-0.09784417	0.564533661	-0.075847889	0.655472152	-0.056785455	0.73851045	-0.095647935	0.573347443	-0.015544085	0.92724536	0.623282509	3.78E-05	0.408560379	0.012055431	-0.091594241	0.589777204	-0.017030785	0.920308018	-0.079163089	0.64140517	0.015044628	0.929577177	-0.000448697	0.997897067	-0.037612996	0.825079732	0.308138996	0.06353342	-0.032270838	0.849616553	-0.069839634	0.681263725	0.001438292	0.993259152	0.05642542	0.740110813	-0.003466449	0.983754672	-0.116315051	0.492987011	-0.029257908	0.863518344	-0.063411284	0.709258104	0.026298118	0.877214438
C19orf2	black	0.10451859	0.538138284	0.005514085	0.974161145	-0.15367896	0.363815287	-0.127591253	0.451718477	0.0182386	0.914676267	-0.17243055	0.307479896	0.706082215	1.05E-06	-0.085570076	0.614568654	0.089810791	0.597070686	0.083643271	0.622589658	0.124100606	0.464289748	-0.048718547	0.774616095	0.139720334	0.409500821	0.403896102	0.013170701	-0.023671495	0.889398485	-0.065985905	0.697998485	-0.039819235	0.814992475	-0.100875437	0.552472276	-0.03685401	0.828556409	-0.121411896	0.4740984	-0.017976053	0.915900125	0.088125212	0.603999751	-0.030212175	0.859110737	-0.05449526	0.748708639
TRAPPC9	black	0.225891666	0.178839589	0.181322674	0.282813261	-0.076516882	0.652623863	0.135527212	0.423835247	0.11041401	0.515327846	0.185726472	0.271086251	0.355327665	0.030914446	-0.01917379	0.910318506	-0.040536969	0.811717118	-0.017832795	0.916567994	0.223536555	0.183533989	-0.098752633	0.560906205	-0.049830092	0.769611384	0.134008941	0.429093907	-0.035760752	0.83356992	-0.187169276	0.267314511	0.18516398	0.272566102	0.240816794	0.151063998	0.051494455	0.762134805	-0.111839631	0.50988492	0.153577827	0.364134889	0.026481128	0.876366518	0.173412984	0.304689704	0.016652192	0.922074101
KDM3B	black	0.172193721	0.308154921	-0.115766304	0.495043361	0.226990716	0.176678358	-0.053681865	0.752340912	0.007517472	0.964778386	-0.179783272	0.286988962	0.66725479	6.47E-06	-0.131341604	0.438419711	-0.068841103	0.685585839	0.096240117	0.570964802	-0.189248621	0.261939725	0.014014785	0.934387004	-0.041488017	0.807381898	-0.139965505	0.408671318	0.212336246	0.207054436	-0.029249595	0.863556762	-0.051429632	0.762425609	0.217615478	0.195720316	-0.015002166	0.929775443	-0.172769067	0.306516659	-0.085102355	0.616511707	-0.091125929	0.591688576	-0.032804648	0.847158061	0.126052875	0.457235991
RABGGTB	black	0.123101958	0.467920235	-0.184933646	0.273173608	-0.063369891	0.709439633	-0.089495827	0.598362807	0.078737602	0.643203846	-0.138423773	0.41390345	0.821475211	4.66E-10	-0.054291174	0.749619505	0.14866702	0.379855512	-0.047057582	0.782111229	-0.042737694	0.801694033	-0.084884805	0.617416352	-0.052298152	0.758532012	0.046214357	0.785923761	0.101267699	0.550920354	0.178603645	0.290215555	0.148026533	0.381934845	0.038575733	0.820674457	-0.042760759	0.801589147	-0.323017513	0.05117234	-0.038128732	0.822719171	-0.07849118	0.644246467	-0.12870218	0.447756557	-0.13320668	0.431887186
C20orf134	black	-0.204997184	0.223555644	-0.181094902	0.283428607	-0.167120678	0.322839246	-0.062629281	0.712690239	0.050166776	0.768097269	-0.07368689	0.664705385	-0.324927687	0.04973564	-0.136280478	0.421239687	-0.285550596	0.086676463	-0.15636168	0.355398644	0.098512481	0.561864073	-0.125363139	0.459721483	-0.265765056	0.111870534	-0.127447016	0.452234259	-0.031422771	0.853525234	-0.182667437	0.279197918	0.098558009	0.561682421	-0.031740813	0.852058992	-0.048880482	0.773886422	0.276597651	0.097470594	-0.122076689	0.471663093	-0.273425707	0.101531784	0.259085006	0.121517334	0.03643834	0.830461829
AKR1B1	black	0.485043369	0.002344879	0.087592674	0.606196058	-0.098964418	0.560062112	-0.027550157	0.871416244	-0.010760915	0.949598313	-0.125355649	0.459748512	0.513736742	0.001145257	-0.106218976	0.531509798	-0.098679843	0.561196456	0.427541487	0.008304321	-0.222225748	0.186184287	0.046807835	0.783239909	-0.035303973	0.835666568	-0.007334139	0.96563684	0.231453222	0.168094266	0.02369603	0.889284557	0.276489933	0.097606441	-0.172497394	0.307289541	-0.043995096	0.795981136	-0.110393539	0.515406212	-0.153108912	0.365618962	-0.139109549	0.411571487	-0.182610441	0.279350538	-0.386598909	0.018098211
A3GALT2	black	0.110452101	0.515182044	-0.002674708	0.987464787	0.080439326	0.636022184	-0.208927103	0.214611173	-0.057097965	0.737122211	0.196843388	0.242918326	0.517166701	0.001046796	0.17604575	0.297291962	0.058327808	0.731666971	0.084843056	0.617590021	0.002141698	0.989962634	-0.147184046	0.384680114	0.037873509	0.823887151	-0.162569755	0.336377135	-0.272009976	0.103385459	0.0421432	0.804398619	0.004964703	0.9767348	-0.196899322	0.242781778	-0.103351237	0.542711733	-0.017811437	0.916667574	0.034273718	0.84039959	0.087599207	0.606169094	-0.219825131	0.191107961	0.114409665	0.500145925
FAM83B	black	0.107578624	0.52623823	-0.084406228	0.619408386	-0.081168987	0.632952795	-0.044681912	0.792865036	0.039687334	0.815594741	-0.173136565	0.305473126	0.638245823	2.14E-05	0.092625032	0.585579743	0.150924341	0.372580387	0.031491291	0.853209305	-0.210079924	0.212034843	-0.175377237	0.299159429	0.278148315	0.095530962	0.062926429	0.711385424	0.38778469	0.017717155	0.071388169	0.674580722	0.225584796	0.179446379	-0.062052665	0.715224521	-0.167124114	0.322829155	-0.309054651	0.062710287	-0.023640178	0.889543911	0.066494263	0.695782685	0.146213271	0.387857679	-0.118717525	0.484035871
ZMYND12	black	0.019876633	0.907045111	-0.173633065	0.304066868	-0.099786526	0.556791095	-0.054458467	0.748872827	-0.086698521	0.609891415	-0.181558572	0.282176875	0.578966414	0.000173916	0.062614171	0.712756611	-0.041354005	0.807992436	-0.210366893	0.211396861	-0.152858128	0.366414148	-0.010369556	0.951429143	-0.171617955	0.30979991	-0.092101873	0.587708427	0.117678969	0.487894943	-0.167972462	0.320343702	-0.119175828	0.482337955	0.199247385	0.237096117	-0.059251102	0.727579992	0.12272409	0.469297849	-0.158185609	0.349744024	-0.122932511	0.468537734	-0.088395214	0.602887504	-0.3003455	0.070889735
TMEM163	black	-0.067240108	0.692536236	-0.381257571	0.019900814	0.201980814	0.230591521	-0.096808641	0.568681602	-0.155336022	0.35860252	-0.238918417	0.15441074	0.3036991	0.067646423	-0.004126634	0.980661281	-0.184146553	0.275256239	-0.240953086	0.150825774	0.002867812	0.98655987	-0.271656047	0.103852867	-0.347033416	0.035346668	-0.237439376	0.157055305	-0.101209918	0.551148825	-0.258571527	0.122283817	-0.25545266	0.127017253	-0.122868624	0.468770662	-0.225880724	0.178861201	-0.087461676	0.606736847	-0.06095406	0.720061298	-0.193583201	0.25096653	0.081266582	0.63254271	-0.075192422	0.658267505
PLCD3	black	-0.03614133	0.831823905	-0.023168431	0.891734977	-0.04574002	0.788070577	0.010482545	0.950900542	0.050312811	0.767440791	0.025084528	0.882840601	0.767917379	2.90E-08	0.202776029	0.228722194	-0.039093038	0.818309605	0.060838037	0.720572738	-0.048021551	0.7777589	0.031933913	0.851168998	-0.017199407	0.919521539	0.039562989	0.8161626	-0.171246423	0.310864336	-0.086905098	0.609036822	-0.019844142	0.907196402	0.107656243	0.525938062	0.067908919	0.689629677	0.273696821	0.101179709	0.028639524	0.866376743	-0.013164414	0.938360357	-0.083406258	0.623579295	0.156681721	0.35440247
KRTAP20-3	black	0.09271747	0.585203975	-0.050061049	0.768572644	-0.019402039	0.909255306	-0.085008069	0.616903708	0.157865455	0.350732608	0.015981091	0.925205603	0.672854052	5.06E-06	0.408684494	0.012026883	-0.130077995	0.442876249	-0.035898137	0.832939533	-0.103741576	0.541180408	0.047641992	0.779471823	-0.005198534	0.975639355	0.188364403	0.2642165	-0.056398776	0.740229292	0.134128221	0.428679462	0.041262904	0.808407542	0.029974167	0.860209671	0.019130829	0.910518635	-0.162533342	0.336486843	-0.063160518	0.710358081	0.011177798	0.94764836	-0.110726074	0.514133948	0.065613569	0.699622968
LOC100130539	black	-0.033556017	0.843700007	0.118615393	0.484414669	-0.15221221	0.368466972	0.11106474	0.512839831	0.313722929	0.058643941	0.082638377	0.626790021	0.41227305	0.011225888	0.056538309	0.739608902	0.265996332	0.111547213	-0.065934516	0.698222614	-0.068722198	0.686101175	-0.00793982	0.962800894	0.083652801	0.622549876	0.200637783	0.233772136	0.250409454	0.134957736	0.039642108	0.815801269	-0.103917035	0.540492741	0.061282212	0.718615424	0.200472691	0.234165155	-0.047667795	0.779355344	-0.063415916	0.709237789	0.061182712	0.71905373	-0.222491649	0.18564449	0.043210121	0.799546397
TTTY6 /// TTTY6B	black	-0.2015591	0.231587055	-0.420746472	0.009512348	-0.049469146	0.77123554	-0.082961783	0.62543694	0.20764024	0.21751246	-0.056068363	0.741699008	0.670496534	5.62E-06	-0.081318842	0.632323163	-0.225070674	0.180466257	-0.087098498	0.608237204	-0.045970496	0.787027265	-0.103873836	0.54066201	-0.225340246	0.179930989	-0.22136228	0.187944828	-0.016945071	0.920707828	-0.025865739	0.879218268	0.107412456	0.526881116	-0.053421846	0.753503159	0.124259898	0.463712048	0.140567771	0.406637702	0.192491028	0.253702037	0.0384165	0.821402702	0.005871141	0.972488608	0.169639637	0.315494244
PAX9	black	0.138010454	0.415312533	-0.208474138	0.215629343	-0.043625309	0.797660161	-0.028917941	0.865089589	0.102228716	0.547126939	0.017681818	0.917271914	0.466224485	0.003632486	-0.013745519	0.935644986	0.068795138	0.685785037	0.096831862	0.568588436	0.087925009	0.604825032	0.053268366	0.754189444	0.382540899	0.019454589	0.300339651	0.070895497	0.30686089	0.064696624	-0.00955375	0.955246368	-0.068770899	0.685890087	-0.05732443	0.736116712	0.028712621	0.866038775	-0.259777827	0.120488843	-0.013488815	0.936844418	0.402416198	0.013542291	-0.04419942	0.795053787	0.236618133	0.15853781
TRIM31	black	0.05639696	0.740237365	-0.096840009	0.568555748	0.15018084	0.374967444	-0.0233764	0.89076895	-0.038252185	0.822154344	0.199568752	0.236325014	0.467597211	0.00352123	-0.006159868	0.971136221	0.178494029	0.290516564	0.042515838	0.802703082	-0.131567909	0.437624185	0.161601386	0.339302204	-0.146835504	0.385819212	-0.202086419	0.230342677	0.056878811	0.738095653	-0.089494204	0.598369466	-0.198269188	0.239453713	0.300035671	0.071195422	-0.035247717	0.835924865	-0.050869764	0.764938566	-0.020142517	0.905807186	0.228321908	0.174085635	0.13876466	0.412743339	0.153181319	0.365389566
C9orf84	black	-0.054273317	0.749699219	-0.118802264	0.483721695	-0.009185103	0.956971624	0.017207876	0.91948204	0.262378523	0.116686197	-0.078345358	0.644863765	0.379171112	0.020644514	-0.039913589	0.814561717	0.115178386	0.497251356	-0.076318614	0.653467503	-0.017384328	0.918659126	-0.08464485	0.618414808	-0.163922798	0.332316184	-0.284126477	0.088328766	-0.055235855	0.74540609	-0.16658143	0.324425377	-0.070623216	0.677878998	0.690796742	2.22E-06	0.063941348	0.706934907	0.073515745	0.66543874	-0.164223663	0.331417318	-0.12004582	0.479123356	-0.052284281	0.758594153	0.016008718	0.925076664
OR51B2	black	0.030464919	0.857944048	-0.010703592	0.949866464	0.059317415	0.727286743	-0.133272491	0.431657668	0.009886506	0.953689249	0.163772648	0.332765334	0.539593086	0.000567847	-0.022734246	0.893752279	0.203660314	0.226655637	-0.098693552	0.561141784	-0.013387419	0.937318223	-0.112169364	0.508630134	-0.038319851	0.821844793	0.032639008	0.847920774	0.078144983	0.645712379	-0.146502619	0.38690898	-0.205648488	0.222055926	0.050922391	0.764702248	-0.082988576	0.625324897	-0.187293804	0.266990599	-0.076286041	0.653606142	-0.032819093	0.847091553	-0.113250127	0.504528206	-0.217169145	0.196661367
TUBA3E	black	-0.025160329	0.882489023	-0.358705286	0.029245421	-0.211803014	0.20822405	-0.097258689	0.566877167	0.119874923	0.479753932	-0.059839279	0.724980266	0.297951508	0.073278658	-0.035729749	0.83371219	0.361189453	0.028065801	0.087035285	0.608498512	0.080281286	0.636687784	-0.267015959	0.110130189	0.013777005	0.935497879	-0.225422304	0.179768276	0.307492019	0.064120151	-0.135851101	0.422718113	-0.098310508	0.562670244	0.249396003	0.136596716	-0.130586785	0.44107886	-0.304480777	0.066907497	-0.053713	0.752201783	0.051506704	0.762079858	0.13399532	0.429141247	-0.088828833	0.601103107
CXCL1 /// CXCL2	black	-0.072953727	0.667849123	0.076453562	0.652893245	0.063454555	0.709068357	-0.218742736	0.193357662	0.100941976	0.552208878	0.172560431	0.307110097	0.12546444	0.459355985	-0.208530884	0.215501607	-0.038062305	0.823023127	0.069399334	0.683168326	0.14393486	0.395375251	0.056989092	0.737605754	0.276159143	0.09802452	0.313506527	0.058827691	-0.136715376	0.419745213	0.009132763	0.957216592	-0.126259431	0.456493065	-0.038713454	0.820044712	0.181347613	0.282745939	0.200729594	0.233553763	-0.078108409	0.645867318	-0.057916666	0.733489256	-0.504241414	0.001461792	-0.199951417	0.235409041
ZNF35	black	0.065646175	0.699480657	0.024218547	0.886858733	-0.10378773	0.540999479	0.024184332	0.887017548	-0.033693754	0.843066405	-0.160043835	0.344039587	0.415442185	0.010556624	-0.037781049	0.824310372	-0.037115299	0.827359161	-0.022485595	0.894907857	-0.040442428	0.812148375	-0.055962291	0.742171021	0.044170108	0.795186805	0.072758584	0.66868682	0.174259564	0.302298285	-0.033870426	0.842253841	0.094792006	0.57679921	-0.014368498	0.932734741	-0.017496529	0.918135897	-0.122846236	0.468852303	-0.287348393	0.084624805	-0.136074245	0.421949426	-0.217249888	0.196490894	-0.254061508	0.129172005
SYNM	black	0.077122976	0.650047548	0.086346412	0.611349231	0.157250186	0.352637204	-0.170151929	0.314013411	-0.148600446	0.380071333	0.143412106	0.397111865	0.555373616	0.000359689	-0.051919617	0.760228278	0.323157447	0.051065976	0.0200415	0.906277485	0.046369521	0.785221833	-0.083672262	0.62246865	0.119307843	0.48184944	0.067365252	0.691992045	-0.271738602	0.103743699	0.023509891	0.890148957	0.246094624	0.142037656	-0.299920221	0.071309593	0.001441372	0.993244718	-0.136378381	0.420902995	-0.09606221	0.571680136	-0.071056852	0.676008545	-0.194923096	0.247637549	-0.008833854	0.95861564
PTH1R	black	-0.410477395	0.01162084	-0.137171271	0.418181792	-0.004791449	0.977546479	0.107454334	0.526719058	0.031092748	0.855047228	0.253821139	0.129547048	-0.462682209	0.003933807	0.048854442	0.774003745	0.157036242	0.353300945	-0.155470062	0.358182831	0.150249897	0.374745353	0.16779257	0.320869738	0.103834693	0.540815407	0.051053341	0.76411432	0.239547346	0.153296058	0.196771958	0.243092779	-0.199089034	0.237476699	-0.01000418	0.953138642	0.121926852	0.472211404	0.106317685	0.531126229	-0.077795731	0.647192555	0.077819686	0.647090987	-0.137037956	0.418638635	0.044781557	0.792413207
MGC24125	black	0.112397221	0.507763935	-0.141749494	0.402664314	-0.146768412	0.386038707	-0.038376897	0.821583848	0.060736451	0.721020632	0.024543934	0.885348612	0.464653428	0.003763556	-0.018980891	0.91121716	-0.263606386	0.114922504	-0.022979846	0.892611094	0.077919294	0.646668726	-0.032270794	0.849616754	0.027118593	0.873414086	0.202185442	0.23010951	0.369332123	0.024470857	0.242180132	0.148693331	-0.03731424	0.82644785	0.117790733	0.48747889	0.322220726	0.051781363	-0.159308508	0.346290086	-0.019212115	0.910139971	0.228061669	0.174590345	-0.077521793	0.648354479	0.119069963	0.482729885
XRCC1	black	0.192488318	0.253708848	0.149878867	0.375939523	-0.123234603	0.467437156	0.068875779	0.685435579	0.293957835	0.077403503	-0.014254802	0.933265808	0.199739882	0.235915088	-0.102762958	0.545023487	0.520455494	0.000959495	-0.044021147	0.795862882	0.044856605	0.792072952	0.327912203	0.047555815	0.071427259	0.674412336	0.037544397	0.825393826	-0.019541994	0.90860346	0.054366072	0.749285184	0.028176877	0.868516363	0.148303829	0.381033789	0.187182711	0.267279552	-0.047734393	0.779054729	-0.179256974	0.288425655	0.135977422	0.422282864	0.09686798	0.568443534	0.204313829	0.225136594
GPRC6A	black	0.156025223	0.356447734	-0.086058906	0.612540669	0.023561803	0.889907872	0.15142481	0.370978681	-0.0024766	0.988393169	-0.079288585	0.64087504	0.766228608	3.25E-08	0.060482127	0.722142362	-0.018120894	0.915224928	0.086794286	0.609495177	0.042423306	0.803124027	0.040623583	0.811322072	-0.045158736	0.790703529	0.292926164	0.07849791	0.007341116	0.965604173	-0.014830137	0.930578748	-0.227989915	0.174729688	-0.207260689	0.218373299	-0.081709034	0.630684922	-0.125286854	0.459996821	-0.061605054	0.717193892	-0.041705138	0.806392974	-0.054715076	0.747727949	-0.048445739	0.775845789
FLCN	black	0.168633088	0.318416536	-0.022029266	0.897029142	-0.066205496	0.697041043	0.377909391	0.021105382	-0.073003592	0.66763513	-0.198905065	0.237919367	0.53582743	0.000631141	-0.139415051	0.41053504	-0.061270796	0.718665711	-0.166905585	0.323471336	-0.116480162	0.492369137	-0.063577693	0.708528475	0.017453525	0.918336436	0.039897577	0.814634813	0.039406106	0.816879185	-0.080557398	0.635525096	0.281589209	0.091332616	-0.096848899	0.568520083	0.09782163	0.5646238	0.072289236	0.670703223	-0.174423993	0.301835197	0.000207691	0.999026601	0.022233842	0.896078065	-0.132373775	0.43479779
FLJ41423	black	0.092195372	0.587327736	0.214784911	0.201741988	-0.022926222	0.892860244	0.057113216	0.737054483	-0.090168352	0.595605285	-0.021682827	0.898640069	-0.245350615	0.143285516	-0.080362801	0.636344439	-0.039429222	0.81677359	-0.233823597	0.163658362	0.11611197	0.493747516	0.302000005	0.069274733	0.192823594	0.252866983	0.389713978	0.017111543	-0.163463583	0.333691036	0.048498434	0.775608223	-0.057989805	0.733164981	-0.05835841	0.731531397	-0.053929492	0.751234559	0.038947759	0.818973584	-0.081782502	0.630376654	-0.032547645	0.848341527	0.224775533	0.181053594	0.17659809	0.295754659
PANX1	black	0.152806488	0.366578017	-0.243268893	0.146819717	-0.092938641	0.584305339	0.042492864	0.802807587	-0.092800526	0.584866438	-0.272045238	0.103338979	0.494443971	0.001866814	0.110012091	0.516867542	0.03943672	0.81673934	-0.119024716	0.48289745	-0.158844635	0.347714392	0.006290687	0.970523499	-0.27825945	0.095393094	-0.056100857	0.741554431	0.137338672	0.41760854	0.195834884	0.245389185	-0.13601114	0.422166729	-0.184898053	0.273267563	0.151971285	0.369234416	0.187502995	0.266447051	-0.139251753	0.411088861	0.072070867	0.671642152	0.062677393	0.712478918	0.074393648	0.661680202
CCL15	black	-0.240156325	0.152222321	-0.330284964	0.045878173	-0.004783078	0.977585698	0.106896816	0.528878511	-0.039394573	0.816931869	-0.011254245	0.947290814	0.344117086	0.037023134	-0.19789834	0.240351629	0.034271137	0.840411454	-0.012715323	0.940459331	0.014576773	0.931761971	-0.237297081	0.157311453	0.33286774	0.044106568	-0.025520159	0.880820368	0.07178022	0.672892616	-0.120783611	0.476406026	0.327200533	0.048068496	0.071487372	0.674153421	0.007877307	0.963093577	-0.18400573	0.275629944	-0.000405766	0.998098273	0.389753957	0.01709918	-0.023715498	0.889194154	0.0587427	0.729829537
GLTSCR1	black	-0.045612269	0.788649035	-0.149146305	0.378303882	-0.129044733	0.446538721	-0.087963601	0.604665908	0.081616334	0.63107397	-0.058737638	0.729851947	0.12239655	0.470493715	0.38893181	0.017354943	-0.041480184	0.807417582	-0.060003635	0.724254357	0.059092172	0.728282976	-0.084354758	0.619622786	0.226009467	0.178607044	-0.15562564	0.357696079	-0.090039807	0.596131922	-0.014451632	0.932346445	-0.081635963	0.63099158	0.169030427	0.317260932	0.025741604	0.879793701	-0.218085567	0.194732595	0.004282597	0.979930533	0.387269692	0.017881818	0.273744228	0.101118241	0.388366072	0.017532795
NRSN2	black	-0.17226647	0.307947467	-0.293512589	0.077874357	0.190842652	0.257868097	0.147661604	0.383122562	0.174672268	0.301136824	0.070066307	0.680283961	0.292722461	0.078715416	0.137680898	0.416437991	-0.207681465	0.217419099	0.438182524	0.006676511	-0.13396523	0.429245838	0.015191301	0.92889234	-0.042663407	0.80203187	-0.045290678	0.790105689	0.050790517	0.765294456	0.080287921	0.636659834	-0.152079212	0.368890506	0.166567901	0.324465233	0.123030946	0.468178965	0.107360725	0.527081337	0.065104538	0.701845968	0.298218366	0.073009288	-0.0487025	0.774688413	0.433113679	0.007414019
CHADL	black	0.111924872	0.50956039	0.123656857	0.465901101	0.151563165	0.370536611	-0.076147049	0.65419786	-0.184970412	0.273076577	0.010917567	0.948865544	0.457699833	0.004394241	-0.090670921	0.593548251	-0.089157939	0.599750319	-0.040892515	0.810095758	-0.079885274	0.638356859	0.024699973	0.88462458	-0.289246158	0.082500035	0.022085222	0.896768987	-0.30496522	0.066452747	-0.144990788	0.391880822	-0.08756142	0.606325064	0.146518355	0.386857424	0.088149866	0.603898152	0.178262635	0.29115264	0.13917751	0.411340793	-0.036920005	0.828253977	-0.12509411	0.460692897	-0.006704264	0.968586511
OR11A1	black	0.304137654	0.067231067	0.055323372	0.745016118	-0.06842846	0.68737484	0.31110574	0.060897046	0.078581868	0.643862686	-0.007163916	0.966433947	0.455458793	0.004616117	0.262394223	0.116663518	-0.188443022	0.264013537	0.211792457	0.208247253	-0.173168972	0.305381212	-0.042400025	0.803229948	0.056013334	0.74194387	0.154029705	0.362708155	-0.103004139	0.544075158	0.028870845	0.865307295	0.140831828	0.405747911	-0.110875691	0.513562027	-0.199289431	0.236995134	-0.138097711	0.415014832	-0.135471635	0.424027104	0.275430563	0.098950177	0.04916309	0.772613463	0.138129244	0.414907278
CNTN6	black	-0.252992574	0.130846033	-0.045443075	0.789415318	0.065069829	0.701997636	0.044220416	0.794958509	-0.070620675	0.677889964	-0.006778535	0.968238685	-0.372426423	0.023208859	-0.165309654	0.328185328	-0.361030635	0.028140025	-0.333139011	0.043923745	-0.075289519	0.657853127	-0.05527485	0.74523232	-0.093781431	0.58088665	-0.019545528	0.908587003	-0.066777386	0.694549699	-0.111791499	0.510068216	-0.03872983	0.819969838	0.288028701	0.083858308	0.056831064	0.738307793	0.214657681	0.202015653	0.207922958	0.21687276	-0.112300854	0.508130183	0.130279431	0.442164164	-0.167817446	0.320796965
CTAGE4 /// CTAGE6 /// CTAGE8 /// CTAGE9 /// LOC441294	black	-0.189143913	0.262208661	-0.460261282	0.004152014	0.023026094	0.892396226	0.417007686	0.010238739	-0.080579294	0.635432929	-0.172261094	0.307962794	0.347226321	0.035237997	-0.05159992	0.761661744	-0.311847817	0.060251349	-0.090131943	0.595754428	-0.16423168	0.331393386	-0.219711543	0.191343177	-0.240727594	0.151220061	-0.258409141	0.122526966	0.220748111	0.189204198	-0.023166617	0.891743403	-0.084140036	0.620517546	-0.165754923	0.326865847	0.065801091	0.698804655	0.29468244	0.076641968	-0.206081381	0.221062951	0.139329206	0.410826128	-0.177487778	0.293289149	-0.10667247	0.529748689
C7orf61	black	0.082479356	0.627455781	-0.102219304	0.547164029	0.018278092	0.914492194	-0.020609283	0.903634506	-0.006788025	0.96819424	0.027482976	0.871727193	0.474281765	0.003020773	0.036349398	0.830869664	-0.134373501	0.427827925	-0.068653331	0.686399712	0.076335229	0.653396788	0.085211739	0.616057062	0.414571686	0.010736986	0.229183124	0.172422817	-0.073800262	0.664219758	0.027926881	0.869672913	-0.032449476	0.848793668	-0.048419694	0.775963215	0.068942227	0.685147675	-0.04388676	0.796472942	0.238749473	0.154711168	0.154854848	0.360111543	0.186622662	0.268739374	0.340895572	0.038949705
CTAGE6	black	-0.173628273	0.30408042	-0.239269649	0.15378751	-0.073117465	0.667146541	-0.151231649	0.371596389	-0.021916519	0.897553366	-0.099486749	0.557982821	0.503351274	0.001495084	0.049662082	0.770367263	-0.146128506	0.388135855	0.03118497	0.854621868	-0.045040427	0.791239698	-0.16279194	0.335708192	-0.047564673	0.779820886	-0.062224137	0.714470573	0.401649662	0.013738218	-0.130076357	0.442882043	-0.265220976	0.112633937	-0.079774298	0.638824904	-0.123562409	0.466244448	0.076528052	0.652576349	0.09190956	0.588491792	-0.076822106	0.651325954	-0.232251272	0.166591268	-0.318715935	0.05452943
ZMYND15	black	-0.174293435	0.302202858	-0.0527099	0.756688178	0.471336871	0.003233039	-0.192802796	0.252919152	-0.082944347	0.62550986	-0.071563198	0.673826884	0.279523255	0.093835978	0.085155353	0.616291405	-0.000213096	0.999001273	-0.165153361	0.328649257	0.092504877	0.586068337	0.018468638	0.913604114	0.051851935	0.760531687	0.249808478	0.135927888	0.093807388	0.580781499	-0.061351464	0.718310415	-0.164148485	0.331641777	-0.111632397	0.510674336	0.161457643	0.339737724	0.184238915	0.275011317	0.199544237	0.236383776	0.090101391	0.595879591	0.139241187	0.411124709	0.251870284	0.132620879
MFSD5	black	-0.04192825	0.805377067	-0.133219646	0.431841963	0.332489985	0.044362179	-0.12645509	0.455789931	-0.19558925	0.245993538	-0.376800225	0.021517574	-0.276255639	0.097902419	0.016413139	0.923189443	0.143381593	0.397213365	-0.088087678	0.604154435	-0.087905121	0.604907042	-0.04078396	0.810590709	-0.10615797	0.531746929	-0.03880565	0.819623201	0.217972533	0.194969775	-0.060918809	0.720216673	0.058419503	0.731260755	0.225548623	0.179518004	-0.04047901	0.811981496	-0.011088147	0.948067674	-0.119728345	0.480295121	0.139758603	0.409371278	0.189211913	0.262033986	0.000845622	0.996036791
LOC100130283 /// PMM2	black	0.125110495	0.460633703	-0.19921177	0.237181678	0.048787997	0.774303132	0.006792492	0.968173321	0.100906024	0.552351186	0.094069415	0.57972053	0.517834845	0.001028512	0.095005897	0.575935761	-0.023225652	0.891469166	0.122681919	0.469451727	-0.311399986	0.060640364	0.006073253	0.971541916	-0.20416752	0.225476071	-0.267436751	0.109549377	0.125511065	0.459187816	-0.000362614	0.99830052	-0.005781865	0.972906787	0.616288639	4.88E-05	0.131129164	0.439167223	0.042373683	0.803349794	0.134786544	0.426396095	-0.063496227	0.708885638	-0.007427492	0.965199712	0.146111939	0.38819024
LAPTM4B	black	0.161677903	0.33907051	0.02974598	0.861263503	0.150333397	0.374476913	-0.218440859	0.193988401	0.003628059	0.982997402	-0.090216333	0.59540876	0.431935068	0.007595178	-0.128390185	0.448867319	0.000369181	0.99826974	0.24662307	0.1411562	0.312303501	0.059857546	-0.048878274	0.773896371	0.210336001	0.211465476	0.322235012	0.051770393	0.104514438	0.538154518	-0.096484202	0.569984044	0.200494598	0.234112977	-0.133945095	0.429315833	-0.0412162	0.808620367	-0.067144319	0.692952878	0.014616601	0.931575965	-0.170023319	0.314384761	-0.2495516	0.136344131	-0.136081649	0.421923933
MYEF2	black	0.118516083	0.48478315	0.289036805	0.08273238	0.017731108	0.917042097	0.041840804	0.8057752	-0.175944899	0.29757321	-0.16303062	0.334990504	-0.140544631	0.406715731	-0.153065863	0.365755386	0.344346151	0.036889155	0.253869646	0.129471298	0.076438471	0.652957455	0.023827629	0.888673504	0.196113447	0.24470502	0.139968178	0.408662279	0.042975686	0.800611951	0.016157925	0.924380349	0.295885606	0.075390397	-0.121175684	0.474965292	-0.017336837	0.918880599	-0.250066988	0.135509947	0.147245114	0.384480733	-0.130381243	0.441804493	-0.200699488	0.233625355	-0.165657519	0.327154206
OR10H3	black	0.195234292	0.246868631	-0.264072207	0.114258675	0.194562784	0.248529825	0.210694533	0.210670084	0.045957931	0.787084133	0.040335997	0.812633932	0.326766513	0.048383335	-0.079854723	0.638485696	0.02575468	0.879733082	0.192945808	0.252560572	-0.291948075	0.07954656	-0.147677149	0.383071926	-0.391162925	0.016668215	-0.246407619	0.141515088	-0.1296735	0.444308053	-0.043241143	0.799405419	-0.185376434	0.27200654	0.103808005	0.540920008	-0.144039983	0.395026556	0.238341645	0.155438147	-0.25031966	0.135102364	-0.04350419	0.7982103	0.091999406	0.588125757	0.060143655	0.723636123
IFNA21	black	-0.075578833	0.656619033	-0.342405626	0.038036745	-0.155786962	0.357191774	0.012060106	0.943522404	0.0638944	0.707140566	-0.045952501	0.787108711	0.303100743	0.068216381	-0.01057555	0.950465445	0.011827265	0.944611107	-0.143623351	0.39640957	-0.038938747	0.819014777	0.036678666	0.829360066	-0.310850826	0.061120113	-0.262112683	0.11707071	-0.141687466	0.402872321	-0.128353028	0.448999703	-0.334513755	0.043006619	-0.060102789	0.72381654	-0.016642215	0.922120649	0.318708114	0.054535689	-0.085057485	0.616698246	0.063853009	0.707321902	0.17622667	0.296787856	-0.05708303	0.737188535
MCOLN1	black	0.038675213	0.820219562	-0.052769657	0.75642069	-0.007888743	0.963040032	-0.002541743	0.98808789	-0.159302369	0.346308912	-0.081417707	0.63190791	0.406452415	0.012549132	0.081199263	0.632825569	-0.049036835	0.773182083	-0.219236711	0.192328663	0.216531123	0.198012074	-0.018544456	0.913250778	-0.302721329	0.06857974	0.005596476	0.973775197	-0.405241601	0.012840374	-0.031288595	0.854143964	-0.012455681	0.941673031	-0.272345994	0.102943186	0.064312742	0.705308691	0.294331362	0.077010207	0.121565895	0.473533674	0.100563945	0.553706099	0.311338012	0.060694355	0.466297509	0.003626492
NAGK	black	-0.237164747	0.157549941	-0.068045113	0.68903833	0.030017976	0.860007375	0.201839754	0.230924196	0.256785202	0.124978474	0.282172923	0.090634705	-0.333355393	0.043778353	0.160062599	0.343982275	0.337300264	0.041195142	-0.165597609	0.327331644	-0.10578585	0.533194455	-0.12486785	0.461510729	-0.137091222	0.418456071	-0.327630579	0.047758167	-0.197138445	0.242198604	-0.116997363	0.49043626	-0.113037646	0.505333339	0.11980328	0.480018409	0.022147229	0.896480712	-0.08338793	0.623655851	0.306612681	0.064924456	0.151689751	0.370132421	0.216169403	0.198780718	0.162687381	0.336022891
POLD1	black	0.046359366	0.785267769	-0.013149465	0.938430218	0.111281724	0.51201154	0.026515749	0.87620613	-0.112784759	0.506292415	-0.229248314	0.172297413	-0.200691855	0.233643508	-0.125792873	0.458172069	-0.083036223	0.625125667	0.075135237	0.658511599	-0.046653787	0.783936315	-0.070446963	0.678639792	-0.242282554	0.148516335	-0.098917656	0.560248438	-0.356567293	0.030293039	-0.168425673	0.319020818	-0.04526856	0.790205903	-0.095564821	0.57368221	-0.284629661	0.087742207	0.179512606	0.287727251	-0.098707852	0.561084763	0.133228962	0.43180947	0.026364013	0.87690912	0.014778901	0.930818012
ABHD12B	black	-0.066313091	0.696572082	-0.39566929	0.015350569	0.424179622	0.008884497	-0.039828004	0.814952439	-0.069949172	0.6807902	0.003825443	0.982072524	0.509734954	0.001270402	0.307812984	0.063828541	0.04631426	0.785471802	-0.06221966	0.714490254	-0.291277923	0.080271322	0.07018879	0.679754762	-0.166109995	0.325816014	-0.359172904	0.029020307	0.107393439	0.526954717	-0.045341573	0.789875113	-0.098662627	0.561265116	0.251506386	0.133200177	0.146079375	0.388297146	-0.033445029	0.84421063	-0.120416779	0.477756082	-0.07989517	0.638315127	-0.046758102	0.783464718	-0.02260892	0.894334689
OR5F1	black	-0.073672499	0.664767039	-0.022332836	0.895617892	-0.043348575	0.798917261	-0.039205909	0.817793825	-0.085178778	0.616194046	0.051353122	0.762768882	0.465414045	0.003699595	-0.103008106	0.544059564	0.464257557	0.003797223	0.007515374	0.96478821	-0.007279358	0.965893362	-0.087263363	0.607555922	0.165748409	0.326885125	0.087283111	0.607474335	-0.218484877	0.193896341	-0.045678717	0.788348144	-0.057256632	0.736417687	-0.056815473	0.738377068	-0.007738032	0.963745666	-0.004466021	0.979071143	0.092872246	0.584575041	0.159274096	0.346395625	-0.388449948	0.017506331	-0.077890661	0.646790099
ZBBX	black	-0.159405219	0.345993589	-0.34475327	0.036652007	0.066608192	0.695286438	0.082417856	0.627713335	0.189814266	0.260490067	-0.19528306	0.246748277	0.57704098	0.000184927	0.148090793	0.381725927	0.063972467	0.706798598	-0.283643514	0.088894593	-0.12686576	0.454316017	-0.108567898	0.522418787	0.180545588	0.284916196	-0.030194743	0.859191214	0.031848921	0.851560704	0.052532007	0.75748463	-0.109919519	0.517222494	-0.184004721	0.275632623	-0.077367776	0.649008112	-0.172646287	0.306865804	-0.006017563	0.971802763	-0.098745487	0.560934696	-0.107110556	0.528050115	-0.051987182	0.759925432
VAMP5	black	-0.356223458	0.030464361	-0.233548513	0.16416878	0.136570877	0.420241435	-0.13412199	0.428701108	-0.088509584	0.602416637	-0.009926521	0.953502016	-0.18511533	0.272694343	-0.135679256	0.423310622	-0.115367556	0.496540358	-0.314803005	0.057733637	0.35004904	0.033678791	-0.104653159	0.537612262	0.057888848	0.733612602	-0.12545906	0.459375393	0.08407399	0.620792871	0.312949293	0.05930295	-0.104200927	0.539380989	-0.064826504	0.703061212	-0.033844372	0.842373662	0.126155733	0.456865956	-0.162372521	0.33697164	0.045862037	0.78751819	-0.181191238	0.283168241	-0.095725287	0.573035962
UCP2	black	-0.156237304	0.355786237	-0.055618293	0.743702421	0.196892248	0.242799044	0.076596627	0.652284666	0.097150129	0.567312189	0.057134835	0.736958479	0.330321136	0.045852972	0.030268372	0.858851302	0.300278229	0.07095602	-0.274555348	0.100070938	0.111839176	0.509886655	0.147180393	0.384692042	0.131946022	0.43629678	0.101893367	0.548449254	-0.092109747	0.587676364	0.166390813	0.324987214	0.008069835	0.962192191	-0.268004032	0.108770034	0.044462831	0.793858669	-0.052008184	0.7598313	0.163211021	0.33444868	-0.014650329	0.931418445	-0.131294468	0.43858551	0.108472594	0.522786147
RYK	black	0.344635729	0.036720347	0.026819113	0.874800927	0.056060569	0.741733685	-0.013380246	0.937351741	0.029464466	0.862563937	-0.182425695	0.279845608	0.786581192	7.87E-09	-0.058588435	0.730512558	-0.049690435	0.770239688	0.177729041	0.29262284	0.010496835	0.950833689	0.13176924	0.436917113	-0.061627867	0.717093474	0.154101256	0.362482551	-0.073573018	0.665193293	-0.049871588	0.769424723	-0.131295363	0.43858236	-0.089529999	0.598222558	-0.004126923	0.98065993	-0.092808262	0.584835005	-0.073853392	0.663992224	-0.086987045	0.608697957	-0.121352005	0.474318117	0.089220823	0.599491984
SDF2	black	0.102179495	0.547320927	-0.039690289	0.815581247	-0.056554323	0.739537712	-0.043605042	0.797752207	0.166553454	0.324507799	-0.046956135	0.782569644	0.73449055	2.28E-07	0.151666279	0.370207345	-0.032133828	0.850247783	-0.092485368	0.586147686	0.176346322	0.296454761	0.074109297	0.662896698	-0.096680536	0.569195707	0.309999445	0.061869821	-0.036452629	0.830396317	-0.073134859	0.667071925	-0.170971254	0.311654169	0.242688467	0.147816392	0.046966714	0.782521836	0.066037226	0.697774679	-0.067012106	0.693528091	0.015913272	0.925522118	-0.058089567	0.732722741	0.060040271	0.724092581
PDCD4	black	0.269819817	0.106303658	0.07420352	0.662493504	0.199560427	0.236344967	-0.155763127	0.357266257	0.250752142	0.134406833	-0.113743153	0.502662533	0.508606997	0.001307788	-0.119241151	0.482096197	-0.139757762	0.409374125	0.027297268	0.872586854	0.119513524	0.481088847	0.204634415	0.224393965	0.006493239	0.969574826	0.292637888	0.078805859	0.111866615	0.509782178	0.064270207	0.705494871	0.137835211	0.415910788	-0.191228894	0.256887873	-0.098289863	0.562752676	-0.146707536	0.386237929	-0.125202126	0.46030274	-0.138411771	0.413944327	-0.244761589	0.144279127	-0.125810578	0.458108294
ICOSLG	black	-0.10200909	0.547992775	-0.104435576	0.538462903	-0.192594634	0.253441692	-0.164496093	0.330604701	0.072121681	0.67142362	0.161553261	0.339447979	0.364074494	0.026745322	0.113561953	0.503347811	-0.226483427	0.177673593	0.182095138	0.28073283	0.036956127	0.828088452	-0.15735114	0.352324269	0.16508829	0.328842531	-0.066678878	0.694978609	0.006676525	0.968716422	-0.004322827	0.979742045	-0.013800786	0.935386771	-0.095001598	0.575953107	0.245257828	0.143441703	0.115687489	0.495339071	0.389711114	0.01711243	0.275416183	0.098968514	0.045710535	0.788204075	0.336709161	0.041574153
SYCP2L	black	-0.021168418	0.90103278	0.019104359	0.91064195	-0.11944257	0.481351159	0.354060198	0.031560587	0.363274428	0.027106263	0.139562879	0.410034052	0.243698506	0.14608518	0.008231573	0.961434994	0.107456087	0.526712276	0.012161903	0.94304646	-0.227263867	0.176144119	0.151174644	0.371778803	0.081234489	0.632677549	-0.076915542	0.650928838	0.294734592	0.076587384	-0.1722441	0.30801125	-0.040055424	0.813914291	-0.122767533	0.46913936	0.121504943	0.473757147	-0.09247069	0.586207389	-0.105401096	0.534693132	0.035866366	0.833085306	-0.197912548	0.240317186	-0.111166673	0.512450639
MUSTN1	black	-0.150390013	0.374294968	0.174450545	0.301760458	-0.134306168	0.42806159	-0.084224875	0.620163949	0.079827623	0.638599989	-0.047250935	0.781237708	-0.406881614	0.012447246	-0.031953427	0.851079069	0.017474164	0.918240189	-0.151531389	0.370638113	0.088838308	0.601064145	-0.285915575	0.08625687	-0.112266924	0.508259169	-0.202620737	0.229086429	0.051488671	0.762160753	0.005073401	0.976225571	-0.033177265	0.845442794	0.145554617	0.390022282	-0.237779984	0.156443399	0.142944234	0.398669883	0.249050586	0.137158675	-0.035802169	0.833379869	-0.039639304	0.815814073	0.039014683	0.818667701
MYL2	black	-0.315737589	0.056955052	-0.124719637	0.462046874	-0.069489787	0.682776898	0.161479149	0.339672543	-0.133654505	0.430326726	-0.060395671	0.722523819	-0.292656997	0.078785416	-0.186108005	0.270085483	-0.099011914	0.55987289	-0.370865801	0.023838426	0.078334531	0.644909609	-0.081602199	0.631133301	-0.180527332	0.284965721	-0.176145277	0.297014579	0.180028795	0.286320318	0.039141123	0.818089866	0.064426899	0.70480909	-0.02652653	0.876156183	-0.000436859	0.997952551	0.116734029	0.491419901	-0.037870327	0.823901719	0.005737973	0.973112386	0.068423449	0.687396575	0.176540515	0.295914668
ABCF1	black	-0.098524562	0.561815868	-0.409102554	0.011931145	-0.119752182	0.480207088	0.038912541	0.819134562	-0.050824723	0.765140835	-0.184287042	0.274883752	0.465718941	0.003674223	-0.034658788	0.838629914	0.048339596	0.776324377	-0.14637057	0.387341767	0.003877978	0.981826362	-0.003079201	0.985569288	-0.140227747	0.40778512	-0.20095087	0.233028029	-0.018656305	0.912729551	0.095879114	0.572416758	-0.244904632	0.144037369	-0.015583944	0.927059297	0.001148006	0.994619613	0.320318916	0.053258459	0.072975264	0.667756696	-0.060738856	0.721010027	0.16567548	0.327101021	0.174777623	0.30084078
LYPD6	black	-0.001340557	0.993717199	-0.075993976	0.654849762	-0.084117802	0.620610227	-0.017527858	0.917989808	-0.105044829	0.536082655	0.000570566	0.997325902	0.224578969	0.181445512	0.16126328	0.340327157	-0.144638459	0.393044802	-0.020920425	0.902186601	0.236403091	0.15892767	0.160779258	0.341797746	-0.097287663	0.566761088	-0.087955924	0.604697563	-0.217361697	0.196255001	0.008071603	0.962183914	0.005313365	0.975101419	-0.065018003	0.702224122	0.231912836	0.167227473	0.301765702	0.069501669	0.143374975	0.397235382	0.342752074	0.037829761	0.287158802	0.084839379	0.512430016	0.001184867
CABP4	black	-0.11280302	0.506223129	-0.257151677	0.124422073	0.126402388	0.455979267	0.067156596	0.692899473	-0.125631054	0.458755179	-0.157021219	0.353347579	0.50497709	0.001434771	-0.041565513	0.807028895	0.548276881	0.000442915	-0.075156229	0.658421992	0.050714641	0.765635252	0.106357825	0.530970288	-0.137390139	0.417432384	-0.105635853	0.533778475	-0.007494306	0.964886859	0.27134071	0.104270661	-0.216489497	0.198100422	0.052721671	0.756635483	0.0077205	0.963827755	0.082475407	0.627472318	0.154310343	0.361823768	-0.019540514	0.908610354	-0.032825062	0.847064074	0.222463677	0.185701225
RNF38	black	-0.062832402	0.711798222	0.056848435	0.738230612	-0.193788185	0.250455318	0.172068362	0.308512605	-0.025997293	0.878608512	-0.246837402	0.140799839	-0.304272299	0.067103949	-0.211228487	0.209489362	-0.03194039	0.851139147	-0.194606632	0.248421125	0.035972191	0.832599782	-0.155310164	0.358683516	-0.039598289	0.81600138	-0.080410063	0.636145406	0.045872306	0.787471704	-0.171387998	0.310458457	-0.202609559	0.229112662	-0.049539522	0.770918792	0.011335297	0.946911745	-0.149761903	0.37631644	0.095474008	0.574048092	-0.120230176	0.478443604	-0.072814709	0.668445851	-0.218129179	0.194641137
SPC25	black	0.07926847	0.64096	-0.318674005	0.054562996	-0.026320464	0.877110898	0.122551516	0.469927726	0.051272856	0.763129054	-0.100637555	0.553414414	0.538821268	0.000580339	0.085026289	0.616827949	-0.056839402	0.738270745	-0.04480241	0.792318658	0.155784355	0.35719992	-0.161084784	0.340869025	0.075415905	0.657313909	0.01939776	0.909275233	0.432677331	0.007480651	0.05419714	0.750039302	-0.173771964	0.303674195	-0.158503176	0.348765104	-0.030475226	0.857896477	-0.301330134	0.069925093	-0.209298085	0.213779758	-0.047529513	0.779979631	-0.124757431	0.461910125	-0.233667481	0.163947895
HAP1	black	0.047664666	0.779369467	-0.151237443	0.371577853	-0.030782424	0.856478841	-0.03317261	0.845464222	0.05542383	0.744568558	0.001898601	0.991101894	0.765523662	3.40E-08	0.257871182	0.123335059	-0.115471274	0.496150756	-0.087059334	0.608399092	0.061786249	0.716396462	0.002693902	0.987374841	-0.133058616	0.432403809	0.007319108	0.965707227	-0.06363884	0.708260438	0.008853412	0.958524095	-0.066354184	0.696393006	0.058147683	0.732465155	0.053741962	0.752072367	-0.19379365	0.250441699	0.028219691	0.868318323	0.06989579	0.68102095	0.04748649	0.78017389	0.082970397	0.62540092
ZNF350	black	0.158653818	0.34830132	-0.132645962	0.433845438	0.021847294	0.897875255	0.003352539	0.984288437	0.036782099	0.828885979	0.036228577	0.831423742	0.64169116	1.87E-05	0.238774501	0.154666636	0.146540262	0.386785659	-2.56E-05	0.999880027	-0.178467232	0.290590181	-0.090584076	0.593903488	-0.107926681	0.524892879	-0.021873832	0.897751856	-0.045355295	0.78981295	0.123952008	0.464829012	-0.072404899	0.670206105	0.102272547	0.546954219	0.234886585	0.161696741	-0.151133759	0.371909666	0.025078132	0.882870268	0.013324026	0.937614456	0.121490089	0.473811614	0.240215562	0.152118168
FAM71A	black	0.080194071	0.63705522	0.167141814	0.322777176	-0.040351788	0.812561889	-0.068306445	0.687904155	-0.060344518	0.722749544	-0.131045699	0.439461102	0.670411598	5.64E-06	0.22565071	0.179315921	-0.006308939	0.970438008	0.014193075	0.933554145	-0.14953297	0.377054823	0.026581708	0.875900572	-0.038262923	0.822105219	-0.009816263	0.954017937	-0.223711192	0.183182921	-0.02738166	0.872196179	0.411201909	0.011460088	-0.026788195	0.874944124	-0.026848278	0.874665855	0.000981681	0.995399125	0.089798723	0.597120169	0.020114295	0.905938574	-0.124042451	0.464500756	-0.012784323	0.94013681
BMP2K	black	0.163515413	0.333535688	-0.060840545	0.720561677	-0.060347808	0.722735022	0.184804487	0.273514649	0.250233216	0.135241703	-0.027399998	0.872111289	0.201754378	0.231125703	0.008473856	0.960300779	-0.119099034	0.482622243	0.092379872	0.586576849	-0.316751283	0.056120028	0.012997054	0.939142522	-0.172187594	0.308172396	0.0396934	0.815567039	-0.213443168	0.20464104	-0.006244747	0.970738666	-0.250093033	0.135467891	0.09503112	0.575833976	0.047938975	0.77813147	0.317928909	0.055162239	-0.274726316	0.099851248	0.030066769	0.859782077	-0.25270324	0.131301906	4.45E-05	0.999791308
SF3B4	black	-0.077345512	0.649102619	-0.238780394	0.154656151	-0.016855954	0.921123535	0.161402674	0.339904362	0.030092625	0.859662691	-0.170943351	0.31173433	0.670453955	5.63E-06	-0.072267446	0.670796895	-0.08701926	0.608564764	-0.00205434	0.990372032	0.076551388	0.652477081	-0.020114817	0.905936144	0.058371782	0.731472153	0.113124623	0.505003686	0.341199631	0.038764458	0.04875689	0.774443306	0.059236019	0.7276467	0.041001553	0.809598679	-0.003521952	0.983494596	0.118400025	0.485213955	-0.116497802	0.492303148	0.194456101	0.248794428	0.04112224	0.809048583	0.066904546	0.693996178
ASMT	black	0.093377279	0.582524933	-0.098515072	0.561853734	-0.005176101	0.975744448	-0.106801478	0.529248215	0.027339224	0.872392621	-0.130635823	0.440905836	0.714705698	6.73E-07	-0.04065545	0.811176738	-0.048518669	0.775517001	0.010076291	0.952801237	-0.072613882	0.669308242	-0.07805389	0.646098314	-0.240099177	0.152322849	-0.162574847	0.336361795	-0.014156632	0.933724379	-0.092574286	0.58578607	-0.166210242	0.325519996	0.160767178	0.341834497	-0.026513635	0.876215922	0.039686415	0.815598936	-0.1207301	0.476602839	0.040988986	0.809655964	-0.030545065	0.857574151	0.022080732	0.896789862
LRRC6	black	-0.032320355	0.849388441	-0.192939259	0.252576985	-0.099578003	0.557619924	-0.065819066	0.698726231	-0.058656394	0.730211641	-0.297069887	0.074174108	0.610964515	5.91E-05	0.080507326	0.635735882	-0.033020199	0.84616573	-0.25098676	0.134030623	0.190214637	0.259467194	0.032472157	0.8486892	0.107509112	0.526507117	0.261690865	0.117682783	0.252210073	0.13208165	0.179521648	0.287702568	-0.052003146	0.759853882	0.022979269	0.892613776	0.179425877	0.287964077	-0.039959598	0.814351687	-0.056068861	0.74169679	0.182052322	0.280847884	0.167419744	0.32196167	0.139782392	0.409290765
MMP17	black	0.175261507	0.299483475	0.201278517	0.232251037	0.056318402	0.74058672	0.151292445	0.371401905	-0.041470341	0.807462424	0.003777289	0.982298155	-0.315209842	0.057393675	0.27686059	0.097139598	-0.123330571	0.467087813	0.007900148	0.962986636	-0.167976528	0.320331816	0.075383182	0.657453504	-0.231458895	0.168083548	-0.16438668	0.330930915	-0.001446339	0.993221437	-0.169970185	0.314538259	-0.006710548	0.968557082	-0.137487264	0.417100067	-0.19802915	0.240034646	0.190940259	0.257620151	0.104679677	0.537508634	-0.054563227	0.748405369	0.389187324	0.017275113	0.215214144	0.200820637
CADPS2	black	0.037398262	0.826063031	-0.248951475	0.137320235	-0.083014642	0.625215902	0.486198369	0.002280887	-0.088883913	0.60087661	-0.108893534	0.521164542	0.493625025	0.001904752	-0.241338193	0.150154124	-0.094773689	0.576873181	0.066579024	0.695413475	-0.14127758	0.404248387	-0.117857669	0.487229799	-0.035704875	0.833826339	-0.018744958	0.91231645	0.233947335	0.163429141	-0.037703172	0.82466688	0.08336601	0.623747414	-0.097429457	0.566193175	0.042569602	0.802458521	0.114168286	0.501056583	-0.251950068	0.132494119	-0.219177965	0.192450836	-0.198786485	0.23820499	-0.232549623	0.166031861
ITGB1BP2	black	-0.222166085	0.186305559	0.073048734	0.667441427	0.031094784	0.855037835	0.209369879	0.213619114	0.161604185	0.339293727	0.15744736	0.352026161	-0.443157841	0.006014829	0.270719077	0.105098008	0.079493805	0.640008508	-0.12372383	0.465657717	-0.002421864	0.98864968	0.117026891	0.490326026	-0.097991016	0.563946581	-0.008544786	0.959968744	0.12326196	0.467337554	0.089237774	0.599422357	-0.170782841	0.312195712	-0.191342901	0.256599015	-0.000480863	0.997746317	0.103564327	0.541875511	0.019402724	0.909252116	-0.037197557	0.826982323	0.03393203	0.841970543	0.171237409	0.310890188
UPK3A	black	-0.02489314	0.883728395	0.042007615	0.805015765	0.048675981	0.774807929	0.125497857	0.459235452	0.149402256	0.3774768	0.105198084	0.535484712	-0.200571124	0.233930772	-0.166119272	0.325788613	-0.170517159	0.312960349	-0.016254342	0.923930418	-0.153439074	0.364573654	-0.141426779	0.403747186	-0.076238864	0.653806962	-0.086434641	0.610983801	-0.0339501	0.84188745	-0.068150267	0.688581886	0.431472552	0.007667299	-0.048482433	0.775680359	0.258884669	0.121815953	0.007524106	0.964747322	-0.106379677	0.530885406	-0.096048576	0.571734973	0.12367475	0.46583607	0.089393878	0.598781307
AANAT	black	0.030235476	0.859003164	0.004279765	0.979943805	0.235088773	0.161325556	-0.165700926	0.327025682	-0.064915499	0.702672147	-0.024453011	0.885770547	-0.251980122	0.132446393	-0.095207043	0.575124289	-0.230191037	0.170491225	-0.060346865	0.722739187	0.125034535	0.460908159	-0.117024661	0.490334351	-0.085762389	0.613770477	0.065333059	0.700847686	-0.275892078	0.098363054	0.180910548	0.283927292	0.311460984	0.060587261	0.028726039	0.865976739	-0.095832967	0.572602482	0.091906476	0.588504357	0.073129802	0.667093618	0.271327537	0.104288142	-0.024368616	0.886162218	0.203029274	0.22812906
GSTA1	black	-0.166721828	0.324011949	-0.064231574	0.70566399	-0.023699497	0.889268455	-0.113988906	0.501733879	0.099341251	0.558561657	0.2609296	0.118793477	0.169400311	0.316187542	0.317164388	0.055782544	-0.21642696	0.198233204	0.074784183	0.660010826	0.167812466	0.320811532	0.010265232	0.951917224	0.131075845	0.439354946	0.074893976	0.659541798	-0.049874424	0.769411966	0.183795903	0.276187382	-0.001346685	0.993688479	0.258638646	0.122183422	0.283623545	0.088918048	-0.056925014	0.737890395	0.265797879	0.111824604	0.346299487	0.035762622	0.125703248	0.458494981	0.289757041	0.081935168
SOX2	black	-0.020077508	0.906109841	-0.066913597	0.693956785	0.005949836	0.972119995	-0.007990639	0.96256297	0.191516024	0.256160788	0.036758068	0.828996119	0.778102373	1.45E-08	0.170974229	0.311645623	0.194001659	0.249923676	-0.114544137	0.499638964	-0.214735432	0.201848384	-0.030533193	0.857628942	0.001866693	0.991251433	-0.179541507	0.287648359	0.007960519	0.962703985	-0.126351554	0.456161933	-0.073017036	0.667577437	0.163370659	0.333969671	0.135144285	0.425158133	-0.080200863	0.637026603	0.018845298	0.911848912	0.000782585	0.996332226	-0.041644795	0.80666779	0.184638218	0.273954092
LOC100128644	black	-0.161452132	0.339754427	-0.241098709	0.150571542	-0.044801978	0.792320615	0.107718979	0.525695508	0.052193473	0.759000984	0.089203767	0.599562047	0.281367322	0.091598995	0.159072142	0.347015396	-0.028013743	0.869271035	-0.004415302	0.979308774	0.307623605	0.064000473	-0.021601119	0.899020066	-0.163211828	0.334446258	-0.256215092	0.125847731	0.034651853	0.838661778	-0.079747319	0.638938711	-0.137576745	0.41679404	0.172038265	0.308598519	0.184190252	0.275140342	0.344461142	0.036822046	0.070267128	0.679416373	-0.019974425	0.90658978	0.125398387	0.45959429	0.500357087	0.001612023
ERICH1 /// FLJ00290	black	-0.225345066	0.179921427	-0.07094861	0.67647526	-0.034599755	0.83890116	0.037769328	0.824364024	-0.090922702	0.592518876	0.293388514	0.078005965	0.290358656	0.081273832	-0.033539042	0.843778102	0.288377685	0.083467201	-0.026130815	0.877989704	0.012273862	0.942523027	-0.060511617	0.722012263	0.059331329	0.727225214	0.012871467	0.939729495	-0.182871169	0.278652826	-0.050429571	0.766916028	0.051111118	0.763854961	0.032093224	0.850434874	0.041581856	0.806954455	0.151840827	0.369650375	-0.00649357	0.969573273	0.404401425	0.013045809	-0.010775733	0.949529	0.205414185	0.222594645
PNLDC1	black	0.107328756	0.527205086	-0.265710373	0.111947083	0.134263711	0.428208965	0.045918961	0.787260518	0.173851172	0.303450417	-0.009495655	0.955518235	0.397548951	0.014827476	-0.09675295	0.568905074	-0.093521169	0.581941417	-0.071606045	0.67364239	-0.010728164	0.949751518	0.09979637	0.556751979	-0.132456716	0.434507464	-0.068833454	0.685618988	0.173415623	0.304682233	0.021278851	0.90051904	-0.012613144	0.940936953	0.041146325	0.808938814	-0.028812467	0.865577168	-0.050131609	0.76825538	0.293689691	0.077686803	-0.054234606	0.749872032	0.01147601	0.946253671	0.215947412	0.199253474
REPS1	black	0.105788049	0.533185895	-0.208352475	0.21590338	-0.016669128	0.921995093	0.065866658	0.698518612	-0.103397346	0.542530738	-0.133764989	0.429942224	0.098246757	0.562924818	-0.132930433	0.43285134	0.548124999	0.00044487	0.1905142	0.258703607	0.233777929	0.163743019	0.279696951	0.093623501	-0.038865584	0.81934921	-0.103888215	0.540605664	0.137813239	0.41598583	0.147885696	0.382392966	-0.16483954	0.329582014	-0.03905096	0.818501902	0.057619197	0.734808607	-0.035581161	0.834394122	-0.178628217	0.290148106	0.100321526	0.554667222	-0.008913913	0.958240912	0.095257451	0.574921014
HSPB2	black	-0.185756677	0.271006933	-0.153168	0.365431755	0.012672476	0.94065961	-0.131794005	0.436830185	-0.017183329	0.919596527	0.044909942	0.791831154	0.066173087	0.697182321	0.185269664	0.272287658	0.014925272	0.9301345	-0.194489781	0.248710873	-0.020015787	0.906397201	0.00238901	0.988803642	-0.330027301	0.046058011	-0.168123208	0.319903306	-0.236017572	0.159628334	-0.079061053	0.641836325	-0.120321925	0.478105499	-0.201144026	0.232569759	0.120425581	0.477723661	0.436645564	0.006893163	0.337347367	0.04116506	-0.07284915	0.668297995	0.198714173	0.238379281	0.081622771	0.631046949
ZNF431	black	-0.078105443	0.645879885	-0.06767994	0.690624297	-0.207559544	0.217695286	0.233454351	0.16434376	0.054091963	0.750508931	0.350129189	0.033635356	0.345496497	0.03622228	0.149471614	0.377252861	0.057019415	0.737471069	-0.010737956	0.949705713	0.024959336	0.883421313	-0.117654059	0.4879877	-0.148028941	0.381927017	-0.178951495	0.289261676	0.188942172	0.262727329	0.003148834	0.985242985	-0.013680779	0.935947466	-0.157354642	0.352313416	0.162502366	0.336580186	-0.035328051	0.835556018	-0.152561724	0.367355315	-0.021882265	0.897712639	-0.011133537	0.947855374	0.127945296	0.450453792
CD19	black	0.152029542	0.369048757	-0.159541569	0.345575824	-0.03412077	0.841102714	-0.024636338	0.884919842	0.13782492	0.415945934	-0.058473769	0.731020387	0.583168577	0.000151905	-0.026391031	0.876783938	-0.15456601	0.361019203	0.046916792	0.782747444	-0.334421715	0.043067534	-0.191561206	0.256046498	-0.140046306	0.408398151	-0.212785612	0.206072323	-0.007407534	0.965293165	0.073415312	0.665869234	0.063211409	0.710134803	0.284552492	0.087831967	0.153053926	0.365793223	-0.068871771	0.685452945	0.000240055	0.998874921	0.028931428	0.865027248	-0.063737256	0.707829107	0.067417424	0.69176522
OR2T11	black	0.01794248	0.916056638	0.118116661	0.486266633	-0.143119055	0.398087317	-0.074386912	0.661709008	0.017332428	0.91890116	0.159153848	0.34676457	0.572235309	0.000215191	0.007341363	0.965603017	-0.211894398	0.20802328	-0.161625638	0.339228758	-0.020892447	0.902316781	-0.076210093	0.653929442	0.013151295	0.938421665	0.264462391	0.11370486	-0.133620961	0.430443504	-0.063067685	0.710765436	0.185405923	0.271928932	-0.042932251	0.800809408	0.058439772	0.731170972	0.050140768	0.768214198	0.244049054	0.145487821	0.053916846	0.751291046	0.16637592	0.325031135	0.223031936	0.184551087
UBA7	black	-0.229461486	0.171887799	-0.103323346	0.542821232	0.128287005	0.449234988	0.057088537	0.737164079	-0.006663281	0.968778449	-0.130476962	0.441466491	-0.337033578	0.041365791	0.372155626	0.0233171	-0.003828778	0.982056895	-0.431248801	0.007702399	0.104072691	0.539883039	0.096295937	0.570740444	-0.328461603	0.047163045	-0.096212474	0.571075921	-0.263156378	0.115566548	0.096667363	0.569248585	-0.149035456	0.378662409	-0.071578785	0.673759763	0.145050373	0.39168417	0.111691564	0.510448891	-0.025363428	0.881547122	0.17190085	0.308990976	0.216936372	0.197153403	0.186022896	0.270308516
MARCKSL1	black	-0.13500621	0.425635705	-0.142000415	0.401823502	0.27543607	0.098943156	-0.087397677	0.607001126	-0.020241628	0.905345791	-0.017061735	0.920163657	0.521330099	0.000937391	0.059728816	0.725468283	0.151108169	0.371991586	0.147423763	0.383897817	-0.158129727	0.349916457	0.077293169	0.649324828	0.103991983	0.54019913	-0.018827754	0.911930654	-0.086543337	0.61053373	0.076340859	0.653372827	-0.052592013	0.757215948	0.183267167	0.277595303	0.227763933	0.175169058	0.104460182	0.538366673	0.067897259	0.68968031	0.234249649	0.162870082	-0.103444942	0.542343937	0.393646946	0.015930626
AIMP1	black	0.461094584	0.004075749	0.105679878	0.533607029	0.085734156	0.613887628	0.063897609	0.707126508	0.302457151	0.068833636	-0.047394258	0.780590385	0.629600176	2.98E-05	-0.000707402	0.996684587	0.015790495	0.926095167	0.390910224	0.016744831	0.034074124	0.841317176	0.195340238	0.24660722	0.025787799	0.879579555	0.256921099	0.124771933	-0.060889172	0.720347314	0.001020602	0.995216716	0.155091272	0.359369612	0.120495411	0.477466523	-0.047091955	0.781955922	-0.119735111	0.480270131	-0.075825273	0.655568523	-0.00235548	0.988960777	-0.1166171	0.491856994	0.005358912	0.97488805
SERINC2	black	-0.106812721	0.529204612	-0.042022551	0.804947774	0.033322892	0.844772622	-0.198133232	0.239782632	-0.07266166	0.669103038	0.294393783	0.076944634	0.434202271	0.00725	-0.007047171	0.966980646	-0.052524596	0.757517815	-0.158575536	0.348542283	-0.021640346	0.898837628	-0.184793557	0.273543524	-0.236292251	0.15912889	-0.205575902	0.222222724	-0.1495974	0.376846927	-0.235645502	0.160306672	0.204215358	0.225365035	0.014229465	0.933384161	0.127503893	0.452030831	0.194980575	0.247495407	-0.280874429	0.092192854	-0.122811783	0.468977952	0.159556079	0.345531386	0.08388396	0.621585334
RASD1	black	-0.216637013	0.197787455	-0.205600391	0.22216644	-0.314837078	0.057705103	-0.076820274	0.651333741	-0.077471348	0.648568533	0.187527723	0.266382848	-0.010068842	0.952836087	-0.235099605	0.161305687	-0.162460505	0.336706356	-0.166607052	0.324349903	0.168172475	0.31975946	-0.138110508	0.414971182	0.066210395	0.697019688	-0.071180679	0.675474778	0.023381269	0.890746334	0.466604529	0.003601383	-0.002262352	0.989397207	-0.131644173	0.437356274	-0.149904477	0.375857025	0.151719669	0.37003693	0.143609323	0.396456183	0.069007015	0.684867007	-0.131947318	0.436292234	0.101214044	0.551132509
C8orf33	black	0.102167931	0.547366505	0.062406497	0.713669038	0.532265978	0.000696696	-0.131367961	0.438327019	0.017550352	0.917884916	0.05220199	0.758962822	0.483567095	0.002428954	0.146594199	0.386608997	0.145389318	0.390566624	0.062886689	0.711559883	-0.141256189	0.404320274	0.219612547	0.191548344	0.179302482	0.288301243	0.132937025	0.432828316	0.014949952	0.930019253	-0.058931299	0.728994774	0.190322795	0.259191327	-0.209977644	0.212262552	0.075915394	0.655184525	0.128722392	0.447684647	0.178807026	0.289657595	0.111929581	0.509542468	-0.103545479	0.54194945	0.183009011	0.278284419
C1orf186	black	-0.299652359	0.071575039	-0.193412467	0.251392854	0.340113907	0.039429234	0.027948978	0.869570675	-0.213811225	0.203842926	0.037814718	0.824156251	0.300010802	0.071220004	0.221811223	0.187028009	0.155886754	0.356880031	-0.189567857	0.26112092	-0.060097318	0.723840698	-0.276687376	0.097357549	-0.084173716	0.620377162	-0.135006101	0.425636081	0.032501018	0.848556273	0.22835673	0.174018181	0.146800075	0.385935112	-0.181395343	0.282617122	0.232894219	0.165387426	-0.12820249	0.449536269	0.062373118	0.713815727	0.01568484	0.926588324	0.024559134	0.885278081	0.072655844	0.669128016
NBR1	black	0.183687532	0.276475573	0.025119526	0.882678271	0.02924511	0.863577485	0.033186298	0.845401225	0.043113598	0.799985069	-0.149543081	0.377022192	0.578634524	0.000175771	-0.120116648	0.478862139	0.300956074	0.070290337	-0.11765073	0.488000096	0.077663327	0.647754051	0.386812047	0.018029217	0.018933513	0.911437898	0.167799449	0.320849615	-0.074924881	0.659409798	0.068508847	0.687026196	-0.062309472	0.714095458	-0.079146915	0.641473506	0.062112046	0.714963398	-0.024158983	0.887135215	0.013560086	0.936511397	0.226392199	0.177852995	-0.013523345	0.936683072	0.26204253	0.117172339
PRG3	black	-0.259525762	0.120862275	-0.297680858	0.073552649	0.15955856	0.345523787	-0.036233002	0.831403449	-0.061369118	0.718232668	0.013171657	0.938326509	0.348162905	0.03471425	-0.062170772	0.714705184	-0.041020816	0.809510874	-0.020291423	0.905113991	-0.052555587	0.757379045	-0.009296332	0.956451055	-0.054061556	0.750644719	-0.031134173	0.854856156	0.116413246	0.4926195	-0.110731553	0.514112998	-0.383225947	0.019219834	0.173824704	0.303525183	0.241199914	0.150395039	0.295609537	0.075676153	-0.088956766	0.600577082	0.012103591	0.94331909	0.037924043	0.823655863	0.044101958	0.795496095
IL18R1	black	-0.061081014	0.71950181	-0.146307828	0.3875475	0.132761505	0.433441513	0.102503584	0.54604423	0.066342606	0.696443461	-0.131554707	0.437670571	0.382336243	0.019525185	0.257469312	0.123941319	0.335163677	0.04257846	0.070534174	0.678263306	-0.007309151	0.965753851	0.155363297	0.358517096	0.100140102	0.555387023	-0.037011241	0.827835917	0.430941846	0.007750775	0.439675839	0.006471641	-0.111009377	0.513051272	-0.174645304	0.30121262	-0.085488025	0.614909332	-0.176134284	0.297045209	-0.018321667	0.914289097	-0.045610561	0.788656767	-0.295883755	0.07539231	0.009724546	0.954447113
HDAC10	black	-0.17579222	0.29799931	-0.171843854	0.309153847	0.216371843	0.198350282	-0.141480118	0.403568094	0.074514035	0.661165426	0.116649271	0.491736715	0.204157974	0.225498233	0.003216155	0.98492752	-0.082315263	0.62814308	-0.011593251	0.945705393	-0.070291565	0.679310828	0.265610637	0.112086803	0.121077764	0.475324902	-0.124057596	0.464445797	-0.16903029	0.317261329	0.108893892	0.521163165	0.068833571	0.685618477	-0.164595204	0.330309376	0.126599161	0.455272559	0.314077292	0.058344031	0.109673805	0.518165232	0.294419958	0.07691715	-0.040682855	0.811051755	0.435388339	0.007074847
GPRASP2	black	0.009699939	0.954562262	0.030700973	0.856854673	-0.084069405	0.620811988	0.070509535	0.678369666	-0.168254709	0.319519444	0.256900967	0.124802514	0.240063792	0.152385119	-0.026065511	0.878292345	-0.064965969	0.70245154	-0.11175418	0.510210357	-0.163514041	0.3335398	-0.269030832	0.107370074	-0.175394355	0.299111516	-0.277093429	0.09684721	-0.240336043	0.151906495	-0.390383082	0.016905607	0.179225135	0.288512716	0.095346687	0.574561238	-0.068959878	0.685071207	0.274059173	0.100710602	-0.329988325	0.046085264	-0.201087576	0.232703627	0.024472433	0.885680418	-0.312362132	0.059807025
SCN7A	black	0.11207888	0.508974314	-0.062831858	0.711800612	0.078265977	0.645199901	-0.129554147	0.444731013	0.038356277	0.821678166	-0.067292447	0.69230862	0.754280911	7.00E-08	-0.004663392	0.978146429	0.23292886	0.165322743	0.232320702	0.166460965	-0.042072958	0.804718326	-0.062688013	0.712432277	0.101492045	0.550033687	0.020991394	0.901856384	-0.077869551	0.646879584	-0.052680852	0.756818211	-0.004399273	0.979383871	-0.089851625	0.596903253	-0.092153177	0.587499526	-0.086995025	0.608664963	0.064077264	0.706339626	-0.053393495	0.753629917	-0.171913782	0.308954026	-0.023814444	0.888734724
ALX3	black	0.042831564	0.801267187	-0.052643201	0.756986767	-0.094610144	0.577533827	-0.132104973	0.435739429	0.20643796	0.220247317	-0.004844381	0.977298494	0.32330587	0.050953353	0.382707157	0.019397396	-0.193260769	0.251772051	-0.159941751	0.344351485	0.032809649	0.847135036	-0.028197811	0.868419528	0.013188247	0.938248978	-0.242508764	0.148125969	8.45E-05	0.999603985	-0.137651799	0.41653745	-0.008087884	0.962107688	0.324347791	0.050168336	0.091431479	0.590441192	0.185923751	0.270568481	-0.039467445	0.816598992	-0.128749386	0.447588623	0.098167548	0.563241189	0.355163088	0.030997727
KARS	black	-0.207677304	0.217428522	-0.184942437	0.273150405	-0.09787533	0.56440906	0.002842913	0.986676553	0.022759837	0.89363336	-0.15428913	0.361890572	0.405039177	0.012889618	0.160959282	0.341250331	0.046327939	0.785409924	-0.179827461	0.286868545	-0.065050552	0.702081877	-0.044504296	0.793670582	0.368365304	0.024876634	0.259118304	0.121467753	0.178724218	0.289884689	-0.193008647	0.252403119	-0.168863933	0.317744835	-0.003919169	0.981633362	0.195278983	0.246758339	-0.068177513	0.688463633	-0.063355356	0.709503378	-0.067155374	0.692904787	-0.076146187	0.65420153	-0.12773911	0.451190081
MUTYH	black	-0.247035424	0.140471186	-0.319926221	0.053567608	-0.120938086	0.475838109	0.054578521	0.748337133	0.001801765	0.991555716	0.183569972	0.276788422	0.481825283	0.002531532	-0.035329578	0.835549007	-0.111722388	0.510331459	-0.180613093	0.284733116	-0.159892257	0.344502766	-0.173527422	0.30436574	0.013470767	0.936928753	-0.208673781	0.215180178	-0.120649464	0.476899497	0.257580238	0.123773754	-0.005973958	0.972007005	-0.027575572	0.871298614	-0.026426607	0.876619112	0.272294873	0.103010379	-0.028377533	0.867588269	0.090696293	0.593444487	-0.062823836	0.711835832	0.070103753	0.680122157
PPFIA2	black	0.028833828	0.865478417	-0.350949425	0.033193476	-0.000438429	0.997945192	-0.071675186	0.673344719	-0.075238023	0.658072883	-0.091711194	0.589300295	0.612210795	5.65E-05	-0.034244177	0.840535387	0.008955029	0.958048463	0.219703027	0.191360821	-0.191310585	0.256680873	-0.093659787	0.581379531	-0.249709069	0.136088857	-0.257650495	0.123667712	-0.11256	0.507145586	-0.143113464	0.39810594	-0.072691064	0.668976758	0.081804464	0.630284516	-0.102474762	0.546157712	-0.006220402	0.970852694	-0.124935724	0.461265312	0.105780662	0.533214652	-0.099083914	0.559586107	0.051296323	0.763023744
DDX39	black	-0.069567001	0.682442822	-0.161137409	0.340709214	-0.155585204	0.357822552	0.149535015	0.377048222	0.109835985	0.517542898	0.052812871	0.756227271	0.559192084	0.000320956	0.129332145	0.44551832	0.000190246	0.999108364	-0.115073262	0.497646687	-0.200188088	0.234843732	0.24000147	0.152494838	-0.094122923	0.579503978	0.067805183	0.690080211	-0.133720327	0.430097631	0.43327854	0.007388976	0.02792091	0.86970054	-0.096464391	0.570063615	0.148470066	0.380494211	0.051219999	0.763366262	0.037678271	0.824780879	0.122732554	0.469266968	-0.208932836	0.214598309	0.244990968	0.143891596
CYP2A6 /// CYP2A7	black	-0.069274648	0.683708032	-0.172033183	0.308613027	0.022154637	0.896446273	0.026526138	0.876158002	0.04089616	0.810079142	-0.161479746	0.339670732	0.440317794	0.006385247	0.333228347	0.043863671	-0.183099961	0.278041513	-0.10117275	0.551295814	-0.12321104	0.467522951	0.030769655	0.856537755	-0.038461875	0.821195164	0.132134938	0.435634403	-0.101274277	0.550894346	0.382589452	0.019437873	-0.129628768	0.444466545	-0.08881422	0.601163206	0.308740044	0.062992148	-0.09565603	0.57331484	-0.009595	0.955053331	-0.001990737	0.990670102	0.009849299	0.95386335	0.192225744	0.254369463
C2orf56	black	0.18757494	0.266260281	-0.041577359	0.806974938	-0.114959715	0.498073877	-0.221576916	0.187506109	0.168943992	0.31751209	0.073367073	0.666076041	0.245036351	0.143815013	-0.248620137	0.137861358	0.175256122	0.299498557	0.265630498	0.112058969	-0.14580877	0.3891862	-0.264276075	0.113969058	-0.127193631	0.453141118	-0.171997147	0.308715919	0.193506994	0.251156759	-0.132534307	0.434235968	0.160815819	0.341686528	-0.042673813	0.801984543	-0.352195795	0.03253113	-0.195420074	0.246410354	-0.27963791	0.093695683	-0.217926043	0.195067383	-0.124208665	0.463897813	-0.350052786	0.033676759
MAFIP	black	-0.097492618	0.565940286	-0.045428193	0.789482726	0.20836609	0.215872701	-0.052599604	0.757181959	-0.026482269	0.876361234	0.150687627	0.373339392	0.570769303	0.000225269	0.07205352	0.671716757	-0.084547831	0.618818695	-0.063910389	0.707070524	0.024237282	0.886771777	0.152325228	0.36810729	0.126239005	0.456566502	0.128878371	0.44712994	-0.06215741	0.714763935	0.025718012	0.87990307	-0.203271699	0.22756225	-0.065866638	0.698518698	-0.041827566	0.805835476	0.172296301	0.307862424	0.023164648	0.891752547	0.162250701	0.337339155	0.035688813	0.833900051	0.332425007	0.044406267
ACBD6	black	0.063026543	0.710945996	0.063434573	0.709155978	-0.008259072	0.961306256	-0.065701982	0.699237106	0.110724808	0.514138789	-0.083101029	0.62485473	0.645082977	1.63E-05	0.017371587	0.918718542	0.085299131	0.615693923	-0.002229918	0.989549204	-0.061690091	0.71681961	0.068576573	0.686732509	0.010447852	0.951062843	-0.023656189	0.889469559	-0.006383173	0.970090324	-0.140821064	0.40578416	0.169494956	0.315913254	0.513882717	0.001140906	-0.003180719	0.985093574	-0.06179936	0.716338776	-0.007897037	0.963001201	-0.03081932	0.856308606	-0.108536201	0.522540955	0.030290952	0.858747063
ANKRD55	black	-0.266603886	0.11070122	-0.284870043	0.087463056	-0.241112925	0.150546739	-0.218897555	0.193034743	-0.123584344	0.466164694	0.109297479	0.519610738	0.143656187	0.396300469	-0.017490426	0.918164356	0.083292215	0.624055714	-0.03888414	0.819264386	-0.12541819	0.459522838	0.093182456	0.583315409	-0.063410013	0.709263678	-0.134888852	0.426041853	-0.211149868	0.209662922	0.366158596	0.025823697	-0.167364464	0.322123771	-0.069148225	0.684255413	-0.04095724	0.809800683	0.394508713	0.015681236	-0.056684573	0.738958764	0.249335243	0.136695443	-0.022146961	0.896481958	0.178255931	0.291171083
G6PC	black	-0.122753129	0.469191906	-0.325881052	0.049030785	-0.024076888	0.887516296	0.215606229	0.199981594	0.155812047	0.357113393	0.376647397	0.02157489	0.458689802	0.00429921	-0.054960588	0.746633075	0.13511254	0.425267908	0.103123127	0.543607583	-0.264243941	0.114014672	-0.036231132	0.831412025	-0.071833025	0.672665364	-0.264796116	0.113232788	0.084523831	0.618918626	-0.208064066	0.216553964	-0.095000231	0.575958626	0.054537772	0.748518944	0.072026144	0.671834509	-0.08635456	0.611315478	0.03950262	0.816438324	0.235236359	0.161055	-0.078586126	0.643844669	0.008191236	0.961623832
PDE5A	black	0.118087325	0.48637568	0.076110812	0.654352161	-0.278945644	0.094545207	0.088551687	0.602243337	0.10208268	0.547702586	0.024612757	0.885029258	0.359102485	0.029054116	0.261575714	0.117850288	-0.116038201	0.494023921	0.004350761	0.979611163	0.056413838	0.740162316	0.073717545	0.664574065	0.027774641	0.87037735	0.170999524	0.311572966	0.276539815	0.097543516	0.102181952	0.547311242	-0.124810636	0.461717654	-0.15947351	0.345784312	-0.08693595	0.608909235	-0.124073984	0.464386335	0.145861154	0.389014005	0.128966275	0.446817495	0.005297087	0.975177671	-0.031670634	0.85238249
C18orf18	black	-0.103474394	0.542228358	-0.052940797	0.755654783	0.2626181	0.116340484	-0.000818202	0.9961653	-0.292921166	0.078503242	-0.186972203	0.267827648	-0.382701522	0.019399333	0.04748683	0.780172356	0.135800542	0.42289239	0.032875092	0.846833732	-0.101489413	0.550044088	0.178264038	0.291148781	-0.009094941	0.95739361	-0.120289738	0.478224097	0.272571659	0.102646969	0.133288018	0.431603528	0.186166624	0.269931939	0.214092406	0.203234658	0.230769479	0.169389709	-0.113099833	0.505097631	0.083244598	0.624254677	0.033595748	0.843517231	0.077386666	0.64892793	0.213071156	0.205449936
AFP	black	-0.085311592	0.615642155	-0.164899519	0.329403614	-0.137017914	0.418707338	0.359521283	0.028853524	0.046608921	0.784139171	-0.205998056	0.221253847	0.561026499	0.000303712	0.018178424	0.914956759	-0.074811882	0.659892489	-0.108568414	0.522416798	0.061845029	0.716137839	-0.11911906	0.4825481	-0.116474463	0.492390459	0.04445323	0.793902224	-0.06847789	0.68716045	-0.092306031	0.586877321	-0.084036233	0.620950291	-0.149823894	0.376116645	-0.023655881	0.88947099	-0.019123917	0.910550839	-0.06517749	0.701527227	0.056662148	0.739058431	-0.005967695	0.972036343	0.019092389	0.910697712
PRDM2	black	0.170039386	0.314338352	-0.038732092	0.819959499	-0.039736596	0.815369796	-0.140117472	0.408157641	-0.118253081	0.485759694	-0.120277074	0.478270763	0.557722615	0.000335396	0.22648112	0.177678129	-0.159703155	0.345081141	0.376362848	0.021681945	-0.169786425	0.315069492	0.096068945	0.571653049	0.019227508	0.910068266	0.032620178	0.848007489	0.084476253	0.619116744	-0.072368015	0.670364617	0.086795403	0.609490556	-0.027216993	0.872958497	0.079074428	0.641779804	-0.038793843	0.819677177	-0.160539788	0.342526754	-0.164254098	0.331326473	-0.242526441	0.148095495	-0.005490812	0.974270169
DCUN1D4	black	-0.197669899	0.240905869	-0.269982438	0.106084858	-0.157923642	0.350552809	0.040108657	0.813671334	0.047067884	0.782064681	-0.02315259	0.891808562	0.381617105	0.019774948	-0.108733281	0.521781598	-0.288542441	0.083283051	-0.244143682	0.145326876	0.249751401	0.136020292	-0.037893023	0.82379784	-0.223017244	0.184580759	-0.14889155	0.379128158	-0.193836745	0.250334317	-0.051075167	0.76401634	-0.325902673	0.049014893	-0.105620556	0.533838051	-0.1086428	0.522130156	0.200685783	0.23365795	-0.210256518	0.211642087	0.075187159	0.658289971	-0.07313598	0.667067116	0.113724132	0.502734446
IFT122	black	0.078773077	0.643053803	0.003911863	0.981667594	0.195085002	0.247237305	-0.082562479	0.62710774	0.018670771	0.912662144	0.041916118	0.805432297	0.622442845	3.90E-05	0.005971682	0.972017667	-0.039913233	0.81456334	-0.135438539	0.424141378	-0.004443103	0.97917852	-0.010921967	0.948844963	-0.097655869	0.565286887	0.221357366	0.187954881	-0.173498166	0.304448542	0.073776789	0.664320295	-0.114445985	0.50000897	-0.082431594	0.627655796	0.203188517	0.227756627	-0.225677497	0.179262923	0.03561127	0.834255928	0.186924833	0.267951088	0.040282585	0.812877635	0.231532395	0.167944724
ACRC	black	-0.018281093	0.914478207	-0.23306995	0.165059484	0.03299958	0.846260647	-0.092374555	0.586598483	-0.149431327	0.377382928	-0.008879837	0.958400408	0.428997787	0.008063244	-0.108742551	0.521745895	-0.09776715	0.564841692	-0.096869768	0.568436363	0.162797302	0.335692058	0.01935518	0.909473562	-0.024247892	0.88672253	0.003700327	0.982658775	-0.090128168	0.595769893	0.005129201	0.975964164	0.166019913	0.326082157	-0.242486092	0.14816506	0.204526558	0.224643627	0.028535945	0.866855687	0.107244487	0.527531361	0.206105973	0.221006635	0.045205071	0.790493568	0.353564153	0.031816461
TAF1D	black	0.149495901	0.377174462	-0.148853948	0.379249909	0.14203276	0.401715189	-0.046148737	0.78622066	-0.047816387	0.778684662	0.043918832	0.79632734	0.539761038	0.00056516	0.136804374	0.41943975	0.015465379	0.927612776	0.02578203	0.879606296	-0.211624273	0.208617132	0.191865195	0.255278439	-0.076255816	0.653734799	0.01184363	0.944534584	0.329671774	0.046307086	0.367895786	0.025075693	-0.022884133	0.8930558	-0.072351775	0.670434415	-0.039786263	0.815143016	-0.271606661	0.103918215	-0.019440645	0.909075491	-0.073221656	0.666699616	-0.101948576	0.548231454	-0.111385093	0.511617186
RDH13	black	-0.095662832	0.57328745	-0.065450161	0.700336323	0.159580357	0.34545704	0.048363778	0.776215337	-0.054858953	0.747086262	0.061287587	0.718591752	-0.143941844	0.395352079	-0.240435099	0.151732625	-0.241226797	0.150348181	-0.166976174	0.323263811	-0.020169356	0.905682238	0.043523882	0.79812085	-0.381999402	0.019641843	-0.210988262	0.210019998	-0.245724413	0.142657577	-0.187442118	0.266605154	0.161682189	0.339057534	-0.114786447	0.498726108	0.06467577	0.703720346	0.33263605	0.044263201	-0.087262678	0.607558749	0.031785122	0.851854759	0.218968646	0.19288659	0.209867623	0.212507683
DDAH1	black	0.47742035	0.002808022	0.234187499	0.162984902	-0.065074093	0.701979002	-0.091692414	0.589376863	-0.036744091	0.82906018	0.001768159	0.991713213	0.450886112	0.005099084	-0.082243189	0.628445053	0.383693212	0.019061071	0.507524132	0.001344589	-0.015476688	0.927559982	0.091857467	0.588704066	0.181883524	0.281301766	0.154275875	0.361932319	-0.049079571	0.7729896	-0.16392603	0.332306519	0.049229308	0.772315279	-0.158412801	0.34904352	-0.122222711	0.471129059	-0.073751193	0.664429929	-0.110451669	0.515183697	-0.054979705	0.746547843	-0.164262471	0.331301483	-0.151363786	0.371173765
CEP110	black	0.041650264	0.806642881	-0.179141831	0.28874059	-0.046296729	0.785551107	0.38065552	0.020113078	0.096232078	0.570997117	-0.003741115	0.982467656	0.72961395	3.00E-07	-0.109975484	0.517007893	0.248633479	0.13783954	-0.083554884	0.622958636	-0.132905672	0.432937816	0.018371147	0.914058479	-0.07948877	0.640029766	-0.108822952	0.521436275	-0.114912499	0.498251569	-0.028721686	0.865996862	-0.049083988	0.772969705	-0.210081032	0.212032377	-0.103374546	0.542620234	0.025310254	0.881793706	-0.046761334	0.783450109	0.077149249	0.649935958	-0.108112071	0.524176975	-0.012244371	0.9426609
LRRC10	black	0.048895916	0.773816888	0.167035836	0.323088478	-0.03802534	0.823192279	-0.147281935	0.384360548	-0.308933448	0.062818756	-0.272727625	0.102442623	-0.304080939	0.06728467	0.020281621	0.905159619	-0.270184065	0.105814048	-0.199160256	0.237305472	0.080811458	0.634456025	0.097086277	0.567568131	-0.153533131	0.364276194	0.013117486	0.938579673	-0.331291168	0.045181293	0.076336234	0.653392511	0.147025396	0.385198367	-0.057519985	0.735248806	-0.023768252	0.888949199	0.187222502	0.267176033	-0.005168631	0.975779445	-0.252190739	0.132112287	-0.105542333	0.534142756	-0.027352366	0.872331786
C14orf145	black	-0.034521947	0.839258707	-0.306271041	0.065239083	-0.07828361	0.64512523	0.170563894	0.312825758	0.048799846	0.774249742	-0.022480296	0.894932485	0.631785879	2.74E-05	-0.034684575	0.83851143	0.418808308	0.009883221	-0.06816762	0.688506569	-0.195281645	0.24675177	-0.073318456	0.666284495	0.221386965	0.187894335	-0.133994817	0.429142996	0.339971963	0.039516824	0.320829416	0.052858699	0.016160083	0.924370277	0.191950022	0.25506439	-0.087572903	0.606277666	-0.271557316	0.10398354	-0.14021123	0.407840903	-0.107357676	0.527093139	-0.081164209	0.632972877	-0.109025719	0.52065583
CNOT6L	black	-0.09270648	0.585248646	0.071553191	0.673869973	0.111995963	0.509289813	-0.091468039	0.590292015	0.186997527	0.267761674	-0.099335874	0.558583051	-0.10871774	0.521841459	-0.161463154	0.339721021	0.173468733	0.304531856	0.098221532	0.563025559	0.02677878	0.874987734	0.080496916	0.63577971	0.334528547	0.042996836	0.036367478	0.830786755	0.094233997	0.579054569	0.005349784	0.974930811	0.128359586	0.448976338	0.486580618	0.002260049	-0.110461079	0.51514768	-0.037458338	0.825787907	-0.092041877	0.587952764	-0.20540864	0.222607405	-0.174420115	0.301846112	-0.050975671	0.764463022
FBXO4	black	-0.123621518	0.466029551	0.124102205	0.464283949	-0.226616906	0.177411339	-0.098523994	0.561818134	0.039664322	0.815699823	-0.007068642	0.966880099	-0.331039567	0.045354742	-0.183658324	0.276553279	-0.104324844	0.53889606	0.03984174	0.814889728	-0.238266228	0.155572855	-0.152955993	0.366103713	-0.125332386	0.459832471	0.055523738	0.744123532	-0.154446256	0.361395926	-0.087731403	0.605623579	0.06315613	0.710377333	-0.053080723	0.755028736	-0.087908619	0.604892616	0.184392832	0.27460348	-0.113489941	0.503620282	-0.19819488	0.239633449	-0.086779398	0.60955677	-0.381046259	0.019975102
CCRN4L	black	0.306797972	0.064754318	-0.060442886	0.722315491	-0.251224668	0.133649934	0.108561058	0.522445149	0.098674713	0.561216914	-0.091086799	0.591848406	0.273001657	0.102084334	-0.349644444	0.033898753	0.078552169	0.643988357	0.105405881	0.53467448	0.010087701	0.952747848	-0.088973631	0.600507754	-0.163347489	0.334039169	-0.174264116	0.302285461	-0.014786682	0.930781676	-0.227493565	0.17569576	0.187105571	0.267480314	-0.213822731	0.203818011	-0.09114626	0.591605538	-0.04766811	0.779353923	-0.216695119	0.197664272	-0.226488268	0.177664078	0.074528946	0.661101678	-0.449387696	0.005266565
TBC1D17	black	0.145205951	0.391170979	0.168755875	0.318059145	0.021303292	0.900405347	0.024823695	0.884050564	-0.218226848	0.194436429	-0.165349469	0.328067208	-0.416078105	0.010426499	0.05144218	0.762369314	-0.156738555	0.354225743	-0.097759584	0.564871958	-0.121847948	0.472500282	-0.152568707	0.367333125	-0.287451609	0.084508165	-0.120691345	0.476745406	-0.173399673	0.3047274	-0.142116036	0.401436406	0.385609646	0.018421344	-0.00118427	0.994449658	-0.117862008	0.487213657	0.054450386	0.748908892	0.158761756	0.347969243	-0.13104404	0.439466944	0.29362813	0.077751958	0.080633483	0.635204857
GLP2R	black	0.026143353	0.8779316	0.101542495	0.549834391	0.019847435	0.907181067	0.196904108	0.242770096	0.003010568	0.985890904	0.11541892	0.496347397	0.348793092	0.034365434	0.077214632	0.649658294	0.17178765	0.309314508	-0.009336083	0.956265018	-0.122397864	0.470488914	0.079274722	0.640933592	-0.18323014	0.277694075	-0.17905471	0.288979027	-0.335601469	0.042291998	-0.191300856	0.25670552	0.029785856	0.861079325	-0.02720954	0.872993002	-0.07693119	0.65086234	0.040233103	0.813103421	-0.000962469	0.995489167	-0.229488996	0.171834988	-0.132632101	0.433893908	-0.116871297	0.490907032
RAB38	black	-0.148233907	0.381260879	-0.265105817	0.11279602	-0.035660697	0.834029083	0.089563118	0.598086646	0.274784402	0.099776691	0.206883469	0.219231168	0.43449096	0.007207028	0.219231401	0.192339705	-0.276488141	0.097608703	-0.147751462	0.382829905	-0.030427012	0.858119012	-0.211490801	0.208910994	-0.277623044	0.096184654	-0.142441923	0.400346496	-0.116464107	0.492429201	-0.247711768	0.139352922	-0.138982764	0.412002052	0.1489875	0.37881758	-0.038991171	0.818775161	-0.253243709	0.130451299	-0.06288123	0.711583848	-0.133927718	0.42937625	-0.088791327	0.601257359	-0.031857988	0.851518914
OR13C2	black	0.020760346	0.902931493	-0.135381241	0.424339255	-0.032224475	0.849830146	-0.020095031	0.906028261	0.043485727	0.798294169	0.184064292	0.275474497	0.698285251	1.55E-06	-0.028743436	0.865896306	-0.024388021	0.886072157	-0.057447776	0.735569242	-0.002981935	0.986025079	-0.027758003	0.870454339	-0.172179886	0.308194383	-0.200013655	0.235260291	-0.133784579	0.429874067	-0.061894588	0.715919811	0.01145373	0.946357865	-0.023383916	0.890734038	-0.043537592	0.798058573	-0.032532805	0.848409875	-0.098148075	0.563318981	-0.05484496	0.747148663	-0.082022925	0.629368288	0.048323531	0.776396822
HNF4A	black	-0.034052811	0.84141517	-0.028197441	0.868421243	0.058813988	0.72951397	-0.184046647	0.275521328	-0.003458658	0.983791179	0.39085373	0.016762	0.020468928	0.904287751	0.045904641	0.787325337	0.113352341	0.50414113	0.137671213	0.416471093	-0.211254557	0.209431831	0.339592856	0.039751537	0.219918498	0.190914769	-0.025112492	0.882710896	-0.056512853	0.739722071	0.372848498	0.023040982	0.20259761	0.229140708	-0.036761895	0.828978579	0.030541049	0.857592683	-0.096996133	0.567929546	0.074297369	0.662092002	0.286771095	0.085279484	0.138752265	0.412785489	0.441404363	0.006241276
SNORA21	black	0.433912482	0.007293355	0.258163801	0.122895011	-0.030599436	0.857323228	-0.000110925	0.999480121	-0.059937477	0.724546529	-0.235020851	0.16145018	0.455042957	0.004658336	-0.110937717	0.513325023	-0.141018177	0.40512064	-0.087655503	0.60593676	-0.057156185	0.736863672	-0.06954939	0.682519015	-0.069637992	0.682135727	0.322141017	0.051842605	-0.233254672	0.164715266	-0.081093841	0.633268628	-0.014778978	0.93081765	-0.111333389	0.511814421	-0.005461349	0.974408182	-0.070471406	0.678534268	-0.031972215	0.850992487	0.135613892	0.423536115	-0.032498087	0.848569772	0.000974873	0.99543103
C2orf68	black	0.1460247	0.388476681	0.145943401	0.388743733	-0.193773722	0.250491366	-0.15964069	0.345272321	0.245220042	0.143505342	-0.213127358	0.205327588	-0.31594192	0.056785945	0.056628023	0.739210103	-0.007500358	0.964858522	-0.004291105	0.979890673	-0.126980979	0.453902952	-0.325096978	0.049609888	-0.212370342	0.206979804	-0.176724267	0.295404191	-0.036897938	0.828355101	-0.265819568	0.111794263	0.003047463	0.98571801	0.244070275	0.145451717	-0.182098139	0.280724769	-0.118265442	0.485713775	-0.029257773	0.86351897	-0.299025693	0.072199076	0.144644331	0.393025387	-0.207879438	0.216971147
OR5H1 /// OR5H15	black	-0.128229719	0.44943919	-0.165300465	0.328212593	-0.077271054	0.649418719	0.039620091	0.815901816	-0.02342322	0.890551489	-0.156042044	0.356395241	0.548256896	0.000443172	0.414798017	0.010689842	-0.039060423	0.818458657	-0.102913485	0.544431521	0.067231015	0.692575784	0.055951889	0.742217314	0.363585279	0.026965552	0.119895923	0.479676423	-0.0020208	0.990529215	-0.035499614	0.834768422	-0.065781437	0.698890406	-0.10573452	0.533394277	-0.017847773	0.916498165	-0.048212697	0.776896662	0.033815726	0.842505406	0.032927061	0.846594482	0.109726774	0.517961934	0.076598203	0.652277964
MS4A8B	black	0.098728215	0.561003567	-0.027797182	0.870273042	-0.039646568	0.815780902	0.09363639	0.581474356	-7.88E-05	0.99963067	-0.079425184	0.640298205	0.581236064	0.000161696	-0.048770793	0.774380657	0.511703992	0.001207394	-0.061705453	0.716752005	0.009655601	0.954769741	0.033358442	0.844609037	0.361633219	0.027859263	0.045178169	0.790615472	0.190793809	0.25799223	0.048883735	0.773871767	-0.091913144	0.58847719	-0.109178664	0.520067532	-0.079926694	0.638182202	-0.226558734	0.177525599	-0.040774723	0.810632826	-0.077487771	0.648498845	-0.157814253	0.350890868	-0.135525302	0.423841838
CETN3	black	-0.107269409	0.527434858	-0.205410951	0.222602087	-0.113582191	0.503271251	-0.016768949	0.921529406	0.279465546	0.093906653	0.013347417	0.937505148	0.376884955	0.021485851	-0.009255399	0.956642626	-0.111978609	0.509355858	-0.046942877	0.782629558	-0.211610831	0.208646715	-0.177054865	0.294487188	-0.088446519	0.602676258	-0.141829054	0.402397608	0.066687462	0.694941232	0.102415038	0.546392902	0.018960957	0.911310033	-0.223779142	0.183046453	0.083568035	0.622903732	0.301183437	0.070068154	0.047323395	0.780910422	-0.117530223	0.488448951	-0.182491445	0.27966935	-0.153209542	0.365300172
DPYD	black	0.447633922	0.005468602	0.073159144	0.666967747	-0.021695827	0.898579612	0.052269915	0.758658511	-0.03973187	0.815391374	-0.137591795	0.416742581	0.392908283	0.016147036	-0.095311908	0.574701448	-0.016349047	0.9234885	0.024581226	0.885175569	-0.188509952	0.26384083	-0.091774038	0.589044102	-0.077592419	0.648054836	-0.153857699	0.363250843	0.072825976	0.668397479	-0.151808737	0.369752733	0.44916474	0.005291887	-0.064402766	0.704914694	-0.080063514	0.63760541	-0.123016652	0.468231054	-0.115961945	0.494309721	-0.046338365	0.785362762	-0.180715325	0.284455996	-0.424162136	0.008887603
GAPT	black	0.42941686	0.00799499	0.000126973	0.999404909	0.067012896	0.693524653	0.230001781	0.170852733	-0.015633381	0.926828526	0.008745807	0.959027767	0.509376559	0.001282177	-0.013536465	0.936621764	-0.062485033	0.71332394	0.510917375	0.001232226	-0.134880324	0.426071375	-0.063990014	0.70672174	-0.05222888	0.758842346	0.013934046	0.934764193	0.389430238	0.017199506	0.047963425	0.778021149	0.026091832	0.878170367	0.036636349	0.829554042	-0.083872746	0.621632111	-0.314394345	0.058076731	-0.217093088	0.196822042	-0.166986037	0.323234822	-0.122456799	0.470273622	-0.074205756	0.662483938
SNAPC5	black	0.154415934	0.361491353	0.079535533	0.639832371	-0.141642948	0.403021649	-0.084516577	0.618948831	0.131598387	0.437517105	-0.019695527	0.907888446	0.51435639	0.001126886	-0.123005735	0.468270837	0.434208023	0.007249141	0.323580091	0.050745799	0.109000646	0.520752304	-0.043530561	0.798090509	0.340973894	0.038901919	0.196554035	0.24362553	0.166603476	0.324360438	-0.035880509	0.833020415	0.086209464	0.611916627	-0.106599301	0.530032643	-0.096850861	0.568512211	-0.158305232	0.349375083	-0.039135992	0.818113308	-0.136401379	0.420823928	-0.332802638	0.044150535	-0.256087637	0.126042678
NACAD	black	0.093085668	0.583708293	0.091967693	0.588254946	-0.027590749	0.87122837	-0.003510356	0.983548929	-0.055177256	0.745667238	0.222787568	0.18504506	0.347001922	0.035364436	0.048396441	0.776068059	-0.111641125	0.510641075	-0.097767909	0.564838658	0.038916227	0.819117714	0.231888526	0.16727324	0.025116947	0.882690236	0.195409853	0.246435553	-0.289926289	0.081748699	-0.131063046	0.439400017	0.018387995	0.913979954	-0.093786562	0.580865867	0.013860685	0.935106923	0.238305419	0.155502843	-0.024984686	0.88330372	0.045493425	0.789187259	-0.052827566	0.756161501	0.270045566	0.106000013
C1QC	black	0.139161482	0.411395192	-0.228314327	0.174100323	-0.02135387	0.900170072	0.083925701	0.621411228	0.017931171	0.916109358	0.02750027	0.871647149	0.795274201	4.10E-09	-0.000685384	0.996787782	0.06063209	0.721480862	0.06356431	0.708587148	-0.040186529	0.813315952	-0.107886048	0.52504985	-0.067233491	0.692565014	-0.088227254	0.603579296	0.452619094	0.004911142	-0.025683976	0.880060857	0.060996929	0.719872357	-0.026316156	0.87713086	0.032947266	0.846501467	-0.020848235	0.902522507	-0.132775805	0.433391536	-0.082842368	0.625936414	-0.125707078	0.458481181	-0.094680861	0.577248119
PLSCR5	black	0.310810577	0.061155393	-0.005175103	0.975749125	-0.152411231	0.367833725	0.324343404	0.050171621	-0.154058225	0.36261822	0.027019439	0.873873211	0.453274638	0.004841627	-0.191118977	0.257166576	-0.018833055	0.911905955	0.119175058	0.482340803	-0.022295314	0.89579231	0.007879553	0.963083058	0.018291557	0.914429436	0.010662237	0.950059917	0.099723777	0.557040448	-0.205684515	0.22197317	0.143257242	0.397627172	-0.136021733	0.422130248	-0.073901549	0.66378601	-0.12934436	0.44547498	-0.281993164	0.090849193	0.007579407	0.964488386	-0.200203173	0.234807733	-0.319587268	0.0538356
C19orf53	black	0.251299534	0.133530303	0.060279487	0.723036542	0.114065307	0.50144535	0.345164743	0.036413587	0.198122695	0.239808139	0.046684483	0.783797534	0.346005584	0.035930307	-0.063253901	0.70994839	0.011655588	0.945413885	0.027445981	0.871898436	-0.158355752	0.349219339	0.198809366	0.238149859	0.112814359	0.506180109	0.104376631	0.538693463	-0.026764966	0.875051711	-0.083646557	0.62257594	-0.0263563	0.876944859	0.390472685	0.016878187	0.081656899	0.630903712	-0.293861565	0.077505122	-0.047473245	0.780233699	0.04761571	0.779590469	0.018428739	0.913790062	0.203967281	0.22594125
TPK1	black	0.142066692	0.401601582	-0.096745063	0.568936726	-0.099131722	0.559395717	-0.100561417	0.553716119	0.039303872	0.81734623	-0.063503779	0.708852524	0.57127521	0.000221744	-0.007598702	0.964398038	0.004919069	0.976948588	0.004123496	0.980675986	-0.184553384	0.274178483	0.148205935	0.381351747	-0.05783623	0.733845933	-0.02779899	0.870264675	0.008572094	0.959840911	-0.020959646	0.902004103	-0.180141948	0.2860125	0.547088791	0.000458414	0.129833251	0.443742277	-0.098898087	0.560326418	-0.014261221	0.933235822	0.140223639	0.407798994	-0.013335864	0.937559135	-0.050884089	0.764874238
PTGFR	black	0.047261096	0.781191812	0.098876042	0.560414274	-0.078513378	0.64415252	-0.054112691	0.750416371	0.050645735	0.76594478	0.181314496	0.282835341	0.5072596	0.001353717	0.332905948	0.044080781	0.377833236	0.021133471	0.112860733	0.506004189	-0.133595341	0.430532706	-0.104472328	0.538319175	0.035210168	0.836097278	-0.17256809	0.307088301	0.022738419	0.893732886	-0.205422571	0.222575348	0.064816858	0.703103384	0.280121672	0.093105511	0.041220973	0.808598616	-0.170871615	0.31194048	0.278006998	0.095706493	-0.115290172	0.496831144	-0.083112145	0.62480826	-0.125434797	0.459462923
HSN2	black	0.099979502	0.556024571	-0.194850572	0.247816976	-0.069091622	0.684500545	-0.104744879	0.537253878	0.009217425	0.956820353	-0.134953958	0.425816509	0.59547952	0.000101083	0.18689843	0.268019905	0.015727036	0.926391368	0.043039135	0.800323527	-0.216046325	0.19904273	-0.231993507	0.167075666	-0.268003571	0.108770666	-0.272665897	0.102523462	0.10250439	0.546041058	-0.231284612	0.168413059	-0.092348693	0.586703714	-0.029023182	0.864603136	-0.025553271	0.88066684	-0.160409783	0.342922921	0.000201078	0.999057594	-0.175226785	0.299580739	-0.131132058	0.439157035	-0.058210963	0.732184712
CRYBB3	black	-0.137892893	0.415713815	-0.132477126	0.434436039	-0.040437206	0.812172198	-0.015404615	0.927896442	-0.206033229	0.221173253	-0.056403195	0.740209642	-0.430626074	0.007800812	-0.353816983	0.031685833	-0.148603369	0.380061854	-0.209011862	0.214421023	0.341179205	0.03877688	-0.267938419	0.10885996	0.058412102	0.731293541	0.03640018	0.830636806	0.138366882	0.414097239	-0.076703686	0.651829395	0.153690802	0.363777875	-0.109994215	0.516936077	-0.022428125	0.895174973	-0.034964417	0.837225878	-0.19008743	0.259791895	-0.087248901	0.607615669	0.070974942	0.67636171	-0.108458201	0.522841637
SLC29A3	black	-0.175433231	0.299002724	-0.019592502	0.908368232	0.192446074	0.253815054	-0.20618269	0.220831007	-0.308342355	0.063349876	-0.089617753	0.597862469	-0.291861215	0.07964021	0.05458816	0.748294127	-0.290719561	0.080879093	-0.082522312	0.627275909	-0.000598907	0.997193076	-0.150838498	0.37285553	0.065150898	0.701643407	-0.062883079	0.71157573	-0.486974267	0.002238763	-0.013503845	0.936774187	0.059498527	0.726486015	0.009982527	0.953239956	-0.083113304	0.624803415	-0.007488862	0.964912348	0.170442517	0.313175381	0.007169864	0.966406091	-0.012434941	0.941769986	0.210754864	0.210536444
LDOC1L	black	-0.086510143	0.610671161	-0.104120702	0.539695047	-0.035645664	0.834098078	0.122085045	0.471632522	-0.139036876	0.411818254	-0.256841218	0.124893309	-0.349054939	0.034221343	-0.325644856	0.049204661	-0.113767857	0.502569142	-0.27555452	0.098792221	-0.032049443	0.850636608	-0.1669737	0.323271083	-0.050773802	0.76536953	0.211967505	0.207862761	0.170587767	0.312757022	-0.032346124	0.849269735	-0.096781985	0.568788561	-0.037261157	0.82669099	0.090245996	0.595287283	-0.036056552	0.832212779	-0.253055466	0.130747097	-0.005862385	0.972529621	0.091548049	0.589965609	-0.251373265	0.133412562
OIP5	black	0.215898747	0.199357216	-0.012810987	0.940012179	0.084978028	0.617028632	0.01605205	0.92487444	-0.072417345	0.670152617	0.089828984	0.596996086	0.72111312	4.79E-07	0.431706142	0.007630802	-0.037979046	0.823404138	0.007215165	0.966193959	-0.277187153	0.096729707	0.055098853	0.746016692	-0.046133996	0.786287359	-0.180770613	0.284306201	-0.108941878	0.520978464	-0.044699075	0.792787208	0.057990179	0.73316332	0.05831356	0.731730101	-0.149187574	0.378170452	-0.118173764	0.486054402	-0.086242382	0.611780221	-0.046335086	0.785377594	0.088271582	0.603396684	0.085172335	0.616220823
PCDHGB5	black	-0.196063847	0.244826746	-0.087103591	0.608216153	0.052501728	0.75762022	0.07006426	0.680292808	-0.048759022	0.774433698	0.524002565	0.000872619	0.541850712	0.000532668	-0.034965173	0.837222407	-0.119497273	0.481148917	-0.113208083	0.504687468	-0.158756639	0.347984982	-0.142442779	0.400343635	-0.094131878	0.579467739	-0.152522653	0.367479484	-0.122227359	0.471112066	-0.246970211	0.140579356	-0.006272287	0.970609679	0.109956197	0.517081845	-0.040001962	0.814158309	0.072577987	0.66946243	-0.17001833	0.31439917	-0.10820451	0.523820189	-0.049187052	0.772505556	-0.090178275	0.59556464
FKBP4	black	-0.036017264	0.832393009	-0.120427388	0.477717008	0.487372971	0.002217383	0.117749315	0.487633053	0.005632255	0.973607596	-0.053602397	0.752696069	0.077890207	0.646792021	0.033703779	0.843020293	-0.015812735	0.92599136	0.286671037	0.08539335	0.285239748	0.087035065	0.113203602	0.504704443	0.099706532	0.557108985	-0.033672869	0.84316247	0.084638927	0.618439459	-0.042845758	0.801202651	0.070962948	0.676413431	-0.062602811	0.712806511	-0.00046132	0.997837908	0.060640815	0.721442383	0.054376561	0.74923837	0.172126391	0.308347001	0.08117726	0.632918028	0.360712769	0.028289065
ANGPTL1	black	-0.084983942	0.617004038	-0.199832117	0.235694346	-0.090722416	0.593337655	-0.098713184	0.5610635	-0.100340371	0.554592477	-0.147349327	0.384140633	0.512853841	0.00117189	-0.227061088	0.176540611	0.259641494	0.120690711	-0.102406797	0.54642536	-0.219813157	0.191132746	-0.173638812	0.304050614	-0.062825631	0.71182795	-0.158867554	0.347643937	-0.038579646	0.820656561	0.03257345	0.848222683	0.179561664	0.287593346	0.252668479	0.131356755	-0.017144662	0.919776868	-0.129303038	0.4456216	0.079402106	0.640395644	0.096009249	0.57189316	-0.147750256	0.382833832	-0.027818883	0.870172626
FAM22G	black	-0.03079994	0.856398021	-0.258034526	0.123089274	-0.055030452	0.746321603	0.007396287	0.965345832	-0.039506989	0.816418369	-0.086726515	0.609775575	0.674063775	4.79E-06	-0.011503793	0.94612374	-0.075482237	0.657030974	-0.142621317	0.399747251	-0.163470138	0.333671386	-0.116870898	0.490908524	-0.101513809	0.549947709	-0.210253932	0.211647833	0.048471856	0.775728044	-0.048689254	0.774748112	-0.027829829	0.870121976	0.083760201	0.622101657	0.202564608	0.229218177	0.396861666	0.015016972	-0.115865373	0.494671792	-0.110947435	0.513287894	-0.087405723	0.606967898	-0.040957295	0.809800432
March 1	black	0.012368004	0.942082909	-0.329871088	0.046167317	-0.119335731	0.481746278	-0.012946047	0.939380914	0.224457538	0.181687927	-0.163978443	0.332149826	0.704280298	1.15E-06	0.030487046	0.857841924	0.005105857	0.976073523	0.015274897	0.928502046	-0.155526326	0.358006755	-0.094551666	0.577770133	-0.1552111	0.358993925	-0.104632024	0.537694863	0.186391965	0.269342227	-0.075197606	0.65824538	-0.062289397	0.714183698	0.092322492	0.58681033	0.171461447	0.31024802	-0.03483495	0.83782058	-0.131448907	0.438042413	-0.045366258	0.789763288	0.010652816	0.950103988	-0.124650097	0.462298544
LOC728743	black	-0.223515309	0.18357673	-0.013244157	0.937987695	0.375443227	0.022030958	-0.259431667	0.121001899	-0.128355912	0.448989427	-0.037566082	0.825294536	-0.374383617	0.022438881	0.003043791	0.985735218	-0.422004613	0.009278006	-0.137069516	0.418530459	-0.112256642	0.50829826	-0.101301652	0.550786121	-0.187482896	0.266499242	-0.127666237	0.451450467	-0.233623424	0.16402967	-0.201535238	0.231643472	-0.144786441	0.392555674	0.00891955	0.958214528	-0.16552746	0.327539482	0.014165294	0.933683913	0.026689332	0.875402037	-0.076629871	0.652143282	-0.038739129	0.819927323	0.046562754	0.784347925
SRP19	black	-0.150236705	0.374787773	-0.074834639	0.659795267	-0.159673941	0.345170545	0.110202409	0.516138175	0.299557648	0.071669081	-0.005523183	0.97411853	0.390621946	0.016832595	0.177057626	0.294479538	0.143443483	0.397007505	-0.069971586	0.68069332	0.011377013	0.946716647	-0.057167592	0.73681302	0.007929092	0.962851123	-0.002159121	0.989880984	-0.082656665	0.626713476	0.455138929	0.004648563	0.00058272	0.997268938	-0.037496937	0.825611147	-0.117908053	0.487042348	-0.14399694	0.395169309	-0.110751879	0.514035282	-0.062034287	0.715305346	-0.230131753	0.170604407	-0.017348089	0.918828125
MTA3	black	-0.177249377	0.293948512	-0.362402902	0.027504007	-0.133637817	0.43038482	-0.008446071	0.960430845	-0.097492106	0.565942336	-0.06552891	0.699992511	0.553322997	0.000382168	-0.031560573	0.852889879	0.189797009	0.260534215	-0.018250988	0.914618529	-0.199783631	0.235810369	-0.023728585	0.889133385	-0.021646775	0.89880773	-0.297399176	0.073838658	0.08277137	0.626233454	-0.15645169	0.355118304	-0.075847001	0.655475934	-0.012133184	0.94318073	-0.125492999	0.459252974	0.024210563	0.886895793	-0.154040918	0.362672792	0.184898165	0.273267266	-0.162568883	0.336379759	-0.204839341	0.223920138
ICAM1	black	0.23781024	0.156389128	0.04258633	0.802382432	-0.214491074	0.202374408	0.119338012	0.481737839	0.028787506	0.865692563	0.148292679	0.381069995	0.713316502	7.24E-07	0.070545231	0.678215581	-0.044348455	0.794377548	0.169936188	0.314636498	-0.046334875	0.785378547	-0.074100734	0.662933343	-0.077968762	0.646459058	-0.012840741	0.939873107	0.04828232	0.776582661	-0.006671481	0.968740043	0.314125857	0.058303023	0.229601942	0.17161829	0.049367388	0.771693599	-0.171835698	0.309177157	-0.144445351	0.393683617	0.066600178	0.695321341	0.038181803	0.822476349	0.115892786	0.494569
SNORA3	black	-0.108073832	0.524324598	-0.133965776	0.42924394	-0.118763834	0.483864164	-0.051014982	0.764286528	-0.039861859	0.814797875	0.101282747	0.550860859	0.458472446	0.004319921	0.43637004	0.006932633	-0.078406589	0.644604533	-0.0760612	0.654563439	-0.069791519	0.681471763	0.093324259	0.582740007	-0.16929146	0.316503188	-0.15958147	0.34545363	-0.116547691	0.492116548	-0.058839809	0.729399681	-0.045270705	0.790196183	-0.014931684	0.930104555	0.207475558	0.21788568	0.407300839	0.012348405	0.258891638	0.121805556	0.041788519	0.806013272	0.225476173	0.179661516	0.566663053	0.00025579
PMP22	black	-0.110340332	0.515609927	0.169370787	0.316273137	-0.195242212	0.246849083	-0.09490054	0.576361001	-0.197965819	0.240188076	-0.053237607	0.754327001	-0.149140714	0.37832196	-0.006446906	0.969791824	0.006957512	0.967400512	-0.240563505	0.151507453	0.342337253	0.038077703	0.068152382	0.688572702	-0.017627222	0.917526481	0.307375718	0.064226075	-0.264076823	0.114252112	-0.150015346	0.375500001	-0.112551991	0.507176001	-0.076832176	0.651283149	0.056579917	0.739423939	0.060027145	0.724150543	-0.013441851	0.937063869	-0.07482234	0.659847808	0.202639888	0.22904149	0.323723551	0.050637486
CD82	black	0.154948476	0.359817616	0.117733722	0.487691095	-0.006436	0.969842903	0.169820146	0.314971964	0.241390306	0.150063403	0.225059077	0.180489311	0.256572517	0.125302235	0.197709264	0.2408103	0.026253806	0.877419764	0.141443325	0.403691625	-0.034303967	0.840260545	0.134750062	0.426522455	0.018427477	0.913795946	-0.048033032	0.777707102	-0.180877127	0.284017759	-0.005833075	0.972666911	0.358312749	0.029435498	0.132073808	0.435848677	0.078914545	0.642455602	-0.237188476	0.157507159	0.233308334	0.164615369	0.104800699	0.537035821	0.20685442	0.219297327	0.194612979	0.248405395
VHLL	black	0.016378808	0.923349634	0.178083518	0.291645626	-0.269177618	0.107171062	-0.039616653	0.815917516	-0.144762626	0.392634366	-0.235695423	0.160215537	-0.309777864	0.06206613	-0.013322595	0.937621143	-0.026924726	0.87431181	-0.191561956	0.256044604	-0.084424825	0.619330926	0.162156918	0.337622254	0.063225609	0.710072507	0.01067337	0.950007838	-0.041876459	0.805612861	0.042483424	0.802850531	-0.108706928	0.521883106	-0.046288877	0.785586627	-0.178136302	0.291500292	0.056432384	0.740079848	-0.251785253	0.132756076	-0.120333301	0.478063584	0.001091851	0.994882792	-0.040146066	0.813500607
RTL1	black	-0.144184179	0.394548547	-0.43839404	0.006647158	0.111004996	0.513068006	0.012954853	0.939339756	-0.109245583	0.519810232	-0.069191342	0.684068712	0.467600345	0.003520979	-0.171213157	0.310959753	0.108653725	0.522088066	-0.299626989	0.071600219	-0.01638405	0.923325173	0.015170978	0.92898723	-0.253552506	0.129967145	-0.355864264	0.030644185	-0.291582279	0.079941531	0.003355654	0.984273842	-0.061435606	0.717939887	-0.122085965	0.471629158	0.070536651	0.678252613	0.22597877	0.17866762	0.075474648	0.657063341	0.094855249	0.576543847	0.077509471	0.648406763	0.025011869	0.883177627
ADAMDEC1	black	0.20544603	0.222521373	-0.227129637	0.176406507	-0.22924789	0.172298228	0.08704957	0.608439455	0.131038268	0.439487273	0.245746516	0.14262051	0.569153598	0.000236865	-0.008604899	0.959687349	0.074235086	0.66235845	0.125951047	0.457602475	-0.039084098	0.818350458	0.087515887	0.606513029	-0.067156572	0.692899575	-0.073689331	0.664694928	0.186964958	0.267846526	0.305610373	0.065850921	-0.153752204	0.363583924	-0.088143406	0.603924772	0.012131035	0.943190779	-0.32256548	0.051517143	0.136249492	0.421346282	0.032018388	0.850779714	0.091104753	0.591775067	0.112133461	0.508766687
FGF2	black	0.02861216	0.866503269	-0.217823722	0.195282334	0.273721472	0.101147742	0.087560637	0.606328297	-0.055528629	0.744101745	-0.202538777	0.229278823	0.448864441	0.005326159	0.198152115	0.239736931	-0.203264991	0.22757792	-0.239019442	0.154231292	-0.220660549	0.189384228	0.191246826	0.256842425	-0.274045835	0.100727841	-0.104228437	0.539273315	0.026196282	0.877686323	0.084277536	0.61994451	-0.244186205	0.145254594	-0.085909297	0.613161043	0.107286311	0.527369413	0.104506167	0.538186858	0.020977937	0.901919001	0.030619719	0.857229623	0.207170304	0.218578641	0.021709192	0.898517456
TP63	black	0.099814657	0.556679325	0.216195304	0.198725611	-0.097340098	0.566551045	0.241864278	0.149240126	0.165296063	0.328225654	-0.041977466	0.805153011	0.472202399	0.003169345	-0.061635791	0.7170586	0.111684233	0.510476819	0.005801226	0.972816098	-0.047196946	0.78148159	-0.036735585	0.829099169	0.242717008	0.147767268	0.180241757	0.285741162	0.069067019	0.684607099	-0.167031828	0.323100253	-0.006131846	0.97126747	-0.056895837	0.738020014	-0.065760098	0.698983513	-0.253091152	0.130690983	-0.073320082	0.666277527	-0.205444537	0.222524809	-0.285202995	0.08707754	-0.26517033	0.112705198
BRP44	black	0.033498256	0.843965741	0.053827323	0.751690973	-0.068191229	0.688404109	0.291561744	0.079963749	0.173226996	0.305216688	0.155496641	0.358099646	0.357650076	0.029758687	0.014817667	0.93063698	-0.186185996	0.26988121	-0.206399375	0.220335477	-0.053456907	0.753346412	0.283900487	0.088593183	-0.093262138	0.582992049	0.286381764	0.085723206	-0.135282926	0.424678908	0.137763082	0.416157166	-0.080841748	0.634328615	0.112462924	0.507514304	0.222561718	0.185502432	0.008145407	0.961838388	0.264748965	0.113299396	0.28739471	0.084572449	0.033735718	0.842873384	0.408619795	0.012041758
ITM2A	black	-0.208610768	0.215321878	-0.117819045	0.487373526	-0.142707753	0.399458703	0.09265813	0.585445184	-0.11746261	0.488700886	0.007631947	0.964242377	-0.295730321	0.075551026	-0.147510561	0.383614788	0.038944245	0.818989649	-0.265340392	0.112466048	-0.076453091	0.65289525	-0.126587621	0.455313987	-0.113700354	0.502824352	0.067738133	0.690371474	-0.118230364	0.485844092	0.126820476	0.454478417	-0.052428036	0.75795024	0.144861083	0.392309093	-0.185794587	0.270907406	-0.090979476	0.59228687	-0.251096063	0.133855621	-0.235776453	0.160067692	-0.063533953	0.708720233	-0.292904895	0.078520598
KCP	black	0.048608822	0.775110623	-0.060524812	0.721954055	0.013518264	0.936706813	-0.040538942	0.811708118	0.112210172	0.508474946	-0.079761306	0.638879707	0.451086942	0.005076991	0.25154884	0.133132496	-0.137658896	0.416513191	-0.152601024	0.367230444	-0.201508145	0.231707541	-0.044055424	0.7957073	-0.1137754	0.502540629	-0.045365712	0.789765759	-0.252120299	0.132223959	0.084737922	0.618027454	-0.244872068	0.14409238	-0.017157352	0.919717683	0.033129394	0.845663122	0.169427226	0.316109525	-0.043706929	0.797289485	0.085953057	0.612979559	0.114047482	0.501512658	0.067405553	0.69181683
GHDC	black	0.130779085	0.440400569	0.099778003	0.556824961	-0.082850013	0.625904431	-0.10595898	0.532520753	-0.079661569	0.639300484	0.047998803	0.777861529	0.530691841	0.000727549	0.085603568	0.614429615	-0.117755996	0.487608184	-0.214958361	0.201369323	-0.041134881	0.808990967	-0.065360793	0.700726566	-0.275168152	0.099285199	-0.273177229	0.101855282	-0.176019552	0.297365007	-0.201847716	0.230905408	0.335215533	0.042544448	-0.033254168	0.845088874	0.139967912	0.408663181	-0.039903034	0.814609901	-0.144051153	0.394989515	-0.125438611	0.459449164	0.095686992	0.573190157	-0.083751668	0.622137264
CCDC21	black	-0.010401659	0.951278949	-0.306809658	0.064743599	0.098812348	0.560668146	0.074522612	0.661128756	0.020040606	0.906281645	-0.092958979	0.584222733	0.473489321	0.003076662	-0.097984549	0.563972429	0.020249952	0.90530704	0.20009677	0.235061744	-0.132260133	0.435195753	-0.065597848	0.699691584	-0.108950806	0.520944103	-0.049559281	0.77082987	0.619870914	4.29E-05	0.065620883	0.699591046	0.023968958	0.888017345	-0.011365497	0.946770501	-0.045390997	0.789651217	0.075873987	0.655360947	0.112598346	0.506999975	-0.034786886	0.838041381	-0.048892492	0.773832316	0.067680117	0.690623528
FOXD3	black	0.035466644	0.834919768	0.223265504	0.184079817	-0.275362099	0.099037503	-0.187874941	0.265482408	0.007724982	0.963806771	-0.126673906	0.45500427	-0.504430702	0.001454797	-0.028002907	0.869321167	-0.166459101	0.324785869	0.05511628	0.745939012	0.04822654	0.776834227	-0.261279136	0.118282528	-0.028418166	0.867400351	0.012931106	0.939450747	-0.170928276	0.311777646	0.099527262	0.557821695	0.256463419	0.125468551	0.004319391	0.979758145	0.042904139	0.800937215	0.378932824	0.020730905	-0.147372907	0.384063703	-0.210577403	0.210929705	0.215183192	0.200886976	-0.181321506	0.282816415
MTTP	black	-0.059773249	0.725271967	-0.453255582	0.004843635	0.404846618	0.01293661	0.069602254	0.682290316	-0.093540559	0.58186281	-0.105274044	0.535188465	0.543998013	0.000501023	-0.033912129	0.842062063	-0.127686352	0.451378582	-0.061863619	0.716056054	-0.211168061	0.209622751	-0.177986978	0.291911559	-0.28407709	0.088386499	-0.315796984	0.056905855	0.078467865	0.644345152	0.01014096	0.952498659	-0.202276589	0.229895029	-0.064697409	0.703625709	-0.112832174	0.506112526	-0.077752302	0.647376708	-0.223628251	0.183349594	-0.11293293	0.505730365	-0.075830947	0.655544345	-0.066279806	0.696717146
TMEM161B	black	0.093674973	0.581317991	-0.09716702	0.567244494	0.229975069	0.170903801	0.036442065	0.830444751	0.219897919	0.190957338	-0.012551105	0.941226953	0.479331091	0.002685009	0.022515803	0.894767455	0.376356119	0.021684481	0.220483937	0.189747718	-0.302463054	0.068827954	-0.085339921	0.615524465	0.289161767	0.082593634	-0.036212754	0.831496313	0.437103868	0.006827937	0.009472668	0.955625813	0.015528341	0.927318856	0.295865374	0.07541131	-0.014249186	0.933292039	-0.291223498	0.080330407	-0.228488735	0.173762638	-0.166977024	0.323261312	-0.222334785	0.1859628	-0.26677085	0.110469581
ZFP14	black	0.018390678	0.913967451	-0.205448974	0.2225146	0.046562778	0.78434782	-0.127883309	0.450675078	0.00704648	0.96698388	-0.116861674	0.490942977	0.765351967	3.44E-08	-0.039695664	0.815556703	-0.060714807	0.721116075	-0.199541211	0.236391028	-0.200922791	0.233094697	-0.194843339	0.247834875	-0.258367161	0.122589884	-0.282114777	0.090704042	-0.044151664	0.795270505	-0.217178555	0.196641495	0.208420604	0.215749895	0.177629046	0.292898885	-0.016274255	0.923837499	0.089280814	0.599245582	-0.016465681	0.922944289	-0.069265453	0.683747838	0.041906511	0.805476039	-0.021644917	0.898816372
NAPRT1	black	0.316105848	0.056650565	0.20576577	0.221786604	0.020606003	0.903649769	-0.05743648	0.735619377	-0.125787875	0.458190074	0.0402303	0.81311621	-0.216240952	0.198628513	0.018687771	0.912582925	-0.498951992	0.00166962	0.262205694	0.11693607	-0.070346058	0.679075492	0.125747762	0.458334584	-0.320549286	0.053077764	0.013905606	0.93489706	-0.152223692	0.368430421	-0.246654039	0.141104668	-0.206321954	0.220512442	0.069371619	0.683288278	0.003264794	0.984699603	0.035053947	0.836814678	-0.360713944	0.028288513	0.022126626	0.896576497	0.019991438	0.906510565	-0.023690848	0.889308619
HMGCLL1	black	0.11732795	0.489202841	-0.023026354	0.892395018	0.315892978	0.056826413	0.013316956	0.937647497	-0.068979773	0.684985016	-0.136419431	0.420761867	0.675706935	4.46E-06	-0.041849415	0.805735995	-0.051721879	0.76111481	0.037713564	0.824619302	0.020940664	0.902092428	-0.138935218	0.412163587	-0.129636419	0.444439435	0.077645147	0.647831166	-0.215980477	0.199183008	-0.197378248	0.24161472	-0.112222944	0.508426383	-0.17376544	0.303692633	-0.056356676	0.740416507	-0.049338822	0.771822198	-0.096621579	0.569432385	-0.139125572	0.411517089	-0.195668986	0.245797248	-0.075947683	0.655046964
KDELR1	black	-0.041768144	0.806106055	-0.128517436	0.448414098	-0.196684375	0.243306798	0.079537796	0.63982282	-0.055034532	0.746303415	0.128608769	0.44808896	0.22708217	0.176499359	0.220180847	0.190372662	-0.041957498	0.805243914	0.035540474	0.83458087	0.067884216	0.689736954	-0.224811656	0.180981635	-0.104656135	0.537600631	-0.112009236	0.509239302	-0.126187447	0.456751897	-0.015674331	0.926637377	0.040858652	0.810250147	-0.029444579	0.862655816	-0.100360493	0.554512675	0.072453439	0.669997519	0.189913959	0.260235121	0.081670735	0.630845643	0.148425401	0.380639142	0.124387548	0.463249381
USP24	black	-0.119130093	0.482507252	-0.047856872	0.778501959	-0.013955349	0.934664671	0.196053374	0.244852455	0.008283831	0.96119035	-0.024062208	0.887584444	-0.241109721	0.150552329	-0.14915886	0.378263286	0.017923016	0.916147377	-0.180070078	0.286207987	0.149915393	0.375821864	-0.267159985	0.109931132	0.02127376	0.900542723	0.188914891	0.262797519	0.144559082	0.393307314	-0.129143853	0.446186673	-0.119540828	0.480987926	0.158320168	0.349329034	-0.014315341	0.932983029	0.00822912	0.961446478	-0.10448696	0.538261959	-0.278748718	0.094787943	-0.171999054	0.308710473	-0.373644292	0.022727204
PRR5L	black	-0.011415051	0.946538751	-0.199151462	0.237326609	0.016199006	0.924188641	-0.089716914	0.597455683	-0.217531407	0.195897331	-0.234669547	0.162095874	0.287977573	0.083915725	-0.142462281	0.400278468	-0.228441453	0.173854138	-0.185871988	0.270704272	-0.077155371	0.649909958	-0.255557456	0.126856025	-0.04348172	0.798312368	-0.176733511	0.295378525	0.232297819	0.166503903	-0.169130381	0.316970643	-0.014080409	0.934080444	-0.189670361	0.260858368	-0.16456504	0.330399239	-0.053549781	0.752931241	0.090712336	0.593378879	0.00049635	0.997673732	-0.143593615	0.396508385	-0.224982324	0.180641933
PRKX	black	0.014795997	0.930738173	-0.069336916	0.683438484	0.059912184	0.72465824	-0.014117766	0.933905931	0.027082675	0.873580397	-0.153379304	0.364762755	0.759321411	5.09E-08	0.279192637	0.094241431	-0.130550336	0.441207489	0.020732899	0.903059218	0.018022154	0.915685213	-0.124102172	0.464284068	0.047494739	0.780136642	0.133230789	0.431803097	-0.054876759	0.747006858	-0.156692142	0.354370062	-0.118313891	0.485533812	0.199286311	0.237002627	-0.038812342	0.819592607	-0.045201308	0.790510619	-0.172927427	0.306066709	-0.118492977	0.484868902	-0.106291651	0.53122738	-0.047561252	0.779836332
HOXB9	black	0.019556754	0.908534718	-0.014019871	0.934363245	0.109250827	0.51979007	-0.149218145	0.378071629	0.001894104	0.99112297	-0.08612727	0.612257274	0.169340347	0.316361402	-0.160719287	0.341980224	0.322268546	0.051744649	0.285519267	0.086712553	-0.147412777	0.383933649	0.14349294	0.396843042	0.354874009	0.031144456	-0.073158203	0.666971783	0.250430642	0.134923627	0.200535186	0.234016327	-0.023652845	0.889485089	-0.085272082	0.615806311	-0.076087291	0.654452325	0.161492743	0.339631344	0.026623569	0.875706658	-0.162543753	0.336455472	-0.07279348	0.668536992	-0.020753977	0.902961128
OR13H1	black	0.066322359	0.696531692	-0.123259806	0.467345395	-0.031232985	0.85440042	-0.014006506	0.934425683	0.023060573	0.892236042	0.165076188	0.328878483	0.650431784	1.31E-05	0.080996031	0.633679808	-0.012904053	0.93957719	-0.030813554	0.856335209	-0.22325726	0.184096436	-0.003812185	0.982134647	0.078390315	0.644673428	-0.241715551	0.149498106	0.289493994	0.082225635	-0.153846214	0.363287095	0.089108273	0.599954386	0.038631295	0.820420379	-0.058353052	0.731555133	-0.141663412	0.402953001	-0.18733354	0.266887296	-0.049398543	0.77155335	-0.060044695	0.724073045	-0.14798238	0.382078433
B3GALTL	black	-0.007773939	0.963577546	-0.260372881	0.1196107	-0.068292996	0.687962507	-0.055114208	0.745948247	0.065140669	0.701688101	-0.215286442	0.200665738	0.427016323	0.008392757	-0.142522101	0.400078607	0.182185884	0.280489083	-0.069563723	0.682457007	-0.039590173	0.816038446	-0.167480699	0.321782986	-0.189594276	0.261053233	-0.222697975	0.185226399	0.021382269	0.900037971	0.134340157	0.42794363	0.518702183	0.001005199	-0.00833715	0.960940742	0.007740712	0.963733117	-0.130769181	0.440435492	-0.08439567	0.619452363	0.027915422	0.869725933	-0.08366791	0.622486814	0.008062358	0.962227194
SLC2A8	black	-0.11531641	0.496732539	0.0936933	0.581243727	-0.06900266	0.684885874	0.185879299	0.270685092	-0.283598911	0.088946989	-0.175833759	0.297883343	-0.266381103	0.111010872	-0.036578008	0.829821489	0.037851621	0.823987338	-0.319559642	0.05385749	0.265336223	0.112471906	-0.175157282	0.299775498	-0.17764701	0.292849281	-0.023989912	0.887920067	-0.209109118	0.214202977	-0.094880997	0.576439897	-0.062390153	0.713740862	0.26304239	0.115730117	-0.204508993	0.224684301	0.080467786	0.635902352	-0.17247034	0.307366575	-0.21074837	0.210550826	0.308742225	0.062990191	-0.106557381	0.530195362
SC4MOL	black	-0.005148841	0.975872155	-0.21180987	0.208208983	-0.036001306	0.832466215	-0.051419023	0.762473203	0.16946051	0.316013063	-0.140324295	0.407459129	0.597505329	9.44E-05	-0.099169352	0.559245882	0.18658578	0.268835693	0.084055229	0.620871091	0.090507376	0.594217304	-0.010657738	0.950080967	0.032828656	0.847047525	-0.292316593	0.079150185	-0.095411664	0.574299333	-0.285821175	0.086365244	-0.085197633	0.616115683	-0.062603627	0.712802927	-0.283400089	0.089180839	-0.120127768	0.478821136	-0.151120215	0.371953023	-0.200217444	0.234773679	-0.088677357	0.601726192	-0.138883333	0.412339903
F2RL2	black	0.132673062	0.43375068	-0.080985559	0.633723835	-0.0340665	0.84135223	0.013028812	0.938994096	0.067111059	0.693097563	-0.005861056	0.972535846	0.724687211	3.94E-07	-0.001211034	0.994324226	0.108729472	0.52179627	-0.057017746	0.737478481	-0.264187768	0.11409444	-0.154948214	0.359818437	-0.108245081	0.523663638	-0.188250109	0.264511745	0.056075901	0.741665469	0.099850824	0.556535641	0.24391926	0.14570879	0.137395698	0.417413358	0.016627144	0.922190965	-0.211447173	0.209007113	0.1016919	0.549244385	0.124426062	0.463109834	-0.072402834	0.67021498	-0.061409422	0.718055186
KIAA1430	black	0.023900087	0.888337086	-0.118536009	0.484709204	-0.153787561	0.36347227	0.059050142	0.728468923	0.41692046	0.010256234	0.231474853	0.168053399	0.435158951	0.007108435	-0.088133533	0.603965458	0.314394906	0.058076259	-0.026004195	0.878576523	-0.070747818	0.677341342	0.256210369	0.125854952	0.017538645	0.917939505	-0.090923061	0.592517407	0.474329739	0.003017419	0.15554416	0.357950954	-0.037193461	0.827001087	0.298195202	0.073032639	0.186922858	0.267956235	-0.028888834	0.865224137	-0.047660617	0.779387745	0.249381679	0.136619986	0.036475136	0.830293121	0.159799022	0.344787853
HIST1H3C	black	0.45116172	0.005068785	0.242362321	0.148378598	-0.027482835	0.871727846	0.030616832	0.857242948	-0.203680823	0.226607859	-0.105411626	0.534652089	0.348259195	0.034660766	0.115698141	0.4952991	0.03160317	0.852693499	0.250722953	0.134453693	-0.125248097	0.460136744	0.167382053	0.322072188	0.036767661	0.828952153	0.079195291	0.641269123	0.068043019	0.68904742	-0.12496572	0.461156877	0.132953178	0.432771909	-0.003307696	0.984498567	0.035624886	0.834193439	-0.107654412	0.525945141	-0.048155647	0.777153981	-0.233931481	0.163458496	0.090808578	0.592985359	-0.132369329	0.434813356
LOC284889	black	-0.147598802	0.38332718	-0.134636688	0.426915267	0.001343634	0.993702778	-0.126422259	0.455907872	0.064201493	0.705795677	-0.012344514	0.942192724	0.59818333	9.22E-05	0.077475771	0.648549763	0.158302661	0.349383008	-0.195379201	0.24651113	0.01390153	0.9349161	-0.083498114	0.623195677	-0.11022948	0.516034472	0.085012253	0.616886314	-0.381988466	0.01964564	-0.032223919	0.849832705	-0.327642879	0.047749314	0.007956777	0.962721502	0.075455304	0.657145849	0.193547899	0.251054639	0.030237298	0.858994755	0.121952106	0.472118967	-0.015265973	0.928543707	0.103257096	0.543081365
GPX4	black	0.015443605	0.927714423	0.133071884	0.4323575	0.185009237	0.27297414	0.050989897	0.764399149	0.052886725	0.755896748	-0.138290988	0.414355842	-0.058808398	0.729538717	0.043869431	0.796551619	-0.222330547	0.185971405	-0.041672419	0.806541979	-0.225709033	0.179200544	-0.125399783	0.459589253	-0.04349617	0.798246729	0.194870875	0.247766736	-0.272681633	0.102502849	-0.181633323	0.281975411	0.091434387	0.590429324	0.123009669	0.468256503	-0.065706562	0.699217122	0.098479635	0.56199514	0.011903942	0.944252575	0.031736848	0.852077272	0.214939724	0.201409341	0.056830098	0.738312084
ZNF479	blue	-0.101771522	0.548930073	-0.027335216	0.872411175	-0.022265587	0.895930493	0.268093386	0.108647662	-0.007609731	0.964346397	0.404269099	0.013078417	0.252513127	0.131602086	0.282342297	0.090432964	0.140903168	0.405507709	-0.03772641	0.824560496	-0.340640635	0.039105578	0.040303922	0.812780278	0.415590006	0.010526253	-0.182166656	0.28054072	0.141330281	0.404071311	0.227324895	0.176024916	0.06087637	0.72040375	0.040938337	0.809886859	0.024709151	0.884581993	0.124413127	0.463156698	-0.103931314	0.540436799	0.170759366	0.312263224	-0.028590933	0.866601418	0.12155527	0.473572623
LOC200030 /// NBPF11 /// NBPF15 /// NBPF16 /// NBPF8 /// NBPF9	blue	-0.313952629	0.058449398	0.143007633	0.398458556	0.038996929	0.818748846	-0.128538286	0.448339862	0.21293232	0.205752387	0.177006725	0.294620606	-0.035341558	0.835494007	0.10658033	0.53010628	0.205952706	0.22135779	-0.237052928	0.157751663	0.559804944	0.0003151	0.062363056	0.713859948	0.339654826	0.039713093	0.312826659	0.059407952	0.24721869	0.140167525	0.21623329	0.198644808	0.1421867	0.401199929	-0.099308276	0.558692879	0.024125627	0.88729005	-0.048276043	0.776610969	0.177067702	0.294451618	0.165064839	0.328912201	-0.182924189	0.278511085	0.092581336	0.585757406
H3F3A /// LOC440926	blue	0.072255121	0.670849877	0.088441271	0.602697867	0.1678382	0.320736259	-0.087951729	0.604714856	0.300692942	0.070548164	-0.104999303	0.536260343	0.254812648	0.12800522	0.049713722	0.770134912	-0.023919492	0.888246997	0.143025146	0.398400194	0.46498938	0.003735188	0.192200958	0.254431883	0.139857548	0.409036458	0.440011343	0.006426365	0.109921528	0.51721479	0.287741713	0.084180997	-0.085604583	0.614425405	-0.307682066	0.06394736	0.049716889	0.770120661	-0.19349853	0.251177893	-0.151220811	0.371631067	0.039614395	0.815927828	-0.18177661	0.281589497	0.150079398	0.375293829
HNRNPA1 /// HNRNPA1L2 /// HNRPA1L-2 /// LOC644037	blue	0.097336629	0.56656494	-0.137569415	0.416819103	0.180351775	0.285442262	0.134018254	0.429061539	0.306634623	0.06490429	0.129884718	0.443560082	0.126714135	0.454859905	0.026438798	0.876562633	-0.01703035	0.920310045	0.168473762	0.318880654	0.227810971	0.175077538	0.152918795	0.366221689	-0.020847829	0.902524398	-0.088813758	0.601165104	0.031475367	0.853282725	0.033269995	0.845016041	-0.108002589	0.524599695	0.194201045	0.249427798	0.15813689	0.34989435	-0.328410993	0.047199117	-0.259874034	0.120346539	0.040240549	0.813069445	-0.222445686	0.18573772	-0.111255048	0.512113335
RPL36A	blue	0.065849611	0.698592976	0.069697431	0.681878638	-0.274074123	0.100691284	-0.116063551	0.493928927	0.08676231	0.609627467	-0.183032769	0.278220954	0.024950747	0.883461157	-0.152373598	0.367953417	0.08774631	0.605562079	-0.056614393	0.739270687	0.686817162	2.68E-06	0.279469225	0.093902146	0.115366424	0.496544614	0.487962566	0.002186095	0.129610107	0.444532675	0.05783178	0.733865672	-0.205166373	0.223165399	-0.197569529	0.241149658	-0.004959731	0.976758092	0.142917444	0.398759201	-0.008730432	0.959099739	-0.026942459	0.874229691	-0.193654707	0.250788121	-0.158633301	0.348364466
ANKRD20A5	blue	0.02789044	0.869841524	-0.266666406	0.11061444	0.194385504	0.248969632	-0.030933079	0.855783768	0.060055337	0.724026058	-0.178839755	0.28956787	0.153998473	0.362806658	-0.08249639	0.627384452	0.228752293	0.173253231	-0.00396667	0.981410794	-0.331524242	0.045021094	0.135344027	0.424467802	0.054229562	0.749894553	-0.10553169	0.534184221	0.255379417	0.127130029	0.080775592	0.634606903	-0.220253848	0.190222008	-0.145384055	0.390583961	0.091929018	0.588412508	-0.205171927	0.223152596	-0.233257359	0.164710263	0.01601119	0.925065128	-0.359022374	0.029092617	-0.326376828	0.048667422
LOC200030 /// NBPF11	blue	-0.088962773	0.600552388	0.027867376	0.86994824	-0.18278993	0.278870103	-0.09718367	0.56717777	0.233713384	0.163862726	0.098506487	0.561887992	-0.090462251	0.594401969	-0.164600518	0.330293545	0.162922708	0.335314868	-0.038116847	0.822773552	0.589886532	0.00012188	0.039654553	0.815744438	0.161484182	0.339657288	0.318175192	0.054963589	0.222760083	0.185100678	0.231736954	0.167558792	0.035393961	0.83525343	-0.205520312	0.222350523	-0.140806775	0.405832283	-0.210150445	0.211877941	-0.151599327	0.37042112	-0.056458915	0.739961883	-0.19370201	0.250670147	-0.154286848	0.361897759
RPL23A	blue	-0.00308772	0.985529368	0.190831565	0.257896271	-0.004171809	0.98044962	0.025194985	0.882328289	0.187117374	0.267449591	-0.021491011	0.899532173	0.056839849	0.738268759	0.091314316	0.590919364	0.062935814	0.711344227	0.064074343	0.706352416	0.634149386	2.51E-05	0.156107477	0.356191092	0.301877948	0.06939288	0.509662576	0.001272772	0.068552588	0.68683651	0.222655938	0.185311527	0.101935407	0.548283402	-0.402916324	0.013415736	0.060552139	0.721833506	-0.312130535	0.060006783	-0.114912091	0.498253105	0.161809562	0.338672073	-0.253285391	0.130385869	0.092871226	0.584579187
RPL10A	blue	0.24322122	0.146901392	0.09781452	0.564652233	-0.092409464	0.586456453	-0.114841395	0.49851922	0.137475222	0.417141263	-0.163869019	0.332477012	0.059666923	0.725741766	-0.024908964	0.883654985	0.015122121	0.929215345	0.121524363	0.47368594	0.642740884	1.79E-05	0.195027187	0.247380178	0.212425194	0.206859777	0.421760005	0.009323177	0.170943023	0.311735274	0.102496363	0.546072662	-0.069277381	0.6836962	-0.158782232	0.34790627	0.032015272	0.850794069	-0.100682243	0.553237369	0.166125891	0.325769064	-0.022060233	0.896885167	-0.18445757	0.27443206	-0.03330359	0.844861443
RPS27	blue	-0.191572615	0.256017645	-0.071595857	0.673686255	-0.06873689	0.686037494	-0.039039354	0.818554948	0.011411425	0.946555711	0.077915976	0.64668279	-0.081119647	0.633160161	-0.009410407	0.955917183	0.146396631	0.38725633	-0.010868002	0.949097392	0.647168245	1.50E-05	0.277547208	0.096279312	0.169988136	0.314486395	0.387273209	0.017880689	0.063312889	0.70968964	0.263375081	0.115253207	-0.252584254	0.131489721	-0.077860724	0.646917008	0.110847347	0.513670348	0.177313198	0.293771903	0.252425393	0.131740788	0.142906373	0.398796116	-0.172038327	0.308598344	0.357134677	0.030012061
FTH1	blue	-0.030201834	0.859158477	0.111541747	0.511019838	0.035167188	0.836294638	-0.129512092	0.444880098	-0.040511014	0.811835508	0.016594789	0.922341915	-0.079281801	0.640903691	-0.138096568	0.415018731	0.266964656	0.110201161	0.006276946	0.970587857	0.472143627	0.003173635	0.162987689	0.335119522	0.173080816	0.305631285	0.430212159	0.00786682	0.119315256	0.481822017	-0.074012359	0.663311606	-0.154785959	0.360327899	-0.223636608	0.183332797	-0.049984033	0.768918985	-0.167749672	0.32099526	-0.015277399	0.928490363	0.11714284	0.48989329	-0.088473978	0.602563212	0.047428817	0.780434319
RPL22	blue	0.185229185	0.272394286	0.184236747	0.275017064	-0.067709044	0.690497847	0.022316627	0.895693235	0.330213741	0.045927827	-0.170932915	0.311764317	-0.150632355	0.373516749	-0.165450131	0.32776869	-0.07941556	0.64033884	-0.100721386	0.553082311	0.673667065	4.88E-06	-0.008299344	0.961117726	0.047432808	0.780416294	0.549744563	0.000424416	0.168545104	0.318672781	0.090257236	0.595241252	-0.272992698	0.102096033	-0.260370253	0.119614566	-0.115318587	0.496724361	-0.229787659	0.1712624	-0.230163468	0.170543852	-0.084490969	0.619055463	-0.029222864	0.863680284	-0.193378896	0.251476739
HNRNPA3 /// HNRNPA3P1	blue	0.007735606	0.963757025	-0.02765718	0.870920925	-0.136683451	0.41985482	0.114950317	0.498109244	0.007936279	0.962817473	0.321608238	0.052253447	-0.091464192	0.590307711	0.260180025	0.119894777	-0.234056536	0.163227041	0.016527846	0.922654244	0.374449022	0.022413521	0.031180989	0.85464023	-0.028564515	0.866723575	0.187963094	0.265254122	-0.054483558	0.748760859	0.254759836	0.128086999	-0.17107675	0.311351208	-0.229989255	0.170876678	-0.077248563	0.649514217	-0.116605017	0.491902174	-0.146253855	0.387724533	0.168167816	0.31977306	0.145350414	0.3906948	-0.033425674	0.844299686
EEF1G /// LOC642357 /// TUT1	blue	-0.234951975	0.161576627	-0.43731453	0.006798134	-0.168114279	0.319929382	-0.106341326	0.531034382	0.076622739	0.65217361	-0.075846008	0.655480165	0.240195672	0.152153135	-0.078705	0.643341746	-0.092903035	0.584449967	-0.121514323	0.47372275	0.521025761	0.000945031	-0.116702233	0.491538737	-0.000982838	0.995393703	-0.001689647	0.992081161	0.047508893	0.780072733	-0.112448138	0.507570478	-0.204784771	0.224046248	-0.05226188	0.758694506	-0.09064813	0.59364147	0.054956205	0.746652615	-0.113283305	0.504402549	0.315325329	0.057297462	-0.135759044	0.423035462	0.023771506	0.888934089
RPL35A /// ZNF391	blue	0.096674438	0.569220188	0.18664536	0.268680108	-0.096983521	0.567980119	-0.137088513	0.418465354	-0.007917531	0.962905248	-0.070008013	0.680535882	-0.102568705	0.545787868	-0.191153196	0.257079789	-0.005624812	0.973642461	-0.063029569	0.710932714	0.622540841	3.88E-05	-0.025694093	0.880013957	0.336944693	0.041422795	0.431564826	0.007652864	-0.060499067	0.722067628	0.090996682	0.592216565	0.015979921	0.925211063	-0.285529302	0.086700992	-0.158131518	0.34991093	-0.330318866	0.045854553	-0.129464062	0.445050398	0.003765653	0.982352677	-0.128650175	0.4479416	-0.101737478	0.549064454
ERP29	blue	0.02892881	0.865039347	0.294796223	0.076522918	0.09671097	0.569073554	-0.046511535	0.784579543	0.190886335	0.257757112	0.023422054	0.890556905	-0.090070344	0.596006795	0.188607476	0.263589315	-0.182959261	0.278417348	-0.072870888	0.668204682	0.656690609	1.01E-05	0.110857802	0.513630393	0.405581602	0.012758021	0.575293408	0.000195459	0.056034772	0.741848476	0.016391438	0.923290703	-0.189927973	0.260199294	-0.195843394	0.245368264	-0.108788815	0.521567723	-0.152840657	0.366469581	-0.143025607	0.398398658	0.007666476	0.964080703	-0.131380675	0.438282308	-0.124591245	0.462511589
RPL24	blue	0.064189658	0.705847494	0.255495299	0.126951635	-0.080364932	0.636335467	-0.147566865	0.383431259	-0.075726834	0.655988065	-0.066221552	0.696971052	0.069555129	0.682494187	-0.190179155	0.259557735	-0.017739458	0.917003166	0.053499215	0.753157275	0.741812094	1.49E-07	-0.01076165	0.949594876	0.276178032	0.098000609	0.494716691	0.001854328	0.077705181	0.647576537	0.121920652	0.472234103	-0.141855117	0.402310258	-0.211108769	0.209753692	-0.043391339	0.798722968	-0.219280944	0.19223671	-0.147459763	0.383780413	0.125880946	0.457854868	-0.153073155	0.365732274	0.003334628	0.984372366
LOC100287887 /// RPL13A /// RPL13AP5	blue	0.055476375	0.744334491	0.086853618	0.609249743	-0.101919283	0.54834701	-0.179765787	0.287036619	0.161472757	0.339691916	0.06495113	0.702516402	0.175044141	0.300092707	-0.090031708	0.596165111	0.008941298	0.958112734	-0.068114372	0.688737681	0.626246731	3.38E-05	0.210092893	0.212005983	0.268739931	0.1077653	0.524909607	0.000851555	0.075338186	0.657645473	0.015664639	0.926682617	-0.167882921	0.320605468	-0.141897264	0.402169031	0.07858061	0.643868009	-0.148071184	0.381789671	0.078670842	0.643486244	0.30795958	0.063695702	-0.040706527	0.810943806	0.376818487	0.021510733
FAU	blue	0.194978471	0.247500608	0.290811779	0.08077847	-0.171542619	0.310015559	-0.134664084	0.426820329	0.062630769	0.712683703	-0.009302987	0.956419909	-0.096215373	0.571064269	-0.011781852	0.944823458	-0.088653237	0.601825434	-0.085746546	0.613836217	0.541343325	0.000540401	0.0717506	0.6730201	0.36269126	0.027371878	0.711638653	7.89E-07	-0.060707757	0.721147164	0.067805677	0.690078067	-0.126055532	0.457226428	-0.183953555	0.275768488	-0.060309701	0.722903194	-0.124467279	0.462960521	-0.145409162	0.390501254	0.089274666	0.599270832	-0.193334956	0.251586559	-0.325463611	0.04933842
RPL5	blue	0.070498228	0.678418473	0.06890493	0.685309268	0.318889824	0.054390397	-0.126264234	0.456475798	0.016680021	0.921944274	0.09192756	0.588418451	0.156149177	0.356061023	-0.122993454	0.468315595	0.106765663	0.529387134	0.361212522	0.028055033	0.453213009	0.004848125	0.256072494	0.126065856	0.303790033	0.067560135	0.437831551	0.006725462	0.067227475	0.692591176	0.093672313	0.581328771	0.047649399	0.779438389	-0.258728041	0.122049804	-0.159458798	0.34582939	-0.140169358	0.407982338	-0.102748109	0.5450819	0.15432593	0.361774686	-0.03298782	0.846314781	0.062716238	0.712308318
CBX1	blue	0.019792329	0.907437667	0.142051345	0.401652964	-0.113808997	0.502413635	-0.076915064	0.650930867	0.422951103	0.009104974	0.247553864	0.139613412	0.146564693	0.386705631	0.017843458	0.916518284	0.279734495	0.093577624	-0.051093887	0.763932307	0.687053483	2.65E-06	0.197818079	0.240546258	0.162073389	0.33787452	0.21694261	0.197140205	0.146690427	0.38629393	0.022091649	0.89673911	-0.005504474	0.974206169	-0.139050889	0.411770665	-0.104102052	0.539768068	-0.162251074	0.337338029	-0.058084704	0.732744295	-0.048315769	0.776431825	-0.100340913	0.554590328	0.055302652	0.745108439
ID2 /// ID2B	blue	-0.019152378	0.910418253	0.181918375	0.281208016	-0.179269996	0.28839005	-0.167027476	0.323113044	-0.064435402	0.704771883	-0.195496797	0.246221265	-0.031543884	0.85296682	0.090934596	0.592470267	-0.149058363	0.378588303	-0.08193847	0.62972243	0.758203741	5.47E-08	0.046823199	0.783170462	0.148029379	0.381925592	0.552677223	0.000389502	-0.135323375	0.424539149	-0.009163801	0.957071325	-0.185712605	0.27112267	-0.232303066	0.166494057	-0.04539779	0.789620445	-0.09980698	0.556709825	-0.075320399	0.657721367	0.141797568	0.402503145	-0.133391352	0.431243313	-0.058500036	0.730904047
RPL7A	blue	0.080003557	0.637858145	0.23663574	0.15850592	-0.12487196	0.461495867	0.364525141	0.026543771	-0.034520658	0.839264632	-0.030515288	0.857711574	-0.001410401	0.993389868	0.048967032	0.773496513	0.028394993	0.867507519	-0.031071989	0.855142981	0.581222334	0.000161767	0.249561816	0.136327559	0.222250471	0.18613405	0.52156149	0.000931619	-0.052807448	0.756251542	0.126505722	0.45560807	0.05138796	0.762612569	-0.219709028	0.191348387	0.080172004	0.637148198	-0.027829269	0.870124568	-0.06478234	0.70325431	0.12734842	0.452587017	-0.007394537	0.965354023	0.306161826	0.065339915
LRP10 /// RAB13	blue	0.022058711	0.896892246	0.149966386	0.375657637	-0.157699254	0.351246475	-0.184307342	0.274829955	0.130289178	0.442129725	0.068445534	0.687300781	-0.174396048	0.301913868	-0.087638582	0.606006589	0.397665619	0.014795509	-0.039976915	0.814272642	0.522186593	0.000916184	0.225080028	0.180447666	0.014874528	0.930371452	0.214051297	0.203323509	-0.171296964	0.310719402	0.085017196	0.616865757	-0.124939673	0.461251035	-0.174921705	0.300436219	-0.190179518	0.259556809	-0.05272299	0.756629578	-0.173371216	0.304808002	-0.15486395	0.360082961	-0.192019504	0.25488915	-0.232539943	0.166049989
COX7C	blue	0.028794467	0.865660383	0.152618295	0.367175575	-0.072309628	0.670615569	-0.116690133	0.491583965	0.112831353	0.506115639	-0.097055693	0.567690742	-0.070615364	0.677912882	-0.042391421	0.80326909	-0.10212242	0.547545911	-0.075779822	0.655762222	0.590332057	0.000120092	0.064185222	0.705866912	0.513056346	0.001165733	0.648964558	1.39E-05	0.10797681	0.524699254	0.298720876	0.072504151	-0.140903428	0.405506833	-0.130689061	0.440718035	-0.118129722	0.486218086	-0.186316195	0.269540421	-0.114326129	0.500460988	0.013905538	0.934897374	-0.223640763	0.183324444	-0.133654259	0.430327583
CCDC72	blue	-0.112687162	0.506662799	-0.022683614	0.893987567	-0.070932556	0.676544491	-0.018558648	0.913184639	-0.02742266	0.872006388	-0.193288153	0.251703571	-0.180014516	0.286359177	-0.197194449	0.242062158	-0.016519477	0.92269329	0.145795151	0.389230976	0.650719148	1.30E-05	-0.19276976	0.253002032	-0.07913185	0.641537159	0.221034542	0.188616125	-0.263481369	0.115101154	-0.091229393	0.591266061	-0.118033816	0.486574617	-0.163992565	0.332107614	-0.009980692	0.953248542	0.030260821	0.858886159	0.026337147	0.8770336	-0.137623882	0.416632881	-0.186914232	0.267978717	0.019917138	0.906856511
SMN1 /// SMN2	blue	-0.104791825	0.537070484	-0.046036531	0.786728405	-0.186811808	0.268245761	-0.131604227	0.43749659	0.031346654	0.853876224	-0.146669596	0.386362121	-0.143203361	0.397806552	-0.239938573	0.152605626	0.22849898	0.173742816	-0.197345424	0.241694584	0.597465364	9.45E-05	0.157071546	0.353191364	0.011547614	0.945918813	0.166792698	0.323803382	0.065113155	0.701808319	0.020186189	0.905603872	-0.27060782	0.105246606	-0.023868836	0.888482183	-0.038752284	0.819867178	-0.220082101	0.190576578	-0.017258919	0.919243983	0.086882349	0.609130907	-0.028430084	0.867345231	-0.0441165	0.795430094
HNRNPA1	blue	0.153152335	0.365481378	0.096548614	0.569725357	-0.016252499	0.923939019	-0.001637349	0.992326258	0.24745145	0.139782552	0.125199217	0.460313243	0.209845061	0.212557974	0.132845893	0.433146635	-0.048855732	0.773997936	0.198133698	0.239781506	0.508975115	0.001295481	0.316599487	0.056244445	0.196468501	0.243834847	0.380485048	0.020173523	0.063881764	0.707195926	0.148737101	0.3796284	-0.05734497	0.736025539	-0.076751309	0.651626918	0.103998199	0.540174782	-0.382398564	0.019503665	-0.160556665	0.342475347	0.227041345	0.176579247	-0.25152743	0.133166626	-0.044756411	0.792527219
KRT18	blue	-0.075247374	0.658032977	0.104276078	0.539086871	0.33184777	0.044799481	-0.055445431	0.744472334	0.188759049	0.263198719	-0.077813204	0.64711847	0.028271227	0.868079945	0.100782352	0.55284085	-0.107697155	0.525779879	-0.101048905	0.551785722	0.500241212	0.001616706	0.015496529	0.927467362	0.351222768	0.033047279	0.163591133	0.333308811	0.244566288	0.144609687	0.111195723	0.512339749	0.184734479	0.273699624	-0.029966502	0.860245067	-0.12253925	0.46997251	-0.277860266	0.095889012	-0.068024193	0.689129154	0.134186086	0.428478487	-0.144446883	0.393678545	0.155011363	0.359620275
MAGEF1	blue	-0.065090458	0.701907493	0.165810252	0.326702119	-0.115281501	0.496863734	-0.157229802	0.352700413	0.061570031	0.717348058	0.275119298	0.099347666	-0.046828251	0.783147627	-0.203327209	0.227432597	-0.178010041	0.291848013	-0.132739929	0.433516926	0.621582362	4.02E-05	0.034407635	0.839784055	0.1049165	0.536583592	0.213440567	0.204646687	0.014466892	0.932275171	0.320935731	0.05277575	0.248037064	0.138817419	0.153939937	0.362991316	0.106508847	0.530383779	-0.050422687	0.766946964	-0.097304606	0.566693215	-0.059555759	0.726233041	-0.114943731	0.498134026	0.074111475	0.662887375
NPM1	blue	0.148600678	0.380070579	-0.146743444	0.386120411	0.379918777	0.020375396	-0.015879805	0.92567832	0.091514074	0.590104203	-0.229770897	0.171294498	-0.06516563	0.701579043	-0.149357687	0.377620746	-0.108022197	0.524523973	0.060115938	0.72375849	0.393596689	0.015945272	-0.010784113	0.949489798	0.003638417	0.982948865	0.148703269	0.37973803	0.040533207	0.81173428	0.125002613	0.461023524	-0.113960686	0.501840473	-0.257022326	0.124618249	-0.021314499	0.900353212	-0.218958674	0.192907367	-0.363099415	0.027185752	0.002434268	0.988591548	-0.212203112	0.20734603	-0.109058126	0.52053115
SSR2	blue	-0.14765788	0.383134695	-0.013068778	0.938807309	0.00398909	0.981305742	-0.176894207	0.294932588	-0.085840713	0.613445526	-0.130736677	0.440550104	-0.177978126	0.291935949	-0.042380133	0.803320449	-0.033154863	0.845545901	-0.057247151	0.736459779	0.828695451	2.41E-10	-0.09640785	0.57029075	-0.12465419	0.462283729	0.081613393	0.631086315	-0.158975894	0.347311004	-0.078343545	0.644871439	-0.038342289	0.821742153	-0.079661259	0.639301795	-0.057301925	0.736216616	0.234296006	0.162784479	0.030146465	0.859414109	-0.022837412	0.893272889	-0.034735881	0.838275706	0.23492242	0.161630909
FCER1G	blue	-0.036351039	0.830862137	0.240919225	0.150884934	0.191501718	0.256196981	-0.207880128	0.216969586	-0.151794702	0.369797509	-0.176727493	0.295395234	-0.125161807	0.460448353	-0.134221455	0.428355672	-0.03604838	0.832250269	0.023607529	0.889695526	0.233793029	0.163715024	0.127249422	0.45294136	0.218725999	0.193392594	0.446655995	0.005584139	0.209803699	0.212650197	-0.133295602	0.431577085	0.124055435	0.464453638	-0.07927092	0.64094965	-0.018952983	0.911347186	0.159115063	0.34688362	0.167785385	0.320890759	0.129647375	0.444400616	-0.155701157	0.357459953	-0.131553465	0.437674936
ATF4	blue	-0.012015895	0.943729117	-0.028296366	0.867963668	-0.025070005	0.882907963	-0.12328149	0.46726646	0.088484113	0.602521489	-0.000344345	0.998386138	0.364364394	0.026615521	0.018427011	0.913798115	-0.014802577	0.930707445	-0.095612871	0.573488665	0.623011716	3.82E-05	0.096028104	0.571817315	0.19466255	0.24828255	0.553459004	0.000380639	0.113526419	0.503482254	0.1831576	0.277887644	-0.056503517	0.739763578	-0.350410307	0.033483372	0.147766552	0.382780772	-0.198344685	0.239271194	-0.065830399	0.698676792	0.12211982	0.471505319	-0.003915444	0.981650813	0.14583939	0.389085541
EEF1B2	blue	-0.083290734	0.624061898	-0.036823384	0.828696766	0.0263543	0.876954123	0.031963107	0.851034458	0.22959318	0.171635094	-0.015638206	0.926806003	0.006727509	0.968477649	-0.008581987	0.959794603	0.210805403	0.21042454	0.124596504	0.462492549	0.531713378	0.000707392	0.244753877	0.144292171	0.363057875	0.027204647	0.391705494	0.016504708	0.060128984	0.72370089	0.009736421	0.954391544	0.023411323	0.890606745	-0.192608256	0.253407475	-0.091107313	0.591764611	-0.048268228	0.776646213	-0.070754646	0.677311885	0.018464303	0.913624318	-0.26488757	0.113103678	0.038424824	0.821364628
ARF6	blue	-0.045587986	0.788759002	0.145069406	0.391621369	0.031932528	0.851175382	-0.041382563	0.807862322	0.188758982	0.26319889	0.195843561	0.245367853	-0.046254523	0.785742043	0.237979699	0.156085414	0.044195523	0.795071469	0.050566364	0.766301365	0.63042267	2.89E-05	-0.016023144	0.925009338	0.166538728	0.324551189	0.360856095	0.028221782	0.163895961	0.332396434	-0.058240577	0.73205348	-0.103068115	0.543823733	-0.282204822	0.090596684	-0.025096072	0.882787057	-0.211622476	0.208621086	-0.129613213	0.444521667	-0.084651315	0.618387895	-0.175473266	0.298890715	-0.064203087	0.705788702
EEF1G /// TUT1	blue	-0.073002742	0.667638775	-0.322485914	0.051578026	-0.199966989	0.235371817	-0.13896858	0.412050237	-0.006445047	0.969800533	-0.245926203	0.142319433	0.033043316	0.84605932	-0.126876092	0.454278966	-0.205792421	0.221725434	-0.060192496	0.723420514	0.617320682	4.70E-05	-0.143545656	0.396667786	-0.063081355	0.710705447	-0.054174237	0.750141558	-0.021289342	0.900470238	-0.05747808	0.735434758	-0.088666444	0.601771092	-0.086879706	0.60914184	-0.143909236	0.395460272	0.071102399	0.675812193	0.052166575	0.759121501	0.123492343	0.466499244	-0.094134207	0.579458315	0.01485589	0.930458486
TUBA1B	blue	0.019611363	0.908280396	0.150353833	0.374411232	-0.107769384	0.525500671	-0.120664128	0.476845542	0.144200361	0.394494925	-0.01390846	0.934883723	-0.10364887	0.541543913	-0.105550953	0.534109173	-0.139298372	0.41093071	-0.132340413	0.434914601	0.834387647	1.40E-10	-0.023534548	0.890034446	0.155771588	0.357239816	0.592200923	0.000112847	-0.02380934	0.888758422	0.001974524	0.990746085	-0.173416168	0.304680689	-0.197657434	0.240936136	-0.12216151	0.471352847	-0.053884871	0.751433883	-0.115868175	0.494661286	0.004098115	0.980794905	-0.131307393	0.438540041	-0.038985798	0.818799721
RPL6	blue	0.144955103	0.391998622	0.05947972	0.726569152	0.080607919	0.635312449	-0.198488988	0.238922592	0.136178439	0.421590764	-0.226182721	0.178265422	-0.033743426	0.842837932	-0.156522353	0.354898315	0.061543751	0.717463748	0.080218691	0.636951486	0.601909404	8.12E-05	0.114599512	0.499430273	0.322748539	0.051377285	0.404594827	0.012998275	0.282019038	0.090818296	0.125408649	0.459557264	-0.077593398	0.648050683	-0.299155783	0.072069182	-0.127283331	0.452819972	-0.251113488	0.133827739	-0.220892091	0.188908429	-0.03523718	0.835973245	-0.229744817	0.171344451	-0.089189344	0.5996213
TPT1	blue	0.123734341	0.465619527	0.260833166	0.118934735	0.010790563	0.949459625	-0.094109609	0.579557859	0.010506131	0.950790198	-0.114737719	0.498909615	-0.107121623	0.528007239	0.037798014	0.824232714	-0.00528635	0.975227973	0.11354752	0.503402415	0.827975912	2.58E-10	0.146492038	0.386943649	0.171577588	0.309915451	0.575139646	0.000196411	0.062338517	0.713967799	0.011165391	0.947706391	-0.092387053	0.586547631	-0.303196332	0.068125077	0.005883616	0.972430173	0.12398218	0.464719491	-0.099464005	0.558073283	-0.034035982	0.84149255	-0.120774845	0.476438263	0.112696799	0.506626221
RPS29	blue	0.014968756	0.929931451	0.078892597	0.642548395	-0.121047912	0.475434559	-0.149779104	0.376260995	-0.023382556	0.890740355	-0.136664056	0.419921413	-0.048325976	0.776385796	-0.011762737	0.94491284	-0.158284813	0.349438042	-0.126901998	0.45418608	0.820003849	5.32E-10	0.10014348	0.555373615	-0.050287916	0.767552692	0.461274469	0.004059447	-0.138803336	0.412611833	0.097941745	0.56414353	-0.1420068	0.40180212	-0.23502972	0.161433905	0.040020404	0.814074133	-0.110531666	0.514877556	-0.003615612	0.983055726	0.094250744	0.578986825	0.164385539	0.330934318	0.158742786	0.348027592
COMMD4 /// LOC440292 /// LOC646670	blue	-0.020272799	0.905200686	-0.159322032	0.346248616	-0.109703086	0.518052843	-0.050088621	0.768448669	0.059770761	0.725282961	-0.075169882	0.658363712	-0.112238548	0.508367054	0.014864648	0.930417591	0.031040374	0.855288811	-0.13509362	0.425333338	0.639976372	2.00E-05	0.197308476	0.241784506	-0.120924961	0.47588635	-0.252589909	0.13148079	0.031384164	0.853703255	-0.028553959	0.866772391	-0.101978382	0.548113888	-0.057674141	0.734564857	0.069186643	0.684089057	0.047512686	0.780055606	-0.030538436	0.857604744	0.074954598	0.659282879	0.145529844	0.390103833	0.275397801	0.098991957
POM121	blue	0.031762118	0.851960792	-0.214817868	0.20167114	-0.119418087	0.481441689	-0.036659145	0.829449545	-0.077242981	0.64953792	-0.153270935	0.365105767	0.348622703	0.034459462	-0.105476046	0.534401032	-0.056855706	0.738198304	0.162580114	0.336345927	0.303751242	0.067596933	-0.04438745	0.794200632	-0.092538324	0.585932309	0.010519084	0.950729602	0.124881024	0.461463088	0.097479109	0.565994366	-0.171989916	0.308736567	-0.092231518	0.587180595	-0.157670296	0.351336056	-0.175382728	0.299144058	-0.166520009	0.324606349	0.038414576	0.821411501	-0.103440134	0.542362802	-0.098703076	0.561103807
ZNF565	blue	-0.095192891	0.575181367	-0.154478579	0.361294223	-0.114085573	0.501368827	0.352979926	0.032120002	-0.006980308	0.967293762	-0.058950211	0.728911085	0.029685467	0.861543005	-0.097709181	0.565073584	-0.06666674	0.695031465	-0.130186279	0.442493383	0.384687152	0.018727003	0.168164835	0.319781765	0.191357438	0.256562199	0.401075751	0.013886471	0.382852266	0.019347593	0.387764888	0.017723463	0.055328608	0.744992788	-0.018408929	0.91388239	0.176568322	0.295837381	-0.067307572	0.692242846	-0.076457767	0.652875355	0.435555987	0.007050384	0.103190358	0.543343473	0.266803517	0.110424303
RPL41	blue	0.22804234	0.174627874	0.194367912	0.249013304	-0.312577909	0.059621388	-0.007040661	0.967011131	0.084456401	0.619199419	-0.022920521	0.892886731	-0.152952684	0.366114208	-0.002960915	0.986123579	0.063960343	0.706851702	0.094719809	0.577090792	0.563557258	0.000281282	0.168395378	0.319109142	0.203166483	0.227808136	0.336391124	0.041779242	-0.041603479	0.806855966	0.253859654	0.1294869	0.070845364	0.676920543	-0.279271754	0.094144285	-0.137205767	0.418063626	-0.152860896	0.366405364	0.048862787	0.773966146	0.050290195	0.767542447	-0.187706529	0.2659189	-0.089248633	0.599377753
C1orf194	blue	-0.090352247	0.594852234	0.036682967	0.82934035	0.07988907	0.638340853	0.131318526	0.438500881	0.057169145	0.736806127	0.21845924	0.193949955	0.001492891	0.993003269	0.218244581	0.194399278	-0.029043182	0.864510695	-0.00757624	0.964503213	-0.336723676	0.041564813	0.018126413	0.9151992	-0.1234031	0.466823882	-0.18940019	0.261550756	-0.067674823	0.69064653	-0.000701674	0.996711434	0.006713775	0.968541969	0.330124645	0.045990002	0.050025938	0.768730534	0.03926668	0.817516156	0.117548291	0.48838164	0.096032272	0.57180055	0.273314154	0.10167692	0.439083483	0.006552251
RPS28	blue	-0.015988043	0.925173154	0.108502796	0.522669719	-0.084638389	0.6184417	-0.133894784	0.429490762	0.047340576	0.780832825	-0.181991975	0.281010096	-0.021164876	0.901049257	0.163225009	0.334406691	0.083724869	0.622249095	-0.09614305	0.57135504	0.511151196	0.001224798	0.046084138	0.786512967	0.16244774	0.336744838	0.509717768	0.001270964	0.082681955	0.626607627	0.015430324	0.927776423	-0.115393509	0.496442856	-0.118074595	0.486423006	0.019399616	0.909266589	-0.164500533	0.330591469	-0.110069425	0.516647766	0.052174093	0.759087816	0.214836269	0.201631593	0.072446568	0.670027044
NDUFB1	blue	0.048688025	0.77475365	-0.177678091	0.292763472	-0.079896526	0.638309412	-0.076377304	0.653217727	0.03902296	0.818629872	0.000881448	0.995868888	-0.050740242	0.765520261	-0.286213743	0.085915251	-0.138584352	0.413356734	-0.117750641	0.487628116	0.549906387	0.000422419	-0.040513804	0.811822785	-0.005333154	0.975008716	0.121362764	0.474278644	0.078647697	0.643584158	-0.118051785	0.486507808	-0.025231412	0.882159347	-0.231453214	0.168094281	-0.296484312	0.074773578	-0.164263685	0.33129786	-0.10854522	0.522506192	-0.096070317	0.57164753	-0.160102546	0.343860284	-0.136049948	0.422033086
C6orf130	blue	-0.104382068	0.538672191	-0.237087331	0.157689579	-0.033034263	0.846100992	-0.065724499	0.699138848	0.044559622	0.793419637	-0.047503479	0.780097178	-0.097981919	0.56398294	-0.262320301	0.116770328	-0.0898675	0.596838167	-0.002287581	0.989278971	0.671415079	5.39E-06	0.048488225	0.775654245	-0.06004335	0.724078984	-0.037436952	0.825885843	0.210897672	0.210220344	-0.097168229	0.567239649	0.047259467	0.78119917	-0.023248817	0.891361561	0.12379066	0.465414921	-0.039722704	0.815433231	0.13264004	0.433866145	-0.040899301	0.81006482	-0.07791913	0.64666942	0.101083481	0.551648927
GTF2I /// GTF2IP1 /// LOC100093631	blue	-0.036039767	0.832289778	-0.043733615	0.797168301	-0.17760671	0.292960567	-0.19245951	0.253781272	-0.041832422	0.805813367	-0.249306318	0.136742461	-0.20406373	0.225717106	-0.208779745	0.214942038	0.022316057	0.895695886	0.02035444	0.904820654	0.544658792	0.000491628	0.041624199	0.806761593	0.053207753	0.754460525	0.290064295	0.081596894	0.073421375	0.665843242	-0.060999075	0.719862901	-0.159171079	0.346711686	0.004531284	0.978765372	0.057272566	0.73634695	-0.12156731	0.473528486	-0.164948844	0.329256948	-0.077727646	0.647481266	-0.139383176	0.410643108	-0.056451009	0.739997037
DDIT4	blue	0.207242166	0.218415371	0.179137502	0.288752435	-0.031279076	0.854187859	0.009945488	0.953413266	0.065489324	0.700165333	0.178291391	0.291073544	-0.000546818	0.997437201	-0.193864387	0.250265457	0.100710792	0.553124275	0.085454741	0.615047549	0.359957447	0.028645828	-0.010119891	0.952597238	-0.004443547	0.979176437	0.186326681	0.269512986	0.134219286	0.428363202	0.1492337	0.378021354	0.291135962	0.080425508	-0.252543977	0.131553341	-0.094468197	0.578107498	-0.06168448	0.716844304	0.076798234	0.65142743	-0.225543453	0.179528241	0.150788569	0.373015619	-0.026628753	0.875682644
PRMT5	blue	-0.152547651	0.367400035	-0.087215906	0.607751999	-0.180475392	0.285106656	-0.125225296	0.460219072	-0.120229417	0.478446401	-0.082053449	0.629240318	-0.008993058	0.957870467	0.030119129	0.85954032	0.096397739	0.570331373	-0.150438113	0.374140432	0.316053257	0.056693969	-0.034610733	0.838850719	0.219446669	0.191892469	-0.233275389	0.164676694	0.257270395	0.124242225	0.171260086	0.310825151	-0.083708292	0.622318275	0.267729589	0.109146544	0.114336459	0.500422021	0.236032018	0.15960204	-0.133135076	0.432136982	0.173782088	0.303645588	0.017313035	0.9189916	0.068135582	0.688645622
NBPF1 /// NBPF10	blue	-0.219490924	0.191800617	-0.081263532	0.632555524	-0.200386556	0.234370387	-0.142464987	0.400269426	-0.101700098	0.549212017	0.101532763	0.549872833	-0.111371754	0.511668066	0.431952589	0.007592458	0.025077198	0.882874599	-0.156951784	0.353563175	0.369096318	0.024569316	-0.029065346	0.864408255	0.079117029	0.641599785	-0.097261718	0.566865033	-0.112603022	0.506982222	0.127504877	0.452027315	0.134468112	0.427499715	-0.095889367	0.572375497	-0.008240714	0.9613922	-0.073779472	0.664308802	0.429016609	0.008060168	0.213620903	0.204255358	-0.173698259	0.303882522	0.297866821	0.073364304
CFH	blue	-0.102390803	0.546488355	0.199073743	0.23751347	0.369504515	0.024399083	-0.056903722	0.737984985	-0.017900166	0.916253903	-0.070816736	0.677044027	-0.056881201	0.738085035	-0.058095641	0.732695815	0.287661187	0.084271712	0.081127681	0.633126395	0.345291541	0.036340372	0.086601206	0.610294173	0.012839152	0.939880534	0.30087078	0.070373831	0.073221405	0.666700692	0.130411965	0.441695991	0.00183558	0.991397241	-0.230301368	0.170280729	-0.102461721	0.546209066	-0.120151557	0.478733422	-0.05136437	0.762718413	-0.137938573	0.415557866	-0.149167358	0.37823581	-0.089374535	0.598860724
MORF4L1	blue	0.383821285	0.019017748	0.168797952	0.317936732	-0.058778831	0.729669595	-0.068106528	0.688771733	0.027740421	0.870535702	-0.077116571	0.650074755	0.000160206	0.999249153	0.083789165	0.621980802	-0.022484552	0.894912703	0.395249523	0.015469483	0.335091972	0.042625529	0.199955339	0.235399666	0.033057385	0.845994564	0.27195175	0.103462244	-0.144222112	0.394422854	0.053761435	0.751985356	0.034204325	0.840718585	-0.303096971	0.068219987	0.104235604	0.539245263	-0.252903019	0.130987009	-0.049702948	0.770183388	0.203570994	0.226863795	-0.128941838	0.44690434	0.228654533	0.173442057
C7orf62	blue	0.313705977	0.058658318	0.203754073	0.226437274	-0.004965176	0.976732585	-0.140156889	0.408024463	0.154095951	0.362499274	-0.229890818	0.171064943	-0.114901807	0.498291811	-0.0164964	0.92280096	-0.064772888	0.703295641	0.054153862	0.750232534	0.428671899	0.008116665	0.103550343	0.541930371	0.218021473	0.194867058	0.259128628	0.121452383	0.151614412	0.370372946	0.109105809	0.520347724	0.130364887	0.441862262	-0.233592048	0.164087925	-0.397103933	0.014949943	-0.213056422	0.205482019	-0.152148439	0.368670014	-0.112805789	0.506212625	-0.179412405	0.288000877	-0.330472893	0.045747363
NFKBIL2	blue	-0.002000342	0.990625089	0.168642503	0.318389123	0.27459577	0.100018964	-0.069145841	0.684265736	0.21345603	0.204613112	-0.064427195	0.704807795	-0.164814525	0.329656435	0.219631317	0.191509432	-0.12416392	0.464060085	0.048660447	0.77487794	-0.155430986	0.358305152	-0.038346264	0.821723968	-0.0224869	0.89490179	0.034626268	0.838779334	-0.002813014	0.986816663	0.345964489	0.035953804	-0.112501908	0.507366218	0.152477675	0.367622458	0.058071548	0.732802613	0.03522299	0.836038404	0.059703438	0.725580413	-0.014082253	0.934071829	0.238153743	0.155773929	0.347138156	0.03528763
RPL23	blue	-0.024556175	0.885291811	0.15616338	0.356016729	-0.099483124	0.557997236	-0.169831507	0.31493911	0.091554132	0.589940795	-0.063670105	0.7081234	-0.056319662	0.740581115	0.028821862	0.865533734	-0.136537388	0.420356486	-0.034184463	0.840809894	0.748054415	1.03E-07	0.170436305	0.313193283	0.303732917	0.067614323	0.439153156	0.006542725	-0.113706119	0.502802554	0.121647355	0.473235095	0.039139857	0.81809565	-0.195633442	0.245884736	0.020001277	0.906464755	0.027809138	0.870217718	0.034949989	0.837292149	0.126095062	0.457084201	-0.086646992	0.610104665	0.325574572	0.049256496
BTF3	blue	-0.228434714	0.173867182	-0.253554738	0.12996365	0.302347361	0.06893937	-0.067591719	0.691007641	-0.117059268	0.490205171	-0.101278747	0.550876675	-0.215273584	0.20069328	-0.144636581	0.393051013	0.061217127	0.718902121	0.117799466	0.487446387	0.348355362	0.034607418	-0.203468081	0.227103795	-0.138881808	0.412345084	-0.085345166	0.615502676	-0.148307483	0.381021923	0.1916062	0.25593272	-0.194769675	0.248017219	-0.033537634	0.843784579	0.032728401	0.847509136	0.050922547	0.764701549	-0.041754854	0.806166569	0.133478034	0.430941272	-0.097805694	0.564687532	0.127114872	0.453423196
C1orf123	blue	-0.183628813	0.276631805	-0.194609461	0.248414115	-0.10232649	0.546741687	0.015273323	0.928509396	0.0313722	0.853758426	-0.086909723	0.609017694	-0.107333454	0.5271869	-0.218814945	0.193207003	0.022218681	0.896148544	-0.123486387	0.466520903	0.77547182	1.74E-08	-0.010726576	0.949758945	-0.045474792	0.789271655	0.059741942	0.725410286	0.154004606	0.362787313	-0.027412272	0.872054474	-0.21618094	0.19875617	-0.062156638	0.714767329	-0.040094528	0.813735815	0.141553546	0.403321621	-0.107926164	0.524894876	0.006868632	0.967816743	0.186629324	0.268721978	0.093242928	0.583069997
CFH /// CFHR1	blue	-0.000179813	0.999157259	-0.020718389	0.903126743	-0.065266589	0.701138008	-0.052974993	0.755501772	-0.04969675	0.770211273	-0.198049387	0.239985633	0.325213572	0.049523428	0.096817592	0.568645689	0.003642444	0.982929999	-0.224128091	0.182346767	0.381003478	0.01999017	-0.069436522	0.683007388	-0.029791788	0.861051928	0.201601751	0.231486238	0.018444378	0.913717175	-0.074174795	0.662616412	-0.054536026	0.748526736	-0.266642576	0.11064751	-0.097544582	0.565732264	-0.290129135	0.081525647	-0.254070927	0.129157326	-0.137854529	0.415844814	-0.183701159	0.276439324	-0.366769973	0.025558373
PABPC1	blue	0.116271444	0.49315026	0.036708419	0.829223684	-0.091707349	0.589315969	0.019649223	0.908104079	0.118057675	0.486485908	-0.153705928	0.36373009	-0.054688819	0.747845071	0.444073913	0.005899367	-0.056269178	0.74080565	-0.117499275	0.488564258	0.626565212	3.34E-05	0.141198459	0.404514321	-0.036200787	0.831551199	0.109727736	0.517958242	0.199691189	0.236031677	0.016212027	0.924127877	-0.18457149	0.274130581	-0.143327737	0.397392555	-0.077398778	0.648876522	-0.055852653	0.742658998	-0.13166698	0.43727617	-0.090663314	0.593579364	-0.136266793	0.421286763	-0.113855164	0.502239157
NLGN4X /// NLGN4Y	blue	0.10506482	0.536004641	0.171967984	0.308799202	-0.110958314	0.513246333	0.149969961	0.375646127	0.199946416	0.235420995	0.035961041	0.832650935	0.191990759	0.254961638	-0.068700964	0.686193218	0.380645382	0.020116668	-0.117166571	0.489804749	0.314388423	0.058081715	0.040460115	0.81206769	0.184899841	0.273262842	0.080229548	0.636905744	0.005050581	0.976332475	-0.03716745	0.827120243	-0.046488599	0.784683268	0.169489237	0.315929823	-0.08902903	0.600280044	0.004023916	0.981142565	-0.210190333	0.211789228	0.016475954	0.922896357	0.113884606	0.502127901	0.210453492	0.211204595
GMEB1	blue	-0.163290232	0.334210948	-0.089158639	0.599747446	-0.068081531	0.688880236	-0.066799256	0.694454488	-0.05622864	0.740985965	-0.071703003	0.673224976	-0.117344208	0.489142227	-0.100192491	0.555179126	-0.051559468	0.76184318	-0.205493839	0.222411402	0.559835677	0.000314809	-0.058166475	0.73238187	0.079231339	0.641116842	0.057511583	0.735286087	0.425254127	0.008695413	-0.061591413	0.717253935	-0.238824667	0.1545774	-0.057176722	0.736772481	-0.1524018	0.367863716	-0.12439045	0.463238864	-0.169840066	0.314914361	-0.088593114	0.602072839	-0.074456153	0.661412913	-0.325273067	0.049479356
RPS7	blue	0.063652796	0.708199268	0.285904052	0.086270093	0.236649962	0.158480164	-0.149031655	0.378674709	-0.009439002	0.955783364	-0.110553561	0.51479378	0.058272139	0.731913628	0.023540824	0.890005303	0.160949098	0.341281285	0.029980155	0.860182017	0.654793948	1.10E-05	0.268395089	0.10823524	0.205519565	0.22235224	0.493694202	0.001901522	-0.068024853	0.689126286	0.213181179	0.205210472	0.042103698	0.80457841	-0.088950816	0.600601545	0.005006193	0.976540426	0.129839118	0.443721504	-0.025742478	0.879789649	-0.000274477	0.998713595	-0.101959752	0.548187372	0.126828645	0.454449116
RPL35	blue	0.016643093	0.922116555	0.270745747	0.10506241	-0.123487189	0.466517988	0.150221365	0.374837104	-0.10176246	0.548965843	-0.042652084	0.802083369	-0.09347217	0.582140094	-0.000414988	0.998055054	-0.149444024	0.377341932	0.087823481	0.605243739	0.621026826	4.11E-05	-0.049479354	0.771189597	0.36506065	0.026305899	0.71265006	7.49E-07	-0.037088291	0.827482893	0.036001184	0.832466772	-0.102943405	0.544313891	-0.196595127	0.243525014	-0.057338648	0.736053602	-0.104491522	0.53824412	-0.103021735	0.544006	0.267055261	0.110075843	-0.137529479	0.416955676	0.050540877	0.766415875
CDH1	blue	-0.074373873	0.661764774	0.232710271	0.165731205	-0.163789076	0.332716174	-0.230684599	0.169551025	-0.097859248	0.564473366	0.10387877	0.540642677	-0.01007881	0.95278945	0.298117764	0.073110746	-0.126053454	0.457233908	0.026644923	0.875607741	0.581626506	0.000159673	-0.035012525	0.83700492	-0.012550269	0.941230863	0.240589138	0.151462531	-0.237652434	0.156672342	-0.084216195	0.620200122	-0.071207952	0.675357236	-0.112609834	0.50695636	0.032577929	0.848202057	-0.123249805	0.467381806	0.237686511	0.156611152	-0.113182674	0.504783729	-0.110722213	0.514148707	0.091326237	0.590870702
FRMD5	blue	0.148576576	0.380148734	0.305668059	0.065797319	-0.221197123	0.188282903	-0.002499557	0.988285588	0.118559398	0.484622416	0.212616349	0.206441875	-0.068298159	0.687940103	0.035501077	0.834761708	0.156363869	0.355391826	-0.011331869	0.946927775	0.63077773	2.85E-05	0.234215619	0.162932945	0.117644278	0.488024121	0.224750562	0.181103349	0.123335494	0.467069894	-0.001950268	0.99085976	0.252660962	0.131368618	-0.186898853	0.268018804	-0.172430713	0.307479432	-0.076290168	0.653588576	-0.154993836	0.359675268	-0.121543529	0.473615668	-0.128320697	0.449114912	-0.073257863	0.666544334
TTC27	blue	-0.143203129	0.397807326	-0.083694305	0.622376649	-0.178044152	0.291754047	-0.073074996	0.667328747	-0.057629118	0.734764594	-0.080116132	0.637383646	-0.088111598	0.604055853	-0.138740367	0.412825952	-0.101382848	0.550465173	-0.164411092	0.330858114	0.658130865	9.55E-06	-0.072307396	0.670625161	-0.080679025	0.635013204	-0.146713058	0.386219858	-0.045231295	0.790374744	-0.234067763	0.163206272	-0.072773952	0.668620835	0.027450562	0.871877233	-0.058942744	0.72894413	-0.180710922	0.284467929	-0.094669777	0.577292897	-0.008931195	0.958160021	-0.067463167	0.691566369	-0.064925224	0.702629638
CACNA2D1	blue	0.09714493	0.567333028	0.040636409	0.811263575	0.215757306	0.199658952	0.106232084	0.531458855	0.087194937	0.607838643	-0.082678446	0.626622314	0.008166755	0.961738445	0.219510959	0.191759045	0.107726088	0.52566803	0.042783086	0.801487619	-0.261240396	0.118339078	0.233118094	0.164969721	0.197238849	0.24195402	-0.067372148	0.691962064	0.101157616	0.55135567	0.344779275	0.036636902	0.022000275	0.897163934	-0.145416754	0.390476243	0.220370614	0.18998121	-0.071211246	0.675343038	0.005382493	0.974777584	-0.08857395	0.602151706	-0.206999615	0.218966784	0.174149285	0.302609125
LOC400590	blue	0.207380824	0.218100574	0.22993292	0.170984403	0.281434386	0.09151842	-0.156567416	0.354758067	0.120597866	0.477089376	0.176187429	0.296897149	-0.085992509	0.612815963	-0.171056625	0.311408988	0.08873624	0.601483948	0.261057841	0.118605824	-0.2166429	0.197774971	0.095516463	0.573877028	0.073508699	0.665468936	0.153501268	0.364376945	-0.20417403	0.225460958	0.250191749	0.135308583	0.067775561	0.690208885	-0.2241235	0.18235596	0.30412775	0.067240425	0.011339994	0.946889775	-0.002606924	0.98778244	0.072023197	0.671847186	-0.143101011	0.398147422	-0.039408899	0.816866424
OPN1LW /// OPN1MW /// OPN1MW2	blue	-0.036083276	0.832090193	0.27599684	0.09823015	0.235552294	0.160476928	-0.055736739	0.743175016	0.332640523	0.044260173	0.112931873	0.505734373	0.011574428	0.945793417	0.129700555	0.444212207	0.147988281	0.382059239	-0.000874297	0.995902401	0.34792094	0.034848946	0.082466484	0.627509681	0.266664201	0.110617499	0.419864266	0.009679662	-0.097747872	0.564918808	0.34139977	0.038642915	0.096627488	0.569408663	0.002773107	0.98700367	0.04291783	0.800874973	-0.202095625	0.230320994	0.269005861	0.107403956	0.06885716	0.685516257	-0.118180561	0.486029143	0.231401697	0.168191638
BTF3 /// BTF3L2	blue	-0.062038508	0.71528678	-0.214633243	0.202068248	-0.089624376	0.597835295	-0.142854242	0.39896996	-0.108560193	0.522448482	-0.092001885	0.58811566	-0.118235694	0.485824289	-0.274409782	0.10025828	-0.03530514	0.835661211	-0.073839101	0.664053425	0.552257503	0.000394336	-0.081324097	0.632301088	-0.161238111	0.340403533	-0.129301338	0.445627633	-0.251698037	0.13289485	0.028491616	0.867060677	-0.121120427	0.475168203	-0.113702117	0.502817685	-0.00067894	0.996817982	-0.047155765	0.781667628	0.09553915	0.573785627	0.176770282	0.295276446	-0.03808318	0.822927604	0.247296036	0.140039512
RPL39	blue	0.122950808	0.468471035	0.276495331	0.097599631	-0.104042421	0.540001582	-0.091335073	0.590834638	-0.062303285	0.714122652	-0.173088909	0.305608321	-0.186397527	0.269327681	-0.096970025	0.568034243	-0.239856135	0.152750922	-0.11254213	0.50721345	0.759731714	4.96E-08	-0.02784759	0.870039791	0.094265148	0.57892856	0.555987719	0.000353191	0.048567876	0.775295183	0.023190933	0.891630444	-0.028306745	0.867915666	-0.225609742	0.179396998	-0.134293895	0.428104188	-0.053726797	0.752140127	-0.121730885	0.472929037	0.034227783	0.84061075	-0.114813167	0.498625499	-0.193513265	0.251141102
FAM86A	blue	-0.011383431	0.94668663	-0.001419737	0.993346114	-0.131224681	0.438831043	0.298054246	0.07317486	0.085416416	0.61520672	-0.002598183	0.9878234	-0.01129112	0.947118353	-0.053719758	0.752171581	0.174746934	0.300926997	-0.042168172	0.804284968	0.330262961	0.045893508	0.043923431	0.796306462	0.089128382	0.599871758	0.362583273	0.027421297	0.093467214	0.582160189	0.13648132	0.420549149	0.218639646	0.193572896	-0.006990177	0.967247546	0.047698212	0.779218042	-0.107695877	0.52578482	0.065273918	0.701105995	0.345158509	0.03641719	0.023866179	0.888494516	0.169101595	0.317054229
THOC4	blue	-0.180254659	0.285706097	-0.031079672	0.855107542	0.029380698	0.862950969	-0.031008758	0.855434652	-0.03784025	0.824039383	-0.129566915	0.444685755	-0.213042413	0.205512527	-0.227576226	0.175534608	0.093032386	0.58392463	-0.070275411	0.679380599	0.681088899	3.49E-06	-0.080142351	0.637273153	-0.045048211	0.791204419	-0.048017723	0.777776171	0.084782967	0.617840017	-0.028412601	0.867426086	0.156473454	0.35505054	0.110736177	0.514095316	-0.113832447	0.502325008	0.064038484	0.706509456	0.020760876	0.902929023	-0.067855341	0.689862356	0.170098561	0.314167472	0.146357451	0.387384779
BTN1A1	blue	0.023944728	0.888129834	0.021218356	0.900800462	-0.017167557	0.919670084	-0.052284829	0.758591698	-0.061209892	0.718933993	-0.083932737	0.621381885	0.07642627	0.65300937	0.433273218	0.007389784	0.012322829	0.942294099	-0.073215073	0.666727854	0.318288597	0.054872309	0.106978607	0.528561437	0.153450775	0.36453664	0.259805953	0.120447227	0.395361861	0.015437584	0.149495653	0.377175262	0.028083866	0.868946629	-0.12284081	0.468872091	0.493494369	0.001910867	-0.092404754	0.586475613	-0.098631061	0.561391012	0.179077003	0.288918003	-0.078646882	0.643587607	0.123627462	0.466007948
OR2H1	blue	-0.240158515	0.152218469	0.213931169	0.2035833	-0.106543537	0.530249103	-0.155623322	0.357703328	-0.114890257	0.498335284	0.070783619	0.677186888	-0.108285997	0.523505777	0.063566633	0.708576964	-0.02352921	0.890059236	-0.050711833	0.765647864	0.51700387	0.001051295	-0.135795279	0.422910532	0.123003261	0.468279854	0.048103635	0.777388594	-0.004593492	0.978473919	-0.143995229	0.395174985	0.211005944	0.209980908	-0.070462099	0.678574446	0.002422702	0.98864575	0.333010277	0.044010429	0.159342234	0.346186672	-0.16109559	0.340836204	-0.246725675	0.140985521	-0.036673223	0.829385016
TUBA1C	blue	0.143873865	0.39557765	0.301993774	0.06928076	-0.071244029	0.67520176	-0.129972697	0.443248734	-0.056785311	0.738511089	-0.134381242	0.427801067	-0.125780087	0.458218128	-0.112633627	0.506866026	-0.043262797	0.79930702	-0.069745113	0.68167243	0.587287539	0.000132795	0.02243883	0.895125213	0.184768015	0.273611005	0.534122387	0.000661808	0.058175548	0.732341657	0.008316035	0.961039589	-0.123450344	0.466652008	-0.241164684	0.150456462	-0.098111596	0.563464721	-0.177322046	0.293747426	-0.116248226	0.493237194	-0.010583686	0.950427384	-0.111922911	0.509567856	-0.432394495	0.007524116
RPL37	blue	0.19321247	0.251892863	0.317245542	0.055716437	0.062188503	0.714627231	-0.030294735	0.858729598	0.18443719	0.274486016	-0.123172066	0.467664876	-0.111082901	0.512770479	0.185382065	0.27199172	-0.051380741	0.762644961	0.052424271	0.757967101	0.538294858	0.000588999	-0.026272274	0.877334192	0.368044412	0.025012539	0.602565358	7.94E-05	0.031840812	0.851598076	0.052891731	0.755874344	-0.174414293	0.301862502	-0.200131219	0.234979485	-0.099645383	0.557352043	-0.134739553	0.426558856	-0.141402197	0.403829741	0.003091053	0.985513747	-0.217171738	0.196655891	-0.353155563	0.0320285
OR3A3	blue	-0.219587654	0.191599958	-0.1044902	0.53824929	0.002919361	0.986318307	-0.074336678	0.661923861	-0.216899461	0.197231505	0.191455713	0.256313396	0.026329296	0.877069976	0.212719567	0.206216465	0.076270424	0.653672616	-0.333855288	0.043443948	-0.323151971	0.051070135	-0.139222149	0.411189306	-0.017554555	0.91786532	-0.358741936	0.029227726	-0.078255469	0.645244403	-0.020386579	0.90467105	-0.027628474	0.871053775	0.23381688	0.163670812	-0.218420745	0.19403048	-0.191292914	0.256725642	0.380581584	0.020139275	0.073218282	0.666714088	-0.042089679	0.804642219	0.064342254	0.70517952
PCBD1	blue	-0.014454577	0.932332689	-0.000559544	0.997377557	0.192305317	0.254169145	-0.011941334	0.944077738	0.234033837	0.163269034	0.157489667	0.351895138	0.162673032	0.336066092	-0.125739952	0.458362725	0.135389243	0.424311617	-0.187154425	0.267353157	0.525447397	0.000839279	0.421237094	0.009420371	0.118330815	0.485470958	0.095202439	0.575142859	-0.120936496	0.475843956	-0.109215767	0.519924864	0.083795537	0.621954219	0.092698029	0.585282996	-0.017732091	0.917037515	-0.118169729	0.486069397	0.038380606	0.821566882	-0.014721985	0.931083804	0.01272656	0.940406802	0.311326595	0.060704305
WIBG	blue	0.110089045	0.516572565	0.068084251	0.688868428	-0.048951544	0.773566283	-0.093423033	0.582339358	-0.045704666	0.788230651	-0.137829644	0.4159298	-0.070763511	0.677273638	-0.069459546	0.682907756	0.227118459	0.176428369	-0.04281849	0.801326634	0.729544364	3.02E-07	-0.128408957	0.448800444	0.148294844	0.381062966	0.2715332	0.104015477	-0.024983526	0.883309102	-0.154045178	0.362659358	-0.051578829	0.761756343	-0.371131923	0.02373008	-0.185473582	0.271750922	-0.023818274	0.88871694	-0.083085523	0.624919553	-0.160689019	0.342072346	-0.224488757	0.181625582	-0.095403529	0.574332122
FAM128B	blue	-0.100181251	0.555223727	0.111062887	0.512846905	-0.20298252	0.228238484	-0.049200426	0.77244533	-0.16449332	0.330612966	-0.206367376	0.220408606	-0.230933859	0.169077617	-0.08374521	0.622164212	-0.170958377	0.31169116	-0.255135136	0.127506693	0.420638731	0.009532649	-0.11437784	0.500265942	-0.099113799	0.559467088	0.450430225	0.005149546	-0.137023741	0.418687365	-0.100915386	0.552314129	-0.117454698	0.488730372	-0.062451745	0.713470204	0.052782066	0.756365145	-0.088500295	0.602454873	0.123679102	0.465820255	0.29250621	0.078946835	0.256079216	0.126055567	0.030638293	0.857143913
OR9A4	blue	-0.140193335	0.407901345	-0.084064516	0.620832369	-0.013881516	0.935009603	-0.087198062	0.607825732	-0.067463216	0.691566154	-0.153755502	0.36357351	-0.141973083	0.401915039	-0.286197773	0.085933523	0.166545784	0.324530397	0.045833498	0.787647379	0.663984816	7.45E-06	-0.029502194	0.862389637	-0.13675046	0.419624782	-0.025062507	0.882942742	-0.032568603	0.848245005	-0.135383604	0.424331093	-0.03147863	0.853267677	-0.300245893	0.070987899	0.011948855	0.944042574	0.21524929	0.200745327	0.13817963	0.414735451	-0.154516294	0.361175571	-0.130655962	0.44083479	-0.133049141	0.43243688
PPA1	blue	-0.30109885	0.07015075	-0.24191765	0.149147628	-0.153389547	0.364730345	-0.132961211	0.432743857	-0.171120726	0.311224975	0.152580219	0.367296544	-0.163814142	0.332641175	-0.298851294	0.0723735	-0.299152858	0.072072102	-0.250927716	0.134125227	0.622256949	3.93E-05	-0.065999978	0.697937114	-0.067403786	0.691824513	0.252906482	0.130981556	-0.148290672	0.381076513	-0.088504526	0.602437458	-0.14154101	0.403363693	-0.280794346	0.092289621	-0.083112174	0.624808138	0.102803417	0.54486435	0.249566275	0.136320326	0.094327515	0.578676311	-0.063885946	0.707177603	0.225603259	0.179409831
CISH	blue	-0.260730457	0.119085323	-0.061683889	0.716846906	0.239094402	0.154098242	0.225054465	0.180498478	0.016240629	0.923994406	0.283185795	0.089433418	-0.124681321	0.462185532	0.288664974	0.083146298	0.363261092	0.027112313	-0.09525067	0.574948357	-0.28910561	0.082655963	0.075226745	0.658121014	0.167609061	0.321406908	-0.100210396	0.555108077	0.172932294	0.306052887	0.11396129	0.501838188	0.004166156	0.980476104	-0.009927159	0.95349903	0.328940857	0.046822557	0.108098292	0.524230166	-0.142329747	0.400721471	0.139602671	0.409899256	0.02133768	0.900245381	0.149978829	0.37561757
TCEB3C /// TCEB3CL	blue	0.245473743	0.143078451	0.243577637	0.146291564	-0.100603899	0.553547769	-0.118115066	0.48627256	0.049578888	0.77074163	-0.152015116	0.369094725	0.126178032	0.456785756	0.030535764	0.857617074	0.131066527	0.439387758	-0.21343518	0.204658384	0.352488215	0.03237731	0.203781569	0.226373262	0.035403825	0.835208146	-0.01151915	0.946051925	0.193420008	0.251374013	-0.077676204	0.647699436	0.129990001	0.44318751	-0.054111023	0.750423821	0.094237494	0.579040423	-0.082268396	0.628339437	-0.019814692	0.907333533	-0.029850195	0.860782177	0.071633353	0.673524815	0.084177183	0.620362711
NCRNA00204	blue	0.113760796	0.502595834	0.197350463	0.241682323	-0.204672565	0.224305704	0.076564881	0.652419691	-0.120371428	0.477923123	-0.078038063	0.646165378	-0.167015605	0.323147927	-0.024462474	0.885726633	-0.041331685	0.808094132	0.054116021	0.750401501	0.67304341	5.02E-06	0.037319895	0.826421951	-0.214420238	0.202527073	0.052010675	0.759820138	-0.439720589	0.006465587	-0.18636111	0.269422923	-0.094718909	0.577094428	0.090183563	0.595542978	0.004267085	0.980003213	0.187149851	0.267365062	-0.054792886	0.747380899	-0.114520264	0.499728947	-0.029514477	0.862332887	0.032943425	0.846519148
PIGS	blue	0.103245779	0.543125807	0.100453868	0.554142425	0.032210875	0.8498928	0.049940871	0.769113104	0.007255874	0.966003328	-0.069928131	0.680881148	0.03592243	0.832828077	-0.132918472	0.432893112	-0.117489152	0.488601978	0.13328741	0.431605648	0.449895433	0.00520929	0.264273675	0.113972465	-0.058075824	0.732783658	0.24373921	0.146015726	0.008583328	0.959788326	-0.184843519	0.273411558	-0.096759023	0.568880703	-0.116314787	0.492987999	-0.064435717	0.704770504	-0.04228481	0.803754177	-0.042083778	0.804669078	0.360167005	0.028546478	-0.138348523	0.414159789	0.20749821	0.217834315
PTPN14	blue	0.297317764	0.073921482	0.336408734	0.041767864	-0.263725935	0.114751862	-0.198496194	0.238905193	0.118767308	0.483851286	0.028697006	0.866110968	0.011502345	0.946130512	-0.104181095	0.539458619	-0.128222689	0.449464252	0.033898671	0.842123951	0.301657254	0.069606904	-0.013566007	0.936483727	0.105445328	0.534520737	0.288857371	0.082931924	-0.004804418	0.97748572	-0.08241868	0.627709884	0.210167106	0.211840881	0.204978374	0.223599058	-0.166723431	0.324007229	-0.096099319	0.571530894	0.098950269	0.560118486	0.045824025	0.787690263	-0.19523982	0.246854987	0.066093555	0.69752906
KRT19	blue	-0.1306788	0.440754229	-0.015531902	0.92730223	0.068293387	0.68796081	-0.131041488	0.439475934	0.029475556	0.862512703	0.076883096	0.651066726	-0.15054611	0.373793595	-0.007043177	0.966999347	-0.167636277	0.321327206	-0.006287605	0.970537932	0.707180096	9.92E-07	0.1134824	0.50364882	-0.06690346	0.694000902	0.016281411	0.923804103	0.048818094	0.77416752	0.069244079	0.683840375	-0.04802497	0.777743474	0.050181128	0.768032742	-0.078660822	0.643528631	0.029138797	0.864068788	-0.047996944	0.777869916	0.024994284	0.883259199	0.001095373	0.994866288	0.210884404	0.210249699
RPS8	blue	0.051491474	0.762148177	0.196892444	0.242798565	-0.042119496	0.804506506	-0.156325577	0.355511126	0.257280449	0.124227003	0.132682346	0.433718223	-0.120844359	0.476182649	-0.03010052	0.85962624	-0.156028174	0.356438526	-0.08242901	0.627666618	0.766929931	3.10E-08	0.004419517	0.979289026	0.14680003	0.385935258	0.477333488	0.002813729	-0.073812663	0.664166649	-0.047125498	0.781804372	-0.143059909	0.398284358	-0.280456139	0.092699146	-0.063495944	0.708886879	0.042958557	0.800689819	-0.102768402	0.545002074	-0.001658612	0.992226608	-0.158574047	0.348546867	0.033769103	0.842719834
KSR1	blue	0.021813757	0.8980312	0.092582764	0.585751599	-0.172397376	0.307574393	0.276903507	0.097085654	-0.033518823	0.843871118	0.308638121	0.063083677	-0.080004905	0.637852465	0.097393545	0.566336982	0.199920169	0.235483747	0.313189996	0.059097285	0.207938185	0.216838343	0.159034282	0.347131657	-0.13533943	0.424483682	-0.128006107	0.450236762	0.086476576	0.610810148	0.241718207	0.149493495	0.166155994	0.325680162	0.010918619	0.948860623	-0.015903147	0.925569376	0.053765486	0.751967254	-0.043056548	0.800244374	0.017700427	0.917185148	0.006220041	0.970854385	0.230474409	0.169950965
RPL13A	blue	-0.038856682	0.819389907	0.166704388	0.324063287	0.083621931	0.622678735	-0.133925871	0.429382668	-0.002125706	0.990037581	0.187037551	0.267657424	0.001689231	0.992083109	-0.166580103	0.324429287	-0.06099161	0.719895799	-0.051589939	0.761706511	0.603386022	7.71E-05	0.13665952	0.419936988	0.265172339	0.112702371	0.569409309	0.000234995	-0.069044698	0.684703781	0.073148571	0.667013103	-0.11438065	0.500255345	-0.361644586	0.027853989	0.051282856	0.76308418	0.16766422	0.321245388	-0.142721664	0.399412278	0.160825577	0.341656849	-0.213576853	0.204350899	-0.119893364	0.479685866
MRPL33	blue	0.145541766	0.390064586	0.205080982	0.223362299	-0.04767353	0.779329454	-0.069160824	0.684200857	-0.0218635	0.897799898	-0.194733776	0.248106113	-0.048646524	0.774940689	-0.07030692	0.679244514	-0.202739898	0.228806904	-0.113908976	0.502035821	0.741779672	1.49E-07	0.240871781	0.150967853	-0.001346283	0.993690364	0.534663482	0.000651935	0.120295084	0.478204398	-0.042080876	0.804682287	-0.146686648	0.386306302	-0.269159852	0.107195134	-0.090397932	0.594665221	-0.146958927	0.38541562	0.107267037	0.527444039	0.102401145	0.546447619	-0.049099034	0.772901939	0.015091342	0.929359055
C5orf32	blue	-0.120732311	0.476594706	-0.059513272	0.726420839	0.188466818	0.263952125	-0.213640065	0.204213808	-0.010218105	0.952137714	-0.204020495	0.225817564	-0.041222871	0.80858997	-0.119049843	0.482804395	0.24410444	0.145393604	-0.010906574	0.948916966	0.472432865	0.00315257	-0.189918671	0.260223075	0.22936629	0.172070633	0.472790065	0.003126724	0.254106594	0.12910175	0.228996892	0.172781424	-0.095954742	0.572112444	-0.135394271	0.424294254	-0.113215094	0.504660909	-0.083630583	0.622642617	0.026315573	0.877133564	-0.048349499	0.776279722	0.032441928	0.848828433	-0.061723361	0.716673194
C15orf23	blue	-0.0526453	0.75697737	-0.027368568	0.872256783	-0.173050678	0.305716805	-0.106132065	0.531847636	-0.066254648	0.696826795	-0.008404072	0.960627457	-0.185433955	0.27185517	-0.198597966	0.238659553	0.134336174	0.427957452	-0.09592612	0.572227605	0.553777211	0.000377083	-0.148780777	0.379486899	-0.193142739	0.252067352	-0.054597001	0.748254684	-0.099540285	0.557769906	-0.246102167	0.142025045	0.23233618	0.166431927	-0.131450526	0.438036719	0.024347568	0.886259903	0.106206384	0.531558739	-0.122341116	0.470696264	-0.177290259	0.293835375	-0.105967707	0.532486802	-0.183018474	0.27825914
SOX14	blue	-0.046842117	0.783084954	0.033768222	0.842723884	0.077406166	0.648845163	-0.232397949	0.16631608	-0.094962571	0.576110615	-0.043923878	0.79630443	-0.260693689	0.119139264	-0.242708625	0.147781695	-0.248740971	0.137663836	0.125057001	0.460826978	0.299534647	0.071691934	0.049523119	0.770992617	-0.197306307	0.241789785	-0.007608437	0.96435246	-0.311104725	0.060897934	0.011804055	0.944719634	-0.186262363	0.26968129	0.071553284	0.673869572	0.017501267	0.918113805	0.221453879	0.187757511	0.183952866	0.275770316	0.184775354	0.273591614	0.214574948	0.202193746	0.257118687	0.124472085
HSD17B6 /// RDH16	blue	-0.136373283	0.420920524	0.04092351	0.809954453	0.108576286	0.52238646	-0.155055321	0.359482371	-0.004474292	0.979032389	-0.195295447	0.246717715	-0.075224455	0.658130791	0.356703187	0.030225546	0.098744268	0.560939558	-0.325101418	0.049606593	0.238256757	0.155589778	-0.06425757	0.705550188	0.096265097	0.570864395	0.15806185	0.350125971	0.410710464	0.01156892	0.274388401	0.100285818	-0.017015984	0.920377052	-0.080866952	0.634222608	0.295345621	0.075950119	-0.078909133	0.642478483	0.023586666	0.88979241	0.047141276	0.78173309	0.218833416	0.193168477	0.08825995	0.6034446
NME4	blue	0.221425802	0.187814913	0.032074925	0.850519193	0.054238688	0.749853811	0.171141986	0.311163957	-0.132543225	0.434204769	0.083684589	0.6224172	0.03702752	0.827761327	0.095881259	0.572408125	-0.139104721	0.411587879	-0.038857382	0.819386708	-0.293763382	0.077608867	-0.110031954	0.516791397	0.051355666	0.762757467	0.230387757	0.170116041	0.04273237	0.801718247	0.147430927	0.383874451	-0.03899561	0.818754876	-0.143392218	0.397178021	0.141465873	0.403615919	-0.327499804	0.047852366	-0.029699236	0.861479408	-0.108483608	0.522743688	0.117198205	0.489686729	0.033931292	0.841973938
NBPF8	blue	-0.113133927	0.504968431	-0.056086884	0.741616601	-0.219272663	0.192253924	-0.09937713	0.558418892	0.282191803	0.090612199	0.088858411	0.600981476	-0.050335518	0.767338728	-0.034000703	0.841654763	0.061225407	0.718865646	-0.004413046	0.97931934	0.564181698	0.000275981	0.207371757	0.21812115	0.336164747	0.04192572	0.342741899	0.037835826	0.469804745	0.003348525	0.280239007	0.092962798	-0.044377576	0.794245427	-0.14119688	0.404519631	-0.174174932	0.302536815	-0.219917518	0.190916795	-0.078161801	0.645641133	0.106594381	0.53005174	0.013287217	0.937786467	-0.006413411	0.969948702
MYBPH	blue	-0.174461876	0.301728569	0.075628783	0.656406058	0.085808808	0.613577884	-0.29406336	0.077292235	-0.049609769	0.77060266	0.098680657	0.561193209	-0.1382686	0.414432145	0.229636416	0.171552188	-0.134265189	0.428203834	0.056865896	0.738153034	-0.356009797	0.030571222	0.035239385	0.835963122	-0.024804446	0.884139866	-0.300915588	0.070329959	-0.069091195	0.684502393	0.083797699	0.621945198	0.208092784	0.21648912	0.217658028	0.195630767	0.271280499	0.10435058	0.071045264	0.676058503	0.29757381	0.073661239	0.250508575	0.134798219	-0.013300104	0.937726247	0.268015401	0.108754459
GNG5	blue	-0.147983405	0.382075099	-0.101388202	0.550444016	-0.141588573	0.403204078	-0.146242208	0.38776274	0.172367106	0.307660634	-0.241388063	0.150067307	-0.167712969	0.321102678	-0.223697298	0.183210834	0.007340843	0.965605448	-0.016382687	0.923331534	0.586023492	0.000138416	-0.10678183	0.529324423	-0.038562881	0.820733225	-0.058930507	0.72899828	0.129311655	0.445591022	0.108267669	0.523576485	0.07077655	0.677217385	-0.089405991	0.598731574	-0.133917424	0.429412037	0.006865942	0.967829341	-0.189083237	0.262364585	-0.088992975	0.600428239	-0.058851996	0.729345741	-0.077070447	0.650270675
C1QBP	blue	-0.078765956	0.643083919	-0.104086125	0.539830435	-0.10510607	0.535843677	-0.05516436	0.745724717	0.024166677	0.8870995	-0.239397701	0.153560749	-0.089766912	0.597250622	0.146597576	0.386597935	-0.009444213	0.955758975	-0.086293356	0.611569024	0.646971971	1.51E-05	-0.060428951	0.722376976	-0.058821883	0.729479026	0.098719747	0.56103733	0.04896237	0.773517514	-0.045697122	0.788264807	-0.178153413	0.29145319	-0.086002765	0.612773436	-0.151269871	0.371474113	-0.126709454	0.454876702	-0.067105976	0.693119678	-0.033700379	0.843035932	0.011772962	0.944865029	-0.050019018	0.768761653
METRN	blue	0.106271256	0.531306628	0.110455545	0.515168861	0.025678404	0.88008669	-0.005323183	0.975055426	0.167889428	0.320586441	-0.153708973	0.363720472	-0.163224749	0.334407471	-0.124832053	0.461640191	-0.328406832	0.047202084	-0.118741064	0.483948587	0.391605775	0.016534657	-0.159200677	0.346620861	-0.135107615	0.425284937	0.416869258	0.010266516	0.041219036	0.808607446	-0.010641586	0.950156526	-0.204809957	0.223988039	-0.30237254	0.068915109	-0.10047498	0.554058731	0.190482448	0.258784474	-0.082787257	0.626166981	0.029700534	0.861473411	0.027819522	0.870169667	0.179222524	0.288519858
PSMA2	blue	-0.157094183	0.353121112	-0.173080512	0.305632147	-0.089859479	0.596871055	0.312791736	0.05943788	0.011649158	0.945443956	-0.079820886	0.638628401	-0.138515947	0.413589578	-0.095487606	0.573993299	-0.051735888	0.761051992	-0.095682847	0.57320685	0.454264571	0.004738264	-0.227430113	0.175819533	-0.139134768	0.41148587	-0.2633582	0.115277369	0.1185566	0.484632797	-0.114939429	0.498150218	-0.007041481	0.967007288	0.432952359	0.007438594	-0.127537608	0.451910269	-0.176318456	0.296532316	-0.146536425	0.386798227	0.018162131	0.915032707	-0.050333524	0.76734769	0.09706398	0.567657515
C1orf50	blue	-0.249253633	0.136828132	-0.210213558	0.211737586	-0.120771815	0.476449408	-0.117351051	0.489116714	-0.01600427	0.925097421	0.072030003	0.671817908	-0.074704405	0.660351714	-0.281358542	0.091609547	0.227645472	0.175399692	-0.092922792	0.584369712	0.679871594	3.69E-06	-0.168486479	0.318843592	-0.072513341	0.669740145	-0.126055684	0.457225883	0.242430603	0.148260766	-0.141821767	0.402422032	-0.093012991	0.584003384	0.033602259	0.843487278	-0.051336077	0.762845361	0.022774736	0.893564125	-0.043313994	0.799074387	-0.057553295	0.735101002	0.082733085	0.626393652	0.124225351	0.463837309
ADCY1	blue	0.137368338	0.417506996	0.064616174	0.703981011	0.138637336	0.413176434	-0.284360568	0.088055512	0.066108955	0.697461917	0.014257545	0.933252992	-0.24267971	0.147831467	0.095434413	0.574207652	0.050254109	0.767704657	0.0711049	0.675801411	0.240930035	0.150866046	0.174615896	0.301295302	0.090988749	0.592248977	-0.109188189	0.520030903	-0.004172653	0.980445664	0.106222149	0.531497467	0.086757458	0.609647546	-0.011429807	0.946469743	-0.045463393	0.789323285	0.085950017	0.612992165	0.102031162	0.54790573	-0.193907189	0.250158853	0.085592726	0.614474624	0.039092436	0.818312355
SNRPB2	blue	-0.127716576	0.45127059	0.048839087	0.77407293	0.032390971	0.849063151	-0.112703251	0.50660173	-0.031309429	0.854047884	0.246408366	0.141513844	-0.069491094	0.682771241	-0.19907873	0.237501476	0.26297733	0.115823553	-0.135493492	0.423951645	0.540684513	0.00055059	0.099872864	0.556448086	0.271745395	0.10373472	0.163156936	0.334611065	0.323548954	0.050769332	0.151594504	0.370436521	0.203061196	0.228054368	-0.195975181	0.245044449	0.090502888	0.594235669	-0.202804991	0.22865431	-0.06801044	0.689188862	0.046913787	0.782761025	0.078670612	0.643487217	0.070880093	0.676770751
ACVR2A	blue	0.092600989	0.585677494	0.047680347	0.779298684	-0.192594428	0.253442209	-0.19314037	0.252073282	0.184892351	0.273282616	-0.224020981	0.182561334	-0.227197308	0.176274192	-0.275169789	0.099283106	-0.120357033	0.477976153	-0.123628041	0.466005842	0.378784739	0.020784745	-0.242520185	0.148106279	-0.17169077	0.309591571	-0.054155514	0.750225156	-0.054295278	0.749601183	-0.079914526	0.638233509	-0.159499676	0.345704148	-0.218839009	0.193156812	-0.280195738	0.093015407	-0.079880775	0.63837583	-0.111498874	0.511183285	-0.135635351	0.423462078	0.101004882	0.551959921	-0.221124751	0.188431183
SERPINB11	blue	0.091881274	0.588607051	-0.105675308	0.533624824	-0.048977346	0.77345005	0.017909981	0.916208147	-0.029852713	0.860770547	-0.06979364	0.681462588	0.315652524	0.057025571	-0.142159637	0.401290486	-0.032955822	0.846462079	0.369627301	0.024348069	0.280492061	0.092655583	-0.127586649	0.451734936	-0.176708109	0.295449057	-0.230514492	0.169874646	0.018971598	0.911260459	-0.175580386	0.298591151	0.266268164	0.111168098	0.547757494	0.000449632	0.104444927	0.538426332	-0.022611085	0.894324628	-0.130666001	0.440799378	-0.150509117	0.373912377	-0.104171596	0.539495802	0.148596711	0.380083444
SS18 /// SSX4 /// SSX4B	blue	0.334954254	0.042716047	0.328652355	0.047027287	-0.062013534	0.715396614	-0.243915418	0.145715335	-0.130133625	0.442679532	-0.199073653	0.237513687	-0.112938646	0.505708688	-0.0852024	0.616095873	0.108223165	0.523748204	-0.112483522	0.507436058	0.251788993	0.132750126	0.231442989	0.168113602	0.014550702	0.931883735	0.317389626	0.05559922	0.043826189	0.796747949	0.291426632	0.080110054	-0.049795099	0.769768798	-0.123878413	0.465096211	-0.114657583	0.499211473	0.02178943	0.898144327	-0.04838239	0.776131412	-0.101432196	0.550270159	0.201343299	0.23209762	-0.206583527	0.219914942
DNAH1	blue	-0.083525111	0.623082947	-0.009573655	0.955153217	-0.234855219	0.161754378	-0.019925533	0.906817421	-0.09803589	0.563767232	0.129082969	0.446402901	0.119882936	0.479724356	0.127543102	0.451890625	0.059702043	0.725586576	0.039431132	0.816764866	0.475367693	0.002945625	-0.105409046	0.534662145	-0.051836273	0.760601902	-0.083915185	0.621455091	0.066554582	0.695519935	-0.088446116	0.602677918	0.32796611	0.04751716	0.241363974	0.150109237	0.255230946	0.127358863	0.069784544	0.68150192	0.104079344	0.539856988	0.062998549	0.711068859	0.200351415	0.23445415	0.2891454	0.082611795
LCE1A	blue	-0.087647501	0.605969782	0.138445596	0.413829125	0.071508467	0.674062571	-0.171239321	0.310884705	0.371253872	0.023680567	0.099857463	0.556509266	0.108688549	0.521953904	0.09324665	0.583054894	-0.020735507	0.903047083	0.061315985	0.718466672	0.328803083	0.046920236	0.124186645	0.463977667	0.458438083	0.004323203	0.322203337	0.051794718	-0.084371611	0.619552581	0.279158717	0.094283105	0.035273022	0.835808677	0.156414404	0.355234418	0.07541335	0.657324805	-0.148195998	0.381384032	-0.054272061	0.749704825	0.224804395	0.180996098	-0.132296241	0.435069285	0.158359685	0.349207218
HSBP1	blue	0.052216935	0.758895865	0.061185627	0.71904089	-0.046745417	0.783522063	-0.039795414	0.815101236	-0.036241532	0.831364328	-0.056709436	0.738848267	-0.200565323	0.233944581	-0.085868757	0.613329193	-0.117998774	0.486704923	-0.14566391	0.389662616	0.711508191	7.95E-07	-0.063858348	0.707298514	-0.155923327	0.356765821	-0.16377061	0.332771435	-0.033288343	0.844931606	-0.031137817	0.854839348	0.080177384	0.637125532	-0.01580464	0.926029142	-0.146282076	0.387631962	0.110276517	0.515854306	-0.143584866	0.396537459	-0.122546664	0.469945442	0.032749535	0.84741182	0.071084004	0.675891492
EIF5A	blue	0.055107631	0.745977564	0.131206561	0.438894806	-0.172309113	0.307825904	-0.158693257	0.348179963	0.114210041	0.500898991	0.003033348	0.985784157	0.076801983	0.651411494	0.073603058	0.665064568	0.093362125	0.5825864	-0.255182252	0.127433979	0.516386191	0.001068518	0.386022309	0.01828597	0.396754264	0.015046768	0.55662883	0.000346519	0.20016292	0.234903804	0.143034397	0.398369367	0.066661364	0.695054874	-0.197630426	0.241001725	0.035674815	0.833964291	-0.050798556	0.765258351	-0.027905414	0.869772237	0.065739782	0.699072159	-0.176787573	0.295228455	0.183622502	0.276648599
CT45A5 /// LOC100133581	blue	-0.16185605	0.338531454	0.008924677	0.958190528	-0.171742652	0.309443177	-0.178639832	0.290116228	-0.110079133	0.516610556	-0.122955781	0.468452907	-0.122249923	0.471029574	-0.001463754	0.993139821	-0.071094033	0.675848255	-0.189546949	0.261174496	0.348129401	0.034732876	-0.093921096	0.58032098	-0.292392347	0.079068896	1.29E-05	0.999939601	-0.15736777	0.352272734	-0.238982311	0.154297229	-0.15091356	0.372614933	-0.060192604	0.723420035	-0.159873532	0.34456001	-0.021384399	0.900028064	0.131518945	0.437796238	-0.214200514	0.203001131	-0.033417799	0.844335917	-0.061966273	0.715604482
C9orf29	blue	-0.087002854	0.608632593	-0.155060493	0.359466147	-0.106072243	0.532080233	0.296960261	0.074286048	0.168579086	0.318573797	0.15673455	0.354238196	0.04481905	0.792243215	0.071206526	0.67536338	0.072873272	0.668194445	0.131053577	0.43943336	-0.139095659	0.411618645	0.199600155	0.236249753	0.055492489	0.744262716	-0.103681065	0.541417661	0.263078194	0.115678721	0.198426063	0.239074562	-0.17540774	0.299074056	-0.045257497	0.790256027	0.025035801	0.883066619	0.133040459	0.432467186	-0.074792984	0.659973228	-0.031216912	0.85447455	-0.04318749	0.799649242	-0.037185349	0.827038248
SYNPO	blue	-0.136854297	0.419268457	0.051312482	0.762951234	-0.104980227	0.536334804	-0.099732741	0.55700482	-0.155544291	0.357950544	-0.180789981	0.284253737	-0.307815448	0.063826307	-0.208663499	0.215203295	-0.093098079	0.583657909	-0.178387316	0.290809796	0.357989164	0.029592949	0.18829827	0.264387307	-0.128780424	0.447478227	0.203435589	0.227179604	-0.193825426	0.250362518	-0.018251495	0.914616167	-0.11400576	0.501670222	-0.109105923	0.520347286	0.129355455	0.445435617	0.226982313	0.17669481	0.304097806	0.067268724	-0.069058624	0.68464346	0.186557958	0.268908368	0.200413176	0.234306947
ACTB	blue	0.144058331	0.394965715	0.274923458	0.09959838	0.067539505	0.691234559	-0.176814867	0.295152707	-0.033872733	0.842243232	-0.079975187	0.637977748	-0.031310784	0.854041636	-0.050664106	0.765862255	-0.195511596	0.246184802	0.042244128	0.803939302	0.584664314	0.000144697	0.12184122	0.472524918	0.171976717	0.30877426	0.763816133	3.81E-08	0.089192229	0.599609446	0.038561451	0.820739767	-0.203061218	0.228054317	-0.105684373	0.533589526	-0.05000347	0.768831574	-0.194901132	0.247691879	-0.058096563	0.73269173	0.154897997	0.359976065	-0.144153231	0.394651113	-0.134820634	0.426278041
SPCS3	blue	0.050149822	0.768173494	-0.016900194	0.920917166	-0.157879135	0.350690329	-0.066753259	0.694654739	0.081506719	0.631534135	0.11472433	0.49896004	0.348364908	0.034602126	-0.195130457	0.247125013	0.03970193	0.815528091	-0.200848841	0.233270342	0.365083339	0.026295859	-0.085793749	0.61364036	0.28497806	0.087337842	0.29207445	0.079410458	-0.092560221	0.585843265	-0.124705181	0.462099187	0.052042913	0.759675653	-0.224269704	0.182063355	-0.218250132	0.194387648	-0.294983141	0.076327661	0.063592023	0.708465656	-0.162758149	0.335809877	-0.235051401	0.161394119	-0.40047324	0.014043563
PPIAL4G	blue	-0.053623854	0.752600169	-0.03731206	0.826457835	-0.152810039	0.366566746	0.009045899	0.957623147	0.490124029	0.002074676	-0.073893029	0.663822492	0.052744359	0.756533927	-0.028141358	0.868680666	-0.062528524	0.713132858	-0.025075801	0.882881082	0.421964461	0.009285408	-0.040368649	0.812484961	-0.015928563	0.925450755	-0.005163854	0.975801822	-0.030568989	0.857463738	-0.035975015	0.832586825	-0.112159599	0.508667273	-0.102022118	0.547941398	-0.033519176	0.843869493	-0.115441719	0.496261758	-0.165159074	0.328632293	0.267414487	0.109580049	-0.090941644	0.592441464	-0.025828377	0.879391456
TMEM82	blue	0.084308112	0.619817115	0.153698552	0.363753393	0.0477141	0.779146327	0.00406817	0.980935213	0.081102735	0.633231244	0.2139218	0.203603573	0.048085715	0.777469434	0.264218669	0.114050555	-0.172639105	0.306886236	0.296961595	0.074284685	-0.323381245	0.050896235	-0.087625383	0.606061062	0.025422084	0.881275122	-0.018543738	0.913254121	-0.262765253	0.116128521	0.202102189	0.230305533	-0.014200164	0.933521027	0.071147192	0.67561911	0.122972195	0.468393078	0.253858002	0.129489478	-0.029469049	0.862542765	0.077802249	0.647164921	0.040109781	0.813666204	0.342387741	0.038047456
NEDD8	blue	0.004292701	0.979883195	0.159120549	0.346866779	-0.096055111	0.571708689	-0.157071638	0.353191081	0.477122312	0.002827647	-0.126715431	0.454855254	-0.110227626	0.516041575	-0.200289169	0.234602574	0.20371127	0.226536943	-0.045618645	0.788620162	0.442555981	0.006091743	-0.020630702	0.903534822	0.178073549	0.291673081	0.222151646	0.186334915	-0.137116082	0.41837088	-0.104224911	0.539287114	-0.176303974	0.296572626	-0.256859921	0.124864882	-0.097190803	0.567149184	-0.059122826	0.728147371	-0.076167861	0.654109244	0.023773043	0.888926955	-0.090591005	0.593875144	-0.057580403	0.734980721
RPS27A	blue	-0.191977483	0.254995122	-0.018001446	0.915781746	-0.143949519	0.395326615	-0.100322987	0.554661427	0.13976324	0.409355585	-0.156008662	0.356499422	-0.153348947	0.364858823	0.079614701	0.639498253	-0.186295634	0.26959422	-0.196353077	0.244117504	0.61922473	4.39E-05	0.148824596	0.379344966	0.253007771	0.130822122	0.481023208	0.002580028	0.277041832	0.096911945	0.138593881	0.413324304	-0.197927683	0.240280499	-0.205002398	0.223543609	-0.011412506	0.946550656	0.000823986	0.996138193	0.223655353	0.18329512	0.19186105	0.255288902	-0.103689136	0.541386015	0.184620847	0.27400003
MEA1	blue	-0.086275931	0.611641216	-0.189728337	0.260709946	-0.148266786	0.381154086	0.046033692	0.786741253	-0.049595301	0.770667769	-0.075931429	0.655116211	-0.080290289	0.63664986	-0.23385479	0.163600557	0.210764346	0.210515446	-0.15149164	0.370765109	0.659194453	9.13E-06	-0.055868529	0.74258833	-0.154872373	0.360056516	0.063605102	0.708408326	0.086560862	0.610461179	-0.095330895	0.574624899	-0.22574981	0.179119907	-0.216571116	0.197927218	-0.167966946	0.320359824	0.022462339	0.895015946	0.059550136	0.726257895	0.034519541	0.839269767	0.140700059	0.406191794	-0.09912042	0.559440722
ACSF2	blue	-0.203883443	0.226136207	-0.120520801	0.477373046	-0.089780529	0.597194781	-0.147890417	0.382377604	-0.108752217	0.521708669	-0.19084409	0.257864444	-0.118697843	0.484108857	-0.19838595	0.239171471	-0.057337951	0.736056695	-0.058497519	0.730915193	0.682687582	3.24E-06	0.190196863	0.259512546	-0.071564356	0.673821896	-0.03195909	0.851052972	-0.098181124	0.56318696	-0.116145472	0.493622015	-0.155432873	0.358299243	0.000653787	0.996935867	0.04655168	0.784398003	0.162441337	0.336764141	-0.021217817	0.900802969	-0.009764974	0.954257935	0.007029979	0.967061155	0.208624033	0.215292042
C1orf54	blue	0.058528762	0.730776823	0.128117565	0.449839122	-0.100930208	0.552255458	0.279841406	0.093447076	0.147922603	0.38227288	-0.069767276	0.681576591	-0.112291062	0.508167406	-0.043790302	0.796910894	-0.037159386	0.827157188	0.07105566	0.676013684	0.347830487	0.034899409	0.163928867	0.332298035	0.038902191	0.819181874	0.501068707	0.001583525	0.19332853	0.251602622	0.024122405	0.887305006	-0.15287144	0.366371911	0.069414658	0.683102007	0.18462102	0.273999573	0.123430819	0.466723038	-0.114294805	0.500579154	0.100285637	0.554809577	0.248428515	0.138175023	0.214644064	0.202044957
EXOC1	blue	0.029237025	0.863614848	0.044801019	0.792324967	-0.118763677	0.483864745	-0.021008525	0.90177668	-0.048363023	0.77621874	-0.097051517	0.567707481	0.274713556	0.099867632	0.453802777	0.004786242	0.073511155	0.665458412	-0.123474249	0.466565055	0.600430764	8.54E-05	-0.097986435	0.563964889	0.088634931	0.601900756	0.049842296	0.769556487	0.110726185	0.514133523	-0.187159547	0.267339829	0.009559118	0.955221248	-0.096011037	0.571885971	-0.060248997	0.723171113	-0.151879247	0.369527845	-0.049919979	0.769207068	-0.198035999	0.240018058	-0.145612827	0.389830698	-0.090969354	0.592328229
LOC100288299 /// LOC399491 /// NPIP /// PKD1 /// PKD1P1	blue	-0.109126316	0.520268848	-3.08E-05	0.99985575	-0.07262037	0.669280375	-0.153198266	0.365335887	-0.108372157	0.523173431	-0.21372767	0.204023921	-0.161630383	0.339214391	-0.198077697	0.239917079	0.476914781	0.002841382	-0.067006134	0.693554081	0.440307027	0.006386688	-0.076544439	0.65250664	0.163079353	0.334844083	-0.136156467	0.421666383	-0.029706056	0.861447907	-0.106934791	0.528731284	0.187751565	0.265802128	-0.102020898	0.547946208	-0.160929141	0.341341947	-0.069795278	0.681455509	-0.063698676	0.70799818	-0.164085258	0.331830631	0.061819724	0.716249174	-0.083478776	0.623276431
FAM58A	blue	-0.025596587	0.880466007	-0.252081659	0.132285245	-0.086131512	0.612239692	-0.062589645	0.712864346	0.013619986	0.936231512	-0.096696342	0.569132266	-0.03795556	0.823511618	-0.113022368	0.505391253	-0.148435014	0.380607946	0.301145377	0.070105309	0.561968253	0.000295185	0.024648712	0.884862423	-0.131009991	0.439586864	3.83E-05	0.999820303	0.056657807	0.739077725	0.024619916	0.884996039	-0.144526436	0.393415309	-0.11473476	0.498920759	-0.026419561	0.876651755	-0.064403717	0.704910533	-0.06643643	0.696034638	-0.025666185	0.880143338	0.058246651	0.732026566	0.228253787	0.174217649
NUPR1	blue	-0.215093541	0.201079214	-0.200547791	0.233986316	-0.023527437	0.890067472	-0.100336729	0.554606924	0.136133027	0.421747061	0.101425234	0.550297668	0.012024744	0.943687739	-0.197433647	0.241479966	-0.08528429	0.615755586	0.052881425	0.755920465	0.734796231	2.24E-07	-0.025646141	0.880236265	-0.051388564	0.76260986	0.219252249	0.192296359	-0.146383521	0.387299307	0.163584815	0.333327738	-0.098675	0.561215769	-0.057837277	0.73384129	-0.022006312	0.897135864	-0.133737908	0.430036455	-0.062989247	0.711109687	0.174783732	0.300823621	0.020367712	0.904758874	0.215799528	0.199568847
SPRR2A /// SPRR2F	blue	-0.16205905	0.337917838	-0.041390934	0.807824184	-0.258878749	0.121824786	0.212599923	0.206477764	-0.064067678	0.706381603	0.119542482	0.48098181	0.133264086	0.431686979	0.303468886	0.067865266	0.017920789	0.916157761	-0.096495788	0.569937508	0.278661939	0.094895061	-0.135377969	0.424350558	0.227805507	0.175088167	0.038830157	0.819511164	-0.116515258	0.492237854	0.018962007	0.911305142	0.114076714	0.501402279	-0.241555886	0.149775419	-0.080444852	0.635998914	-0.028242143	0.868214468	-0.056619449	0.739248214	0.166854133	0.32362265	0.05315297	0.754705553	0.124612647	0.462434108
RGAG4	blue	-0.028754999	0.865842849	-0.030206979	0.859134725	0.108369982	0.523181819	0.012598038	0.941007564	0.028290603	0.867990325	0.094882479	0.576433911	0.113856655	0.502233522	0.00809176	0.962089545	-0.063849656	0.707336593	-0.033849953	0.842347992	-0.290052526	0.081609831	-0.084219943	0.620184506	0.020670394	0.903350102	-0.143809786	0.395790353	-0.168441699	0.318974104	-0.11974038	0.480250672	-0.132299571	0.435057621	0.160325366	0.343180318	-0.182925128	0.278508574	-0.142572146	0.399911448	0.275392722	0.098998436	0.097947981	0.5641186	0.256323464	0.125682149	0.179360958	0.288141431
TUSC1	blue	-0.22523997	0.180129967	-0.162475883	0.336660003	-0.232595843	0.165945319	0.080528899	0.635645061	-0.141993013	0.401848292	0.087870245	0.605050865	0.064719231	0.703530278	-0.057416254	0.735709142	-0.365318542	0.026191973	-0.103018484	0.544018777	0.402958511	0.013405106	-0.180200841	0.285852374	-0.077928631	0.64662915	-0.020414386	0.904541619	0.090458925	0.59441558	-0.021362821	0.900128436	-0.143657809	0.396295079	-0.262173852	0.116982151	-0.02316813	0.891736376	0.002058848	0.990350908	-0.13885188	0.412446807	0.285681045	0.086526313	-0.061489392	0.717703064	0.039428174	0.816778377
EIF3E	blue	0.163010886	0.335049805	-0.058116574	0.732603033	-0.034332616	0.840128864	-0.165261966	0.32832684	0.095964366	0.572073722	-0.233513954	0.164232985	0.476691216	0.002856244	-0.019986751	0.906532388	-0.11145161	0.511363503	-0.071595652	0.673687137	0.414417397	0.010769226	-0.202807176	0.228649188	-0.247194927	0.140206871	-0.038331989	0.82178927	0.059673011	0.725714864	-0.09934276	0.558555651	0.05498146	0.746540019	0.108963493	0.520895277	-0.178041716	0.291760756	-0.110693555	0.514258295	-0.193800752	0.250424	-0.142241516	0.401016544	-0.155697172	0.357472411	-0.10053062	0.553838179
PHB	blue	0.023178	0.891690525	0.082906621	0.625667645	-0.223628783	0.183348525	-0.133966919	0.429239969	-0.077595232	0.648042903	-0.042540206	0.802592236	-0.050353633	0.767257313	0.116217675	0.493351594	-0.086374554	0.61123266	0.15163709	0.370300535	0.437139044	0.006822953	0.104059777	0.539933611	0.21650995	0.198057009	0.374056278	0.022566159	0.10562964	0.533802673	0.091727972	0.58923189	-0.045707845	0.788216254	-0.150881101	0.372718963	0.195468161	0.246291829	-0.095471789	0.574057032	0.020556869	0.903878447	0.569940586	0.000231151	0.004201881	0.980308719	0.256215254	0.125847483
NAP1L1	blue	0.048307105	0.776470894	-0.057017419	0.737479933	-0.137734344	0.416255354	-0.156355271	0.355418611	0.106892902	0.528893686	-0.124031409	0.464540823	-0.003569198	0.983273211	-0.215744911	0.19968541	0.057195296	0.736690011	0.176873933	0.294988826	0.591812846	0.000114318	-0.007226901	0.966139002	0.356037909	0.030557144	0.406852136	0.012454221	0.067209565	0.692669076	0.077880778	0.646831992	-0.059586343	0.726097867	-0.019150309	0.910427887	-0.036611576	0.829667607	-0.155249214	0.358874478	-0.174118524	0.302695864	0.082542808	0.627190095	-0.194413729	0.248899575	-0.046517242	0.784553734
GABARAPL2	blue	-0.07469666	0.660384811	-0.09628072	0.570801602	-0.175665308	0.298353797	-0.153031144	0.365865437	0.003746761	0.982441201	-0.182078813	0.280776696	-0.093187986	0.583292963	-0.133864258	0.429596915	-0.169452389	0.316036599	-0.056525737	0.739664796	0.833185555	1.57E-10	-0.005154825	0.975844122	-0.090011031	0.596249844	0.29877311	0.072451801	-0.18077155	0.284303663	-0.025178082	0.882406685	-0.099256866	0.558897495	-0.16547589	0.327692327	0.047669921	0.779345749	0.101287462	0.55084222	-0.017730113	0.917046735	0.014261963	0.933232359	0.050819051	0.76516631	0.190286874	0.259282924
SNHG1	blue	-0.035898947	0.832935819	0.042735051	0.801706052	-0.06847004	0.687194496	0.220181135	0.190372066	-0.036635459	0.829558124	0.047748325	0.778991844	-0.076981393	0.650649017	-0.058451491	0.731119063	0.120499509	0.477451432	-0.018509804	0.913412263	0.548203038	0.000443865	-0.195893055	0.245246207	-0.058440276	0.731168738	-0.200327156	0.234511988	-0.09232173	0.586813431	-0.086129914	0.612246318	0.269002736	0.107408197	-0.155146288	0.359197095	0.043677759	0.797421956	-0.010231894	0.952073201	-0.125950537	0.457604312	-0.224350083	0.181902634	-0.13465153	0.426863831	-0.014706908	0.931154215
CRYBA4	blue	0.140021112	0.408483313	0.062575212	0.712927748	-0.166326984	0.325175482	-0.19397365	0.249993386	0.079675683	0.639240934	-0.164297227	0.331197765	-0.076778617	0.651510824	-0.253274447	0.130403047	-0.278472934	0.095128684	-0.133959416	0.429266048	0.320961421	0.052755721	-0.106898467	0.52887211	-0.086985165	0.608705727	-0.03152772	0.853041344	-0.118121218	0.486249695	-0.152375508	0.36794734	-0.141654343	0.402983422	-0.29409025	0.077263902	-0.187340798	0.26686843	-0.211350246	0.209220762	-0.034957541	0.837257459	0.022804238	0.893427039	0.078757833	0.643118274	-0.2407942	0.151103518
RSF1	blue	-0.087312805	0.60735167	-0.053904442	0.751346454	-0.205868455	0.221550982	-0.111983422	0.509337538	0.00801225	0.962461788	0.268086909	0.108656528	-0.198812482	0.238142353	-0.245636504	0.142805072	0.000290759	0.998637285	0.087994864	0.604537017	0.445951124	0.005668715	0.24886524	0.137460917	0.03981776	0.81499921	0.174969402	0.300302369	-0.083117724	0.624784939	0.091137958	0.591639447	-0.12383247	0.465263055	-0.156303187	0.355580894	-0.03652924	0.830045068	-0.161611506	0.339271555	-0.138162462	0.414793992	-0.016256412	0.923920756	-0.118463468	0.484978432	-0.028396012	0.867502809
TPD52L1	blue	-0.141638321	0.403037171	-0.029276003	0.86343473	-0.028440708	0.8672961	0.035125558	0.836485809	-0.012072703	0.943463507	0.026630748	0.875673403	-0.100828145	0.552659515	0.049391688	0.771584204	-0.033262152	0.845052132	-0.115819427	0.494844099	0.410419869	0.011633685	0.398077242	0.01468319	-0.015529627	0.927312851	-0.041490122	0.80737231	0.029742249	0.861280734	0.035376119	0.835335337	-0.06854707	0.686860438	0.538548269	0.000584816	0.26690022	0.11029035	0.053939843	0.75118832	-0.052757662	0.75647438	-0.01051725	0.95073818	-0.0323742	0.849140404	0.25107111	0.133895559
SF3B14	blue	-0.07329935	0.666366426	0.146631846	0.386485718	-0.055380208	0.744762892	-0.137523703	0.41697543	0.089860069	0.596868633	-0.089608771	0.59789932	-0.128946481	0.446887841	0.015074033	0.929439873	-0.183088849	0.278071183	-0.153889823	0.363149453	0.354081131	0.031549826	-0.096453815	0.5701061	-0.19698226	0.242579402	0.103768724	0.541073981	0.106077572	0.532059511	-0.291137333	0.080424018	-0.029412907	0.862802147	0.263857844	0.114563798	-0.08711208	0.608181069	-0.085687288	0.614082123	-0.088793821	0.601247103	-0.268975634	0.107444982	-0.172892414	0.306166158	-0.188103057	0.264891929
GDNF	blue	-0.342007628	0.038275664	-0.315907846	0.056814117	-0.134926201	0.425912573	-0.09487176	0.576477185	-0.052064453	0.759579118	-0.147852898	0.382499696	-0.152235226	0.368393704	0.178817111	0.289629945	-0.114452845	0.499983107	-0.22634262	0.177950545	0.640874816	1.93E-05	-0.015079811	0.929412898	-0.002323874	0.989108889	-0.229425446	0.171957	0.016765956	0.921543371	-0.009875967	0.953738567	-0.182667058	0.279198934	-0.134989643	0.425693026	-0.044973834	0.791541535	0.171568441	0.309941635	-0.016071742	0.924782536	0.02138908	0.900006291	0.051689996	0.761257783	0.103080793	0.543773913
DEM1	blue	-0.054184994	0.750093533	-0.071119487	0.67573853	-0.20195756	0.23064634	-0.049066139	0.773050096	0.16288408	0.335431024	-0.166433091	0.324862548	-0.193344928	0.251561632	-0.023340323	0.890936518	-0.008033327	0.962363109	-0.182850233	0.27870881	0.449956866	0.005202397	-0.198282378	0.23942182	-0.169604086	0.315597171	-0.153355443	0.364838265	0.129779174	0.443933752	-0.126602534	0.455260453	-0.253592459	0.129904601	-0.109548214	0.518647419	-0.191660645	0.255795089	-0.012267439	0.942553052	-0.176842001	0.295077416	-0.092705698	0.585251824	-0.168072145	0.320052441	-0.203692684	0.22658023
IL1F7	blue	0.186533758	0.268971591	0.133224538	0.4318249	-0.023603666	0.889713465	0.063972203	0.706799753	0.365738325	0.026007403	0.139608807	0.409878474	0.310778999	0.061183083	0.108677538	0.521996322	0.201545157	0.231620019	-0.066118927	0.69741844	-0.177931716	0.292063855	-0.097335777	0.566568351	-0.066513753	0.69569778	-0.221151575	0.188376216	-0.08591318	0.613144939	-0.094132916	0.579463543	0.175327549	0.299298528	-0.040783337	0.810593552	-0.114037936	0.501548707	-0.032637391	0.847928222	-0.148552552	0.380226642	-0.078337713	0.644896136	-0.205551474	0.222278876	-0.144427205	0.393743675
HSPA8	blue	0.052345948	0.75831791	0.039530761	0.816309792	-0.092210174	0.587267479	-0.17384015	0.303481551	0.233695526	0.163895855	-0.206017756	0.221208705	0.16474161	0.329873423	-0.121504591	0.473758436	-0.035763444	0.833557566	-0.212001448	0.207788264	0.49757185	0.001727949	0.126855548	0.454352638	0.114581904	0.499496629	0.499628834	0.001641654	-0.238665221	0.154861151	0.006759841	0.968326233	0.005748949	0.973060972	-0.179417711	0.287986382	-0.049901677	0.769289387	-0.162963949	0.335190881	-0.030944805	0.855729674	0.132161881	0.435539983	-0.024677699	0.884727928	0.008371697	0.960779013
RSL24D1	blue	0.147648208	0.383166203	-0.080769727	0.634631578	-0.075909533	0.655209496	0.042336897	0.803517168	0.214667888	0.201993688	-0.107265693	0.527449246	0.019570352	0.90847139	-0.16576671	0.326830963	0.05665746	0.739079265	0.13608401	0.421915805	0.676554939	4.29E-06	0.104798458	0.537044576	0.079207259	0.641218564	0.259604152	0.120746048	0.292385594	0.07907614	0.015321996	0.928282154	-0.057689342	0.734497429	-0.398756925	0.014499299	-0.149966012	0.375658842	-0.167440507	0.321900798	-0.237956741	0.156126534	-0.059586146	0.72609874	-0.129116964	0.446282161	-0.060019314	0.724185122
MYL6	blue	-0.046477385	0.784733982	-0.013180039	0.938287334	0.204738354	0.224153555	0.041943237	0.805308837	-0.015616468	0.926907477	-0.205767291	0.221783111	-0.132016677	0.436048986	0.00287968	0.986504254	-0.220056045	0.190630411	0.028395562	0.867504886	0.705873611	1.06E-06	0.051227373	0.763333167	0.051779795	0.76085512	0.48580782	0.002302352	0.046002411	0.786882822	0.039180706	0.817908986	-0.184827447	0.273454005	-0.020628803	0.903543662	0.048529213	0.775469471	-0.046094293	0.786467016	-0.150560979	0.373745854	-0.050898114	0.764811259	-0.197283135	0.241846192	0.133594264	0.430536455
HBQ1	blue	0.050401527	0.76704206	0.240816566	0.151064398	0.054210458	0.749979841	-0.034807724	0.837945649	-0.059936624	0.724550298	-0.217934664	0.19504928	-0.077675816	0.647701082	0.077340552	0.649123675	0.110953758	0.513263736	-0.225173852	0.18026125	0.321996597	0.051953716	-0.104229464	0.539269297	-0.068833591	0.685618393	0.228523376	0.173695622	-0.270816588	0.104967899	-0.146700884	0.386259702	-0.097277902	0.566800193	-0.123906322	0.464994874	0.221515322	0.187631933	0.088585886	0.602102584	0.264381372	0.11381969	0.143535087	0.396702918	0.078198184	0.645487023	0.284975594	0.0873407
SFRS9	blue	-0.096559354	0.56968223	-0.100136321	0.55540203	-0.095851262	0.572528848	0.011331345	0.946930225	0.180740046	0.284389011	0.056590293	0.739377813	0.071425914	0.674418132	-0.026893411	0.874456834	0.165449599	0.327770269	-0.160230734	0.343469	0.814797646	8.38E-10	0.162123655	0.337722699	0.086948279	0.60885825	-0.000714957	0.996649182	0.010531099	0.950673392	0.058970664	0.728820581	-0.126354415	0.456151651	-0.052927332	0.755715035	-0.083925715	0.621411171	0.113918301	0.502000593	-0.074038668	0.663198989	0.002476545	0.988393426	-0.028315566	0.867874868	0.18837428	0.264190995
C8orf47	blue	-0.08807139	0.604221568	0.12802736	0.450160923	0.187288074	0.267005498	0.073934079	0.663646732	0.274671432	0.099921733	0.312872619	0.059368582	-0.207211842	0.218484256	0.0624562	0.713450628	0.176996116	0.294650013	0.291378961	0.080161724	-0.162710886	0.335952129	0.051831008	0.76062551	0.2972878	0.073951985	0.052567402	0.757326142	-0.05001532	0.768778281	0.176903031	0.294908116	0.382978521	0.019304349	0.121124807	0.475152119	0.084680919	0.618264678	0.092650484	0.585476266	0.011077483	0.948117551	-0.162014717	0.338051786	-0.100148241	0.555354724	0.107538654	0.526392833
LMBRD1	blue	-0.219232803	0.192336791	-0.400874482	0.013938782	-0.037929758	0.823629707	-0.019975272	0.906585832	0.015275995	0.92849692	-0.180900242	0.283955187	0.354182496	0.031497762	-0.192626849	0.253360776	-0.018531723	0.913310113	-0.222284845	0.186064221	0.437719212	0.006741195	-0.20217625	0.230131148	-0.222095063	0.186449991	-0.308240931	0.063441365	-0.174831823	0.300688553	-0.194790848	0.247964799	-0.107575828	0.526249042	0.120904057	0.475963183	-0.092301129	0.58689727	0.093531567	0.581899264	-0.167056696	0.323027189	-0.070710345	0.677503021	-0.031542376	0.852973772	0.055208561	0.745527722
CALM1	blue	0.129007975	0.446669317	0.129455086	0.445082228	-0.193139541	0.252075357	-0.156034594	0.356418491	0.091842918	0.588763355	-0.0847581	0.617943489	0.236904311	0.158020056	-0.102317993	0.546775163	-0.01102823	0.948347925	-0.042118676	0.804510237	0.566525981	0.00025687	0.092838256	0.584713137	0.113240318	0.504565362	0.457922691	0.004372691	-0.235179339	0.16115949	0.035291797	0.83572247	-0.238365723	0.155395158	-0.288715928	0.083089482	-0.060321814	0.722849737	-0.160604576	0.342329431	-0.107322058	0.527231018	0.152853281	0.366429526	-0.285214638	0.087064083	0.067610798	0.690924731
COX6C	blue	-0.265724318	0.111927558	-0.109926571	0.517195453	0.021673301	0.898684368	-0.132067606	0.43587042	-0.164002068	0.332079211	0.270780232	0.105016394	-0.138445512	0.413829412	-0.27512148	0.099344876	0.043779438	0.796960225	-0.124658628	0.462267665	0.528277841	0.000777223	-0.052739576	0.756555335	-0.160704462	0.342025341	-0.025537669	0.88073918	-0.197981085	0.240151085	-0.013793047	0.935422925	-0.121974283	0.4720378	-0.014307506	0.933019626	0.168152071	0.319819029	0.31872986	0.054518285	0.00162899	0.99236543	0.012096547	0.943352026	0.214019994	0.203391185	0.091501468	0.590155631
TMEM132C	blue	0.254335981	0.128744741	0.226097237	0.178433921	0.239886952	0.152696596	0.04745333	0.780323623	0.122270661	0.470953769	0.047722292	0.779109351	0.048556467	0.775346614	0.337828086	0.040859076	-0.150118606	0.375167659	0.304935166	0.066480887	-0.442315533	0.006122707	0.048905842	0.773772172	0.167344493	0.322182346	0.046042865	0.78669974	-0.011594442	0.945699824	0.200332408	0.234499464	0.052739801	0.756554327	0.295597102	0.075689044	-0.099749431	0.556938498	0.139218821	0.411200599	0.017644345	0.91744664	0.068942322	0.685147263	0.187408773	0.266691781	0.338735671	0.04028641
PRSS42	blue	0.025081547	0.882854427	-0.118492115	0.484872102	-0.172140777	0.308305953	-0.11665035	0.491732683	0.044119255	0.795417589	-0.155383396	0.358454154	-0.087255989	0.607586384	-0.176610028	0.295721489	-0.10446585	0.538344508	-0.074041614	0.663186382	0.582238909	0.000156547	-0.003309076	0.9844921	0.074414544	0.66159084	0.289637298	0.082067294	0.248937668	0.137342752	0.095786657	0.57278889	-0.127449879	0.452224019	-0.148099898	0.381696329	-0.151639131	0.37029402	-0.155986796	0.35656767	0.003329637	0.984395755	0.127763968	0.451101278	0.085685096	0.614091223	0.001120848	0.994746894
KLHL30	blue	-0.383508954	0.019123545	-0.082212084	0.628575397	-0.06531619	0.700921358	-0.276345537	0.097788772	-0.05498836	0.746509253	0.204829829	0.223942117	-0.042990654	0.800543908	-0.001398609	0.99344513	-0.230522973	0.1698585	-0.259861414	0.120365198	0.452508885	0.004922914	0.092222952	0.587215464	0.379130258	0.020659305	0.325040375	0.049651905	0.02566271	0.880159446	0.297485749	0.073750663	0.097100856	0.567509688	0.064235767	0.705645633	0.011564312	0.945840723	-0.000526178	0.997533936	0.06142845	0.717971394	0.096913538	0.568260788	-0.033686505	0.843099749	0.212073061	0.207631146
LOC100293287 /// LOC730110 /// ZNF492 /// ZNF98	blue	0.099597107	0.557543968	0.092080955	0.587793613	-0.007162876	0.966438815	0.01281403	0.939997954	-0.094716038	0.577106028	-0.115719465	0.495219089	0.040030119	0.814029792	0.466746336	0.003589836	-0.040280731	0.812886096	0.169916185	0.31469431	0.316963584	0.055946388	0.167255369	0.322443826	0.05174097	0.761029205	0.093940003	0.580244421	0.451420525	0.005040476	-0.067497096	0.691418885	-0.14594046	0.388753394	-0.072233001	0.670944972	0.186385037	0.269360344	-0.121526895	0.473676654	-0.202687802	0.228929081	0.045011243	0.791371971	-0.108947073	0.520958467	-0.019247655	0.909974421
HSPD1	blue	-0.07209642	0.671532255	0.107051859	0.528277546	0.033755593	0.84278197	-0.171172713	0.311075784	0.078217058	0.645407082	0.027378275	0.872211848	0.036653781	0.829474135	-0.140285913	0.407588707	0.235154533	0.161204963	0.054995813	0.746476028	0.36933895	0.024468011	0.350013853	0.033697874	0.13422201	0.428353745	0.483554326	0.002429692	0.093282701	0.582908612	0.118953039	0.483162952	-0.257217986	0.124321597	-0.155854701	0.356980143	0.048891284	0.773837756	-0.169863327	0.314847105	0.135580098	0.423652723	0.229403104	0.171999912	-0.150625216	0.373539662	0.040639711	0.811248516
RPL27	blue	-0.052823397	0.75618016	0.143960033	0.395291733	-0.122539386	0.469972013	-0.085213923	0.616047986	-0.028658782	0.866287702	0.012919445	0.939505249	-0.050868753	0.764943105	-0.019157766	0.910393151	-0.034422868	0.839714046	-0.085381797	0.615350512	0.892196094	1.23E-13	0.048239874	0.776774091	0.145980209	0.388622811	0.509600316	0.001274814	-0.05667657	0.73899433	0.002374378	0.988872215	-0.098998156	0.559927698	-0.238761265	0.154690185	-0.079942656	0.638114901	-0.058675323	0.73012783	0.019495597	0.90881955	0.106654069	0.529820094	-0.084571587	0.618719789	0.070276929	0.679374042
CCDC142 /// MRPL53	blue	0.024492534	0.885587134	-0.0740464	0.663165894	0.099841944	0.556570915	-0.156719025	0.354286465	0.013891019	0.934965208	-0.218586604	0.193683703	0.130369516	0.441845914	-0.132742021	0.433509614	0.065253038	0.701197198	-0.093923084	0.58031293	0.315402772	0.057233016	0.140967615	0.405290781	-0.345109387	0.036445589	0.282698477	0.090009847	-0.096936306	0.568169471	-0.102909037	0.544449006	-0.418550022	0.009933562	-0.070912762	0.676629854	-0.133718716	0.430103238	0.074203982	0.662491527	-0.226719442	0.177210067	0.090205444	0.59545336	0.002896296	0.986426392	0.020535298	0.903978842
MC5R	blue	-0.344067042	0.037052457	0.007508783	0.964819073	-0.005010478	0.97652035	-0.008918039	0.958221599	0.013046289	0.938912413	0.412671653	0.011139778	-0.023531786	0.890047274	-0.023203445	0.891572322	-0.23035347	0.170181389	-0.119939116	0.479517021	0.374536987	0.022379451	-0.022672582	0.894038835	0.261020238	0.118660826	0.164223662	0.331417321	-0.021933487	0.89747447	0.138733314	0.412849937	-0.095192688	0.575182184	-0.114981576	0.497991618	0.148862509	0.379222186	-0.066828167	0.694328632	-0.004166137	0.980476192	0.039539679	0.816269064	0.007904106	0.962968106	-0.13255727	0.434155633
CD68	blue	-0.086351805	0.611326891	0.046443595	0.7848868	0.130969848	0.439728266	-0.032937496	0.846546442	-0.153635557	0.363952431	-0.228231796	0.174260281	-0.069840868	0.681258388	-0.17048381	0.313056411	-0.177579969	0.293034427	-0.133414702	0.431161937	0.470637864	0.00328529	-0.00982935	0.9539567	0.13856881	0.413409632	0.449019051	0.00530849	0.108467575	0.522805498	-0.091694525	0.589368256	-0.108421999	0.522981224	-0.06335559	0.709502356	-0.19394159	0.250073198	0.099679895	0.557214857	0.005083626	0.976177668	-0.138721256	0.412890948	-0.082650727	0.626738326	-0.146693487	0.386283917
RPL38	blue	-0.064023885	0.70657339	0.109822069	0.517596281	-0.042261814	0.803858819	-0.004734619	0.977812727	-0.023020839	0.892420641	-0.249404498	0.136582917	-0.04411043	0.795457641	-0.07425186	0.662286688	-0.083418973	0.623526189	-0.130162726	0.442576645	0.86017559	8.98E-12	-0.053265552	0.754202027	0.066422268	0.696096341	0.5146275	0.001118931	-0.137099015	0.418429364	-0.013938799	0.934741989	-0.184055383	0.275498143	-0.247496293	0.139708474	-0.041897007	0.805519306	-0.060645935	0.721419799	-0.038199912	0.822393493	-0.033214083	0.845273348	-0.124531815	0.46272678	0.072817525	0.668433761
GINS3	blue	0.070365433	0.678991823	0.187270456	0.267051311	0.371223261	0.023692987	-0.192228615	0.254362235	-0.043295733	0.79915736	-0.138786715	0.412668345	-0.103485261	0.542185716	-0.210785788	0.210467967	0.034510363	0.839311943	0.093345744	0.582652852	-0.287764819	0.08415498	-0.061445686	0.7178955	-0.064095603	0.706259315	-0.152351672	0.368023162	-0.132619281	0.43393874	-0.180071231	0.286204851	0.077863027	0.646907244	0.195950668	0.245104658	-0.186892493	0.268035382	-0.15584954	0.356996266	-0.049055926	0.773096094	-0.330454234	0.045760337	-0.097139634	0.567354256	-0.346856584	0.035446525
SMN2	blue	-0.03583752	0.833217659	-0.08543298	0.615137922	-0.221041191	0.188602489	-0.003175094	0.985119934	-0.022443157	0.895105103	-0.168356535	0.319222405	-0.099660488	0.557291999	-0.147513495	0.383605222	0.005706804	0.973258387	-0.232390557	0.16632994	0.663026565	7.76E-06	0.140297142	0.407550794	-0.075980538	0.654907006	0.125992656	0.457452705	0.069773356	0.681550298	-0.051371554	0.762686178	-0.343571563	0.037343804	0.058502923	0.73089126	-0.14767723	0.383071661	-0.09915198	0.559315051	-0.258262689	0.122746565	-0.040969706	0.809743858	-0.10875806	0.521686163	-0.267723179	0.10915535
ARPC2	blue	0.137072093	0.418521629	0.101256404	0.550965012	-0.33802965	0.040731327	-0.030120994	0.859531709	0.059899151	0.724715806	-0.009126817	0.957244421	-0.13013229	0.442684254	-0.008631683	0.959561976	-0.112419854	0.507677937	0.193410935	0.251396682	0.452092577	0.004967599	-0.040879997	0.810152829	-0.131355389	0.43837123	0.059096073	0.728265719	0.102609291	0.545628122	-0.113202804	0.504707465	0.07224632	0.670887714	0.542358698	0.000525025	0.15034314	0.374445598	0.009175118	0.957018355	-0.035053919	0.836814806	0.126348433	0.456173147	0.232796511	0.165569968	0.322567023	0.051515962
MLYCD	blue	0.042749602	0.801639884	-0.196569631	0.243587377	-0.076563015	0.652427628	-0.138956046	0.412092821	-0.067730804	0.690403315	-0.279307451	0.094100478	0.188045308	0.265041331	-0.044546751	0.793478016	0.293496371	0.07789155	-0.174904685	0.300483989	0.588416061	0.000127952	-0.141847733	0.402335006	-0.140091189	0.408246456	-0.157409624	0.352143057	0.044639513	0.793057308	-0.212480699	0.206738373	-0.019609459	0.908289262	-0.217215718	0.196563024	-0.19512435	0.247140099	-0.062871014	0.711628697	0.041394265	0.807809006	-0.093233931	0.583106507	0.032241796	0.849750347	-0.065562032	0.699847923
RAMP1	blue	-0.10046633	0.554093022	-0.037214296	0.826905644	0.076847073	0.651219832	0.035339335	0.835504215	-0.027238445	0.872859178	-0.050016831	0.768771489	-0.164476931	0.330661818	-0.049696168	0.770213891	-0.237234671	0.157423894	-0.060689631	0.721227095	0.431849711	0.007608444	-0.007393452	0.965359103	0.05558427	0.743853938	0.466136456	0.003639724	0.273923447	0.100886122	0.023360914	0.890840875	-0.187584459	0.266235577	0.074150276	0.662721329	-0.104387769	0.538649891	-0.17940708	0.288015422	0.048526658	0.775480989	-0.092999813	0.584056898	0.079896201	0.638310782	0.067376775	0.691941946
EIF1	blue	-0.053222584	0.754394189	0.008359211	0.960837466	-0.141280411	0.404238873	-0.159243216	0.346490348	-0.083173576	0.624551485	-0.113163053	0.504858068	-0.115783088	0.494980402	-0.164779123	0.329761776	-0.061004625	0.719838442	-0.062418607	0.713615821	0.675132669	4.57E-06	0.038901914	0.819183143	0.225445893	0.17972152	0.406161421	0.012618611	0.346957728	0.035389381	-0.079846003	0.638522469	0.002910819	0.986358336	-0.229491609	0.171829972	0.088891563	0.600845155	-0.017400353	0.91858439	-0.084376695	0.6195314	-0.112248759	0.508328228	-0.216512152	0.198052335	-0.044344672	0.79439471
HDDC2	blue	-0.020048198	0.906246298	0.08141452	0.631921295	-0.30992105	0.061939219	0.109864147	0.517434868	-0.099516614	0.557864041	-0.074767388	0.660082587	0.018678089	0.912628043	0.055660294	0.743515393	0.025650376	0.880216628	-0.217239407	0.196513016	0.233707352	0.163873915	-0.127844174	0.450814817	-0.294715528	0.076607333	0.177801052	0.292424152	-0.186107527	0.270086735	-0.115544737	0.495874895	-0.18479456	0.273540876	0.130018028	0.443088358	0.004120928	0.980688018	-0.024160126	0.88712991	-0.091177988	0.591475967	-0.057753958	0.734210815	-0.061166609	0.719124677	-0.064583114	0.704125626
NDC80	blue	-0.189201019	0.262061966	-0.111757759	0.510196724	-0.101525119	0.549903028	-0.194051945	0.249798552	-0.143069494	0.39825242	-0.067836351	0.689944835	-0.171620204	0.309793476	-0.305636843	0.065826321	-0.103012956	0.544040503	-0.117612965	0.488140739	0.718431629	5.53E-07	-0.065117596	0.701788911	-0.045803603	0.787782714	-0.142986632	0.398528553	0.120260089	0.478333357	-0.002760346	0.987063473	0.060423089	0.722402837	-0.170495876	0.313021653	-0.158805157	0.347835771	-0.047588913	0.779711448	-0.053442517	0.753410744	-0.089157946	0.59975029	-0.017707072	0.917154168	-0.063340785	0.709567288
ABLIM1	blue	-0.13237171	0.43480502	-0.141500528	0.403499575	0.113809247	0.502412691	-0.155869265	0.356934654	-0.008999596	0.957839866	-0.230313955	0.170256726	-0.136282238	0.421233632	-0.11892824	0.483254829	-0.301707453	0.069558177	-0.220856513	0.188981485	0.585569748	0.000140485	-0.081398639	0.631987988	-0.247138653	0.140300082	0.042016674	0.804974528	-0.310794065	0.061169871	0.058051833	0.732890002	0.007932336	0.962835936	-0.268980152	0.10743885	0.154277961	0.36192575	0.070196847	0.679719957	-0.046716272	0.783653818	0.205005284	0.223536949	-0.000874311	0.995902335	0.283688564	0.088841696
TATDN1	blue	0.006023448	0.971775198	0.037231607	0.826826348	-0.151703232	0.37008939	-0.134979265	0.425728934	-0.119131187	0.482503202	-0.180310789	0.28555359	-0.203065743	0.22804373	-0.141060011	0.4049799	-0.126425861	0.455894931	-0.126850718	0.454369956	0.507687688	0.001338973	-0.205052846	0.223427204	-0.116426685	0.492569215	0.228710383	0.173334162	-0.150686663	0.373342487	-0.167984307	0.320309082	-0.273542206	0.101380382	-0.117097603	0.490062098	-0.217885278	0.195153	-0.045297374	0.790075356	0.323567887	0.050755022	-0.205134082	0.223239843	-0.155129573	0.359249503	-0.340271911	0.039331918
SCN10A	blue	-0.29792906	0.073301352	-0.381132406	0.019944788	0.036042636	0.832276618	-0.110080003	0.51660722	-0.053190732	0.754536653	-0.185555248	0.271536164	0.041756003	0.80616134	-0.072732475	0.668798928	0.043153397	0.799804186	-0.077839674	0.647006245	0.382209374	0.019569055	-0.345722485	0.036092433	0.049042842	0.773155027	0.022897516	0.892993618	0.43433734	0.007229867	0.230883622	0.169172953	0.033963949	0.841823765	0.040039529	0.813986838	0.139595363	0.40992401	-0.120121486	0.4788443	-0.232707141	0.165737059	-0.115753665	0.495090775	-0.198261161	0.239473124	0.023281018	0.891211982
TAS2R60	blue	-0.01326412	0.937894404	-0.013477693	0.936896389	-0.200459032	0.234197691	0.06918126	0.684112367	-0.140687136	0.40623534	0.088048156	0.604317336	-0.018534509	0.913297133	0.28647991	0.085611182	-0.227127123	0.176411424	-0.013640657	0.936134928	0.35978346	0.02872853	0.015655215	0.92672661	-0.120271142	0.478292625	-0.049475648	0.771206278	-0.208586718	0.215375977	0.13392796	0.429375406	0.186812719	0.268243387	-0.22484133	0.18092254	0.017720913	0.917089633	0.143798764	0.395826944	-0.085478632	0.614948335	0.119373018	0.481608362	0.208980162	0.214492126	0.332475461	0.044372031
HIST1H2BK	blue	-0.265251998	0.112590305	-0.139072001	0.411698973	-0.006149464	0.971184954	0.028509699	0.866977055	0.147959828	0.382151786	0.360693206	0.028298259	-0.054859441	0.747084087	-0.064603097	0.704038211	-0.175041393	0.300100415	-0.174287733	0.30221892	0.58176301	0.000158971	0.100871123	0.552489354	-0.071500888	0.674095211	0.019466364	0.908955701	-0.189225944	0.261997954	0.142734034	0.399370995	-0.094450893	0.578177448	-0.131565792	0.437631622	0.005961524	0.972065248	0.167717083	0.321090638	-0.123420473	0.466760677	0.313249057	0.059046908	-0.040974409	0.809722418	0.180036581	0.286299129
RPUSD3	blue	-0.450546612	0.005136622	-0.1533897	0.36472986	-0.108521897	0.522596089	-0.094367624	0.578514117	-0.050185329	0.768013855	0.144532627	0.393394827	0.126113463	0.457018002	-0.247024926	0.140488594	0.083584701	0.622834152	-0.175730664	0.298171215	0.353865946	0.031660586	-0.15692046	0.353660461	-0.070198961	0.679710823	-0.292495955	0.078957822	-0.230541016	0.169824156	-0.168192737	0.319700312	-0.027607803	0.871149444	0.014479098	0.932218161	0.009496558	0.955514013	0.318146247	0.054986906	-0.156528542	0.354879052	0.01615111	0.92441215	0.097221813	0.56702492	0.174274903	0.302255068
FBL	blue	0.222815484	0.184988581	0.208775302	0.214952021	-0.065496988	0.700131874	-0.147888986	0.382382261	-0.097022365	0.567824362	-0.237586706	0.156790412	-0.126821256	0.45447562	-0.010456134	0.9510241	-0.099639738	0.557374484	-0.044723636	0.792675833	0.822507655	4.25E-10	-0.115072981	0.497647745	-0.197794204	0.240604176	0.252545055	0.131551639	0.020622688	0.903572116	-0.040555053	0.811634634	-0.110474424	0.515096608	-0.163115706	0.334734887	-0.178252746	0.291179844	-0.091413616	0.590514085	-0.046967454	0.782518495	-0.137374903	0.417484527	-6.76E-05	0.999683126	-0.04302444	0.800390324
RPS15	blue	-0.085800452	0.613612551	0.144207382	0.394471661	-0.01242551	0.941814074	0.159317954	0.34626112	-0.036579074	0.829816604	-0.204673741	0.224302985	-0.155451024	0.358242424	-0.21260247	0.206472199	-0.139452091	0.410409478	-0.210450783	0.211210609	0.708600999	9.23E-07	0.070268495	0.679410468	-0.023899428	0.888340149	0.474279477	0.003020934	-0.109853636	0.517475188	-0.092392608	0.586525029	-0.2187191	0.193406995	-0.165446142	0.327780517	-0.156692894	0.354367723	0.033554877	0.843705252	-0.042636115	0.802155998	0.240338801	0.151901653	-0.171262436	0.310818411	0.031427723	0.853502401
PPIA	blue	-0.177632472	0.292889425	-0.168304184	0.319375098	-0.20041594	0.234300359	-0.074255866	0.662269547	0.106739828	0.529487351	0.12238796	0.470525098	-0.134374639	0.427823975	-0.241610815	0.149679974	-0.195935909	0.245140913	-0.029662626	0.861648514	0.567703455	0.000247725	0.041304955	0.808215929	0.383587636	0.019096847	0.370863868	0.023839214	0.030904248	0.855916777	0.261131589	0.11849801	0.093441737	0.582263506	-0.233643252	0.163992862	0.052846231	0.756077968	0.050876902	0.764906512	0.014111793	0.933933835	0.269428487	0.106831583	-0.059825097	0.725042915	0.114637771	0.499286117
PSMB3	blue	-0.09954152	0.557764997	-0.099256962	0.558897111	-0.228681204	0.173390527	-0.361618445	0.027866119	-0.076544058	0.652508262	-0.199070407	0.237521493	-0.221390115	0.187887893	0.008051148	0.962279677	0.185563697	0.271513951	0.013466754	0.936947501	0.360007419	0.028622111	0.119493485	0.481162922	0.288406488	0.083434984	-0.064002664	0.706666335	0.122330951	0.470733413	0.148445155	0.380575038	-0.1591665	0.34672574	0.080862456	0.634241515	-0.061711047	0.716727387	0.097054854	0.567694105	0.014102417	0.933977634	0.057229313	0.736538975	0.048378294	0.776149882	0.021150331	0.901116925
GGNBP1	blue	-0.100010109	0.555903039	-0.062501168	0.713253045	-0.211440572	0.209021658	0.235977614	0.159701083	0.107431622	0.526806946	0.113265472	0.504470085	0.236413024	0.158909647	-0.117608549	0.488157183	-0.155184096	0.359078567	-0.221195199	0.188286845	0.323388754	0.050890548	-0.115854415	0.494712885	-0.229531959	0.171752537	-0.121833989	0.472551398	-0.168781768	0.317983812	-0.168043803	0.320135235	-0.013454046	0.937006884	0.225008345	0.18059018	-0.038221669	0.822293953	-0.125493332	0.459251775	-0.207918197	0.216883521	0.076599838	0.652271008	0.161283798	0.340264903	-0.102380951	0.546527159
DNTTIP2	blue	-0.070404009	0.67882525	-0.215491012	0.200227898	-0.143442223	0.397011695	-0.036980181	0.827978235	-0.115203053	0.497158616	-0.048774586	0.774363565	-0.084232656	0.620131525	0.107489664	0.526582357	-0.046078553	0.786538241	0.014299239	0.933058242	0.64345362	1.74E-05	-0.076676904	0.651943274	-0.258309977	0.122675628	-0.220133193	0.19047105	-0.228416814	0.173901832	0.037708992	0.824640234	-0.046827034	0.783153127	-0.09671411	0.569060952	-0.195091259	0.247221845	-0.052579508	0.75727194	-0.086412793	0.611074284	-0.137429895	0.417296339	-0.060693769	0.721208847	0.010008697	0.953117507
KIAA1804	blue	-0.220299108	0.190128645	-0.013917283	0.934842506	-0.068938309	0.685164652	-0.206314272	0.220530006	-0.109279122	0.519681301	-0.278291468	0.095353402	-0.133963314	0.429252499	-0.180205332	0.285840167	-0.01119014	0.947590634	-0.155204828	0.359013582	0.420860483	0.009490907	-0.192536404	0.253587992	-0.175832568	0.297886668	-0.029792972	0.861046461	-0.187923077	0.265357738	-0.194796508	0.247950787	0.192860817	0.252773633	0.005464995	0.974391107	-0.028719949	0.866004896	-0.05640182	0.740215755	-0.06166435	0.716932899	-0.154432219	0.361440102	-0.134047365	0.428960376	-0.277634409	0.096170474
MLKL	blue	0.075253406	0.658007236	-0.00265096	0.987576075	0.255712545	0.126617701	-0.018289277	0.914440061	0.331927066	0.044745299	-0.107105027	0.528071537	-0.087645835	0.605976657	0.089518113	0.598271338	-0.094616684	0.577507402	-0.103453527	0.542310243	-0.310997689	0.060991519	-0.140584206	0.406582288	0.05745102	0.735554845	-0.102040628	0.5478684	0.451376461	0.005045286	0.182643453	0.279262135	-0.029639444	0.861755596	0.309781634	0.062062786	-0.124697217	0.462128007	-0.149977573	0.375621614	-0.178687073	0.289986594	-0.11829071	0.485619912	0.068923733	0.685227804	-0.029396629	0.862877358
SDPR	blue	0.230460807	0.16997687	0.015309477	0.928340601	-0.140905755	0.405498999	0.214226648	0.202944706	0.187314943	0.26693564	-0.203650363	0.226678822	-0.092742382	0.585102724	0.068528979	0.68693889	0.112819205	0.506161725	0.311376328	0.06066097	0.445994646	0.005663461	-0.247438647	0.139803707	-0.138690464	0.412995684	-0.180873873	0.284026567	0.228052787	0.17460759	-0.123488276	0.466514033	0.011314989	0.947006722	-0.084506895	0.618989144	-0.210539462	0.211013848	-0.131106591	0.439246693	-0.167439112	0.321904889	-0.254620015	0.128303697	-0.111902471	0.509645666	-0.230269733	0.170341065
HBB /// HBD	blue	-0.086582021	0.610373588	0.069248977	0.683819168	0.373798553	0.022666792	-0.223246226	0.184118682	0.194305813	0.249167503	-0.288268416	0.083589507	0.035029273	0.836927997	-0.075483129	0.657027166	0.237500864	0.156944713	-0.11197392	0.509373701	0.286199667	0.085931355	0.201595876	0.231500121	0.106338783	0.531044261	0.217630563	0.195688566	-0.067524015	0.691301884	-0.005016051	0.976494244	-0.096398339	0.570328963	-0.108279681	0.523530144	-0.001084425	0.994917596	0.012368379	0.942081157	-0.03134926	0.853864208	0.181507776	0.282313829	-0.24062539	0.151399018	0.077957549	0.646506581
KDM3A	blue	0.173275043	0.305080494	-0.18392994	0.275831208	-0.227429007	0.17582169	-0.004634438	0.978282083	0.029205347	0.863761237	0.040510425	0.811838196	0.066326777	0.696512438	-0.180818814	0.284175648	-0.041797095	0.805974225	0.417054665	0.010229328	0.338702672	0.040307117	-0.063513285	0.708810845	-0.057838268	0.733836897	0.171983908	0.308753726	0.492529342	0.001956568	0.018586575	0.913054494	-0.106188841	0.531626927	-0.175991624	0.297442883	0.039637703	0.815821383	-0.27749145	0.096348955	-0.146485102	0.386966374	-0.159948038	0.344332271	-0.176005606	0.297403894	-0.217408502	0.196156313
ARHGEF18	blue	-0.140353069	0.407362003	0.036208739	0.831514726	0.238424378	0.155290471	-0.314659449	0.057853977	-0.041788018	0.806015553	0.008855837	0.958512742	0.158640222	0.348343163	-0.024536716	0.885382109	-0.023619159	0.889641516	-0.030845218	0.856189118	0.471591737	0.003214169	-0.26059221	0.119288239	-0.140555743	0.406678261	0.175493118	0.298835185	-0.027680567	0.870812691	-0.113160759	0.504866762	-0.30319268	0.068128564	-0.115995518	0.494183882	0.174102082	0.302742236	-0.059847651	0.724943284	0.053557447	0.752896975	-0.12200433	0.471927842	-0.002349192	0.988990244	0.084052892	0.620880835
SHFM1	blue	0.008701148	0.959236812	0.20792304	0.216872574	0.063362366	0.709472636	0.004365465	0.979542274	0.014072659	0.934116645	-0.110422849	0.515294011	-0.159369098	0.346104312	-0.101194698	0.551209016	-0.132631233	0.433896944	-0.124608579	0.462448834	0.818615892	6.01E-10	0.131488113	0.437904599	0.110237343	0.516004353	0.474769435	0.002986822	0.024373613	0.886139023	-0.009394423	0.95599199	-0.122256777	0.471004521	-0.216080021	0.198970973	0.038328192	0.821806636	-0.022708898	0.893870072	0.060421404	0.722410273	-0.024842642	0.883962664	-0.24217536	0.148701581	-0.091933683	0.588393503
RPL4	blue	0.163425879	0.333804075	0.237710241	0.156568551	-0.055637728	0.743615877	0.053830256	0.751677871	0.00261531	0.98774314	-0.136987911	0.418810203	-0.168010021	0.32023394	-0.027688039	0.870778112	-0.180190879	0.285879456	0.031369975	0.853768685	0.635484197	2.38E-05	-0.077293268	0.649324408	0.034601855	0.838891515	0.463252795	0.003883852	-0.020631428	0.903531445	-0.007886853	0.963048881	-0.141108174	0.4048179	0.002302653	0.989208339	-0.067545862	0.691206932	-0.095209598	0.575113986	0.336225502	0.041886368	-0.107260292	0.527470157	0.153424719	0.364619064	0.23314253	0.164924173
MED12	blue	0.098300357	0.562710775	0.048405597	0.776026776	-0.106376719	0.530896895	-0.001826124	0.99144156	-0.220110379	0.190518166	0.034068905	0.841341172	-0.171466361	0.310233944	-0.093371947	0.582546559	0.072540743	0.669622421	-0.014495944	0.932139479	0.363901167	0.026823178	-0.066601421	0.695315926	-0.360684277	0.028302456	-0.329580605	0.046371131	-0.035720083	0.833756547	-0.10592699	0.532645203	0.116504893	0.492276625	0.235462077	0.160641846	-0.189549349	0.261168346	0.176279747	0.296640067	-0.021944937	0.897421234	-0.184091624	0.275401966	0.301211246	0.070041017	0.10046803	0.554086283
CDK1	blue	-0.243836938	0.145849069	-0.214246923	0.202900938	-0.025148524	0.882543775	-0.192769568	0.253002513	0.052108269	0.759382765	0.061274857	0.718647822	-0.082830974	0.62598408	-0.065889025	0.698421043	0.027056512	0.873701545	0.069863987	0.681158438	0.475656682	0.002925904	-0.307784715	0.063854183	-0.116915238	0.490742917	-0.280955513	0.092094958	-0.017318352	0.918966803	-0.223121075	0.18437113	-0.036224588	0.831442037	-0.055599854	0.743784534	-0.284291877	0.088135627	-0.023284222	0.891197102	-0.250496124	0.134818248	-0.16204824	0.337950498	-0.096954143	0.568097933	-0.233852709	0.163604412
FAM117A	blue	-0.173624546	0.304090961	0.114524115	0.499714431	-0.097642997	0.565338391	-0.040065029	0.81387045	-0.044646828	0.793024136	-0.054703886	0.74777786	-0.108318538	0.523380243	0.009010399	0.957789304	-0.138236255	0.414542397	-0.092886099	0.584518763	0.510554371	0.001243837	-0.012608378	0.940959232	0.399195523	0.014381667	0.301088712	0.070160655	-0.096924852	0.568215411	-0.00924193	0.956705662	0.021842861	0.897895868	-0.105879358	0.532830535	-0.028668127	0.866244493	-0.153812954	0.363392096	0.106325764	0.53109484	-0.125487971	0.459271109	-0.144250423	0.394329062	0.013019773	0.939036338
PRPF19	blue	-0.075106948	0.658632364	-0.163410558	0.333850014	-0.058058614	0.732859942	-0.021074854	0.901468073	0.036883911	0.82841938	-0.159140767	0.346804718	0.098631424	0.561389564	0.123240971	0.46741397	-0.128262706	0.4493216	-0.176698353	0.295476149	0.348831905	0.034344045	-0.248886894	0.137425581	-0.205044833	0.223445691	0.365606106	0.026065421	0.004177152	0.980424582	0.156424838	0.355201921	-0.259472074	0.120941926	-0.003124083	0.985358968	-0.147014006	0.385235588	-0.078459581	0.644380216	-0.012990888	0.939171337	-0.176224127	0.296794938	0.078669908	0.643490195	0.060063938	0.723988081
VDAC2	blue	0.165082865	0.328858646	0.062570456	0.712948643	-0.146735993	0.386144795	-0.054742305	0.747606492	0.026878514	0.874525824	-0.112096221	0.508908345	-0.030408971	0.858202282	-0.048665856	0.774853563	0.008694694	0.959267024	0.072524785	0.669690978	0.785628926	8.44E-09	0.097760406	0.56486867	0.146949787	0.385445498	0.303285311	0.068040172	0.441484318	0.006230793	0.007192799	0.966298692	-0.161470068	0.339700063	-0.14331247	0.397443359	0.005153875	0.97584857	-0.156899873	0.35372441	-0.096165628	0.571264261	0.008247521	0.961360331	-0.09928473	0.558786591	-0.015398071	0.927926994
MMADHC	blue	0.198503427	0.238887728	0.117094234	0.49007467	-0.072790235	0.668550922	0.178170855	0.291405181	-0.052472242	0.757752266	-0.12927376	0.445725502	-0.026142445	0.877935808	-0.075291786	0.657843455	-0.172168257	0.308227555	-0.011306178	0.94704793	0.476288154	0.00288321	-0.09124329	0.59120932	0.198384693	0.239174508	0.180722642	0.28443617	0.260552527	0.119346533	-0.003314436	0.984466984	-0.040894934	0.810084729	-0.169543747	0.315771913	0.009605665	0.955003424	-0.093320225	0.582756373	-0.056885595	0.738065515	-0.190938264	0.257625218	-0.077485926	0.648506672	-0.02573386	0.879829599
FAM125A	blue	-0.046304019	0.785518129	-0.07219644	0.671102163	-0.199843113	0.23566804	-0.139723042	0.409491654	-0.206266539	0.220639165	-0.245273714	0.143414953	0.012361432	0.942113632	-0.345996913	0.035935264	-0.304861753	0.066549667	-0.304134077	0.067234447	0.334480242	0.043028791	-0.130890649	0.440007319	-0.114747727	0.49887192	0.068261897	0.688097445	-0.031421241	0.85353229	-0.140223702	0.407798779	-0.194591343	0.248459026	-0.247518185	0.139672319	-0.219182885	0.192440601	0.00355949	0.983318698	-0.152552036	0.367386102	0.046110575	0.786393338	-0.0151587	0.929044554	-0.246322041	0.141657827
BUD31	blue	0.018517988	0.913374126	-0.023505938	0.890167318	-0.052391324	0.758114668	-0.086116344	0.612302563	-0.172289053	0.307883087	-0.021986711	0.897227002	-0.074361539	0.661817528	-0.119039766	0.48284171	0.407524429	0.012295961	-0.143877401	0.395565916	0.577766825	0.000180705	-0.106866916	0.528994443	-0.136222438	0.421439362	-0.23527773	0.160979218	-0.113612246	0.503157561	-0.112406157	0.507729983	0.190147308	0.259639021	-0.028153392	0.868625	-0.062665829	0.712529708	-0.085953549	0.612977517	0.031186803	0.854613412	-0.186023286	0.270307493	0.088360562	0.6030302	0.035415426	0.835154887
NACA2	blue	0.109512757	0.518783591	0.247627414	0.139492033	-0.064619617	0.703965951	-0.166660639	0.324192089	-0.09478807	0.576815108	-0.079940066	0.63812582	-0.02792113	0.869699521	-0.179398533	0.288038771	0.095961428	0.572085542	-0.140168196	0.407986266	0.756086335	6.25E-08	-0.151306553	0.371356781	-0.001597268	0.992514099	0.376363643	0.021681645	-0.156355298	0.355418526	-0.131718138	0.437096525	0.21945444	0.191876338	-0.23885292	0.154527161	-0.163960378	0.332203827	-0.060600238	0.721621345	0.149350435	0.377644169	-0.126225559	0.456614847	-0.094361608	0.578538443	-0.03213916	0.850223215
KCNS3	blue	-0.171068906	0.311373729	-0.061856373	0.716087933	-0.1525513	0.367388439	-0.026510745	0.876229314	-0.100807207	0.552742425	0.054057682	0.750662021	-0.043209232	0.799550436	0.173497715	0.304449818	-0.059179551	0.727896454	-0.232665674	0.16581463	0.409736629	0.011787171	0.042072463	0.804720582	-0.041530526	0.807188259	0.224618412	0.18136682	-0.160018861	0.344115872	0.032231307	0.849798669	-0.272563463	0.102657717	0.20871233	0.215093525	-0.060349177	0.722728983	-0.011514645	0.946072991	0.443396634	0.005984546	0.036052708	0.832230413	-0.031244439	0.854347597	0.213700116	0.20408363
GUCA1C	blue	-0.225361533	0.179888767	-0.219755047	0.191253065	0.24554806	0.142953578	0.02460507	0.885064928	0.024271023	0.886615166	0.366184493	0.025812412	0.115676209	0.495381399	-0.013414878	0.937189909	0.045494005	0.789184634	-0.060788001	0.720793334	-0.452901163	0.004881126	0.094439949	0.578221693	0.014483876	0.932195843	-0.212629865	0.206412349	-0.028857968	0.865366823	-0.120648178	0.47690423	-0.157079651	0.35316621	0.503999249	0.001470784	-0.026838514	0.874711076	-0.011739419	0.945021877	-0.063928486	0.706991246	0.273159193	0.101878794	0.142323945	0.400740869	0.07166172	0.67340269
CLIC1	blue	-0.165795119	0.326746893	0.00945159	0.955724452	0.053402403	0.753590087	-0.126959804	0.45397885	0.133395727	0.431228063	-0.036330558	0.830956059	0.15580009	0.357150754	-0.124711005	0.462078111	-0.132670039	0.433761251	-0.168043762	0.320135357	0.625719215	3.45E-05	-0.092147737	0.587521675	0.181475361	0.282401248	0.320097395	0.053432676	0.10048855	0.554004935	-0.062228615	0.714450886	-0.017008457	0.920412165	-0.2243121	0.181978571	0.147995203	0.382036729	0.03534586	0.835474255	-0.07049355	0.678438671	0.333225296	0.043865721	0.050248985	0.76772769	0.175844368	0.29785373
C14orf4	blue	-0.163249235	0.334333978	-0.012754489	0.940276259	0.102024255	0.547932968	-0.191679261	0.255748039	0.004909452	0.976993644	-0.219552221	0.191673444	-0.057252991	0.736433851	-0.163110956	0.334749153	-0.131968404	0.436218275	-0.08541922	0.615195071	0.717132607	5.92E-07	0.018137297	0.915148468	0.048767097	0.774397312	0.469789896	0.003349662	-0.194253296	0.249297957	0.006077726	0.971520963	-0.143520694	0.396750769	-0.227809794	0.175079828	-0.006269275	0.970623782	-0.013563094	0.936497339	-0.019269902	0.909870787	0.071967417	0.672087128	-0.044964152	0.791585419	0.119325192	0.481785262
MRFAP1L1	blue	-0.103728523	0.54123158	0.050524364	0.76649007	-0.148833208	0.379317075	-0.14192944	0.402061229	-0.053830922	0.751674893	-0.05971559	0.72552672	-0.078479992	0.64429382	-0.240331066	0.151915235	0.289755107	0.0819373	0.110897492	0.513478717	0.680682962	3.56E-06	-0.119909415	0.479626627	0.093648243	0.581426317	0.113091946	0.505127521	-0.036298953	0.831100992	0.141301712	0.404167296	0.047310787	0.780967369	-0.200269274	0.234650026	-0.16137061	0.340001585	-0.102877919	0.544571359	-0.020668564	0.903358615	-0.051564476	0.761820719	-0.116922874	0.490714401	-0.053495765	0.753172696
TMEM147	blue	-0.065340188	0.70081655	-0.062028713	0.715329861	-0.212987908	0.205631253	0.09823843	0.562958071	-0.306463923	0.065061304	-0.176046937	0.297288654	-0.009355266	0.956175242	-0.270152195	0.105856818	-0.1092373	0.519842077	-0.169857985	0.314862551	0.364477361	0.026565081	-0.237513155	0.156922614	-0.321175751	0.052588862	0.231429164	0.168139726	-0.362330795	0.027537129	0.204441243	0.224841242	0.067584704	0.691038125	0.012651704	0.940756705	-0.02189132	0.897670539	0.101013532	0.551925691	-0.004813524	0.977443057	-0.038419798	0.821387618	0.029078424	0.864347813	0.205954038	0.221354735
EIF2B2	blue	0.116367048	0.492792387	0.326020942	0.048928037	-0.192657669	0.25328338	-0.069738543	0.681700843	0.307270104	0.064322385	-0.122770613	0.469128124	-0.180648028	0.284638399	0.072726398	0.668825024	0.267721818	0.10915722	-0.12339265	0.466861904	0.328813559	0.046912803	0.132632185	0.433893613	-0.002313283	0.989158525	0.325601494	0.049236635	-0.058303686	0.731773849	0.133503839	0.430851376	-0.208642194	0.2152512	0.155996182	0.356538373	0.292070284	0.079414943	0.218903075	0.193023237	-0.161383946	0.339961146	-0.159977597	0.344241946	-0.080769469	0.634632663	-0.12853908	0.448337037
CXCR4	blue	-0.069001243	0.684892012	-0.093772449	0.580923037	-0.209235521	0.213919815	0.090078529	0.595973261	-0.179915787	0.286627954	0.162967999	0.335178707	-0.255826094	0.126443423	-0.211867588	0.208082168	-0.226834174	0.176985049	-0.079135096	0.641523444	0.354180786	0.03149864	-0.228592446	0.173562056	-0.110955078	0.513258693	-0.249279972	0.136785297	0.017048962	0.920223232	-0.01045921	0.951009709	-0.16925328	0.316613949	-0.182606999	0.279359757	-0.19274964	0.253052519	-0.099628212	0.557420304	-0.114553085	0.499605236	-0.144561272	0.39330007	-0.125171919	0.460411828	-0.234837951	0.161786117
TTTY11	blue	-0.229078989	0.172623273	-0.189969433	0.260093327	0.23214684	0.166787397	-0.053244456	0.754296372	-0.102624189	0.54556949	-0.224166528	0.182269811	0.075831894	0.65554031	-0.155253446	0.358861218	-0.133872213	0.42956925	-0.189001318	0.262575197	0.411638707	0.011364088	-0.247780721	0.139239285	-0.194969158	0.247523636	-0.030693872	0.856887439	-0.085659215	0.614198636	-0.18431248	0.274816339	0.251393985	0.133379488	-0.124157862	0.464082057	0.053876464	0.751471437	0.031167501	0.854702437	-0.199807183	0.235754006	-0.175082067	0.299986352	0.143506549	0.396797793	-0.01192841	0.944138166
RAD51C	blue	-0.010499578	0.950820857	-0.154610229	0.360880159	-0.21246297	0.206777146	-0.114467884	0.499926405	-0.014196647	0.933537455	0.024389897	0.886063451	0.347267852	0.035214637	0.140027918	0.408460307	0.085941178	0.613028823	-0.180880652	0.284008216	0.500522545	0.001605357	0.060449937	0.722284381	0.12682428	0.454464771	-0.093598176	0.581629244	-0.072254623	0.670852016	-0.017444396	0.918379005	0.042931269	0.800813875	-0.060435786	0.722346818	-0.110452815	0.515179312	-0.273121038	0.101928546	-0.055837736	0.742725398	0.408619399	0.012041849	-0.061400082	0.718096315	0.061180395	0.71906394
POMC	blue	-0.211840975	0.208140633	-0.389573488	0.01715505	-0.190900663	0.257720715	-0.31159163	0.060473647	-0.129846528	0.443695271	0.124397355	0.463213845	-0.041274359	0.808355341	-0.005799577	0.972823821	-0.155919181	0.356778766	-0.130176357	0.442528456	0.367501349	0.025243937	0.027282264	0.872656314	0.046738932	0.783551378	-0.073143037	0.667036841	-0.013916268	0.934847248	0.307117253	0.064461972	-0.053631569	0.752565687	-0.15007719	0.375300936	0.07749363	0.64847398	-0.05079426	0.765277648	-0.195209556	0.246929692	-0.053541666	0.752967517	-0.005657882	0.97348755	0.017538398	0.917940661
CDRT4	blue	-0.36980459	0.024274565	-0.148233237	0.381263056	-0.128824942	0.447319907	-0.192128731	0.254613831	-0.136511965	0.420443841	0.00592491	0.972236751	-0.11790385	0.487057987	0.050836467	0.765088093	0.022858767	0.893173665	-0.187777083	0.265735981	0.669729886	5.81E-06	-0.067225327	0.69260052	-0.116764978	0.491304245	-0.178351072	0.290909431	-0.075728944	0.655979072	-0.224681579	0.181240848	-0.059404065	0.72690361	0.103020155	0.544012209	-0.134235444	0.428307101	0.199840611	0.235674025	-0.005132122	0.975950477	-0.103566704	0.541866187	-0.087642674	0.6059897	0.064745984	0.703413284
RPS4X	blue	-0.132362338	0.434837831	-0.065516294	0.70004759	-0.083600433	0.622768476	-0.28758099	0.084362132	0.053394655	0.75362473	0.012067588	0.943487421	-0.009825591	0.953974289	-0.12846059	0.448616533	0.09780331	0.564697068	-0.063195269	0.71020561	0.796767914	3.65E-09	0.087232735	0.607682461	0.127196976	0.453129139	0.297672161	0.073561467	0.026603441	0.875799897	0.040584731	0.81149927	-0.089194068	0.599601893	-0.103543838	0.541955891	-0.005838495	0.972641522	0.04666858	0.783869434	0.000407759	0.998088935	0.084251021	0.620054998	0.083713379	0.622297048	0.197339954	0.241707897
PTPN6	blue	-0.244416524	0.144863548	-0.065238306	0.70126155	-0.082167363	0.628762818	-0.022393889	0.895334103	0.156160543	0.356025577	0.241070322	0.150621075	-0.054712758	0.747738286	-0.049185144	0.772514146	-0.057511844	0.735284928	-0.146198913	0.387904791	-0.302273886	0.069010201	0.024505409	0.885527386	-0.15321428	0.365285166	-0.175234318	0.299559636	-0.199538869	0.236396643	0.422296843	0.009224285	0.18573893	0.271053534	0.098483002	0.561981702	0.332908424	0.04407911	0.262545223	0.116445565	0.109298944	0.519605108	0.192393476	0.253947332	-0.054757113	0.747540446	0.25599039	0.126191572
SNX2	blue	-0.132389687	0.434742084	-0.151020834	0.372271252	-0.208681367	0.215163123	-0.09388135	0.580481934	0.029075109	0.864363133	-0.001396847	0.993453387	-0.094045018	0.57981928	-0.118220699	0.485880003	-0.045742092	0.788061198	0.025991663	0.878634607	0.675166908	4.56E-06	-0.136907644	0.419085461	-0.113529385	0.503471031	-0.102158228	0.547404753	0.307554411	0.064063384	-0.063237333	0.710021075	0.05042912	0.766918055	-0.132467991	0.434468009	0.0295139	0.862335555	0.088341438	0.603108961	0.044002298	0.795948442	-0.127090011	0.453512254	-0.000528835	0.997521484	0.093920843	0.580322005
NDUFB2	blue	0.133405266	0.431194821	0.259519262	0.120871917	-0.051284228	0.763078021	-0.088318002	0.603205483	-0.021289354	0.900470181	-0.284149489	0.088301875	-0.168296289	0.319398129	-0.073250959	0.666573944	-0.130339611	0.441951548	-0.132040144	0.435966699	0.735569539	2.14E-07	-0.047060194	0.782099424	-0.089822197	0.597023916	0.281356383	0.091612142	-0.150608453	0.373593463	-0.08634554	0.611352844	-0.085973244	0.612895848	-0.121354216	0.474310006	-0.159531294	0.345607295	0.063713374	0.707933768	-0.188847391	0.262971242	-0.014990097	0.929831798	0.055075363	0.746121399	0.035633997	0.83415162
STT3A	blue	0.114479902	0.499881099	-0.073893731	0.663819489	-0.109275609	0.519694805	0.013671051	0.935992919	-0.194563654	0.24852767	-0.262540544	0.116452314	-0.238546929	0.155071907	-0.196956024	0.242643408	-0.262411713	0.116638257	0.116102016	0.493784809	0.379909159	0.02037884	-0.06448768	0.704543138	-0.129867569	0.443620785	0.015660244	0.926703135	0.281082534	0.09194176	0.112167865	0.508635835	0.052405103	0.758052951	-0.156719028	0.354286457	-0.15833204	0.349292435	-0.229778458	0.171280019	-0.146743824	0.386119167	-0.137952893	0.415508983	0.102421737	0.546366522	-0.239887186	0.152696183
TMEM168	blue	-0.075150173	0.658447843	0.222757801	0.185105296	0.009748389	0.954335545	-0.15928005	0.346377365	0.115497839	0.496050992	-0.166463762	0.324772128	-0.148594404	0.380090925	0.063157471	0.710371452	0.218718696	0.193407838	-0.156012517	0.35648739	0.668604918	6.10E-06	-0.13369847	0.430173699	0.175405401	0.299080604	0.104575378	0.537916273	-0.122822145	0.468940158	-0.071328982	0.67483571	0.298908135	0.072316614	-0.130581682	0.44109687	-0.260544781	0.119357914	-0.127592196	0.451715107	-0.000324156	0.998480762	-0.080577181	0.635441823	-0.018496359	0.913474923	-0.110171017	0.516258448
KRTAP22-2	blue	-1.66E-05	0.999922055	0.1673641	0.322124837	0.073100021	0.667221382	-0.173789673	0.303624154	-0.135282016	0.424682053	-0.201590967	0.231511726	-0.260627679	0.119236153	-0.215328697	0.200575246	-0.028211106	0.868358033	0.22326952	0.184071721	0.171529709	0.310052524	-0.237810603	0.156388476	0.056021823	0.741906096	0.092411178	0.586449481	0.062323546	0.714033597	-0.118870629	0.483468307	-0.010683362	0.949961097	-0.054880689	0.746989332	0.24034465	0.151891383	-0.157957283	0.350448884	-0.019689529	0.907916376	-0.131656566	0.437312745	-0.18899101	0.262601706	-0.020891296	0.902322136
BAT3	blue	-0.148880341	0.379164449	-0.048143629	0.777208189	-0.184319376	0.274798067	-0.15412314	0.362413566	0.055224275	0.745457694	0.016608323	0.92227877	-0.142223376	0.401077224	-0.150141754	0.375093181	0.200528912	0.234031265	-0.112157368	0.508675757	0.769315052	2.64E-08	-0.120503994	0.477434921	-0.11527594	0.496884633	-0.077045106	0.650378325	-0.11258635	0.507045526	-0.197692015	0.240852174	0.040539808	0.81170417	-0.016735031	0.921687637	-0.004449868	0.979146821	0.231038171	0.168879785	0.018934396	0.911433783	-0.056220845	0.741020637	0.119054992	0.482785324	0.219780184	0.191201011
LOC286052	blue	0.061827731	0.716213946	-0.01093527	0.948782738	-0.225700937	0.179216557	-0.013139715	0.938475786	-0.017090162	0.920031067	-0.164322803	0.331121457	0.013273103	0.937852426	-0.094767358	0.57689875	-0.166790317	0.323810389	-0.09741065	0.566268486	0.47088931	0.00326641	-0.004415059	0.979309913	-0.060851351	0.720514041	0.402718549	0.013465662	-0.118199119	0.485960186	-0.209598877	0.213107279	-0.241840803	0.149280824	-0.075171444	0.658357046	-0.084098063	0.620692513	-0.1203078	0.478157542	-0.175302097	0.299369797	-0.075466343	0.657098762	-0.110070326	0.516644312	-0.308173151	0.063502563
TMEM14A	blue	0.025367784	0.881526921	0.090259265	0.595232943	0.261830871	0.117479364	-0.098458436	0.562079742	-0.154119041	0.362426486	0.064209686	0.705759808	0.219556069	0.191665464	0.308976596	0.062780124	0.049249584	0.772223978	0.035452057	0.834986729	-0.302631468	0.068666021	-0.040225671	0.813137332	-0.161756423	0.338832852	-0.187658482	0.266043514	-0.258418	0.122513691	-0.091308554	0.590942883	0.231077524	0.168805193	0.077870033	0.646877542	0.049993765	0.768875215	-0.060359629	0.722682861	0.169981162	0.314506545	0.28444575	0.087956241	0.21398671	0.203463158	0.244275782	0.145102415
C17orf62	blue	0.069240633	0.683855293	0.08396289	0.621256129	-0.117412972	0.488885886	0.238479498	0.15519214	0.247414633	0.139843393	0.170378423	0.313360101	-0.202103869	0.230301576	-0.018354115	0.914137861	0.103449678	0.542325349	-0.118335098	0.485455051	0.301859169	0.069411071	0.029121594	0.864148293	0.155863047	0.356954073	0.243598368	0.146256151	-0.121359738	0.474289747	0.082609085	0.626912632	-0.202608721	0.229114629	-0.254183592	0.12898183	0.130087547	0.44284247	0.073978551	0.663456332	0.027670247	0.870860451	0.277989207	0.09572861	0.213477816	0.204565815	0.327637278	0.047753345
ATP6V1F	blue	0.103785364	0.541008753	0.192356365	0.254040689	0.017622463	0.917548671	0.153387517	0.364736768	0.147412754	0.383933722	0.040310076	0.812752201	-0.302335411	0.068950885	-0.09047354	0.594355768	-0.092466998	0.586222408	-0.18980426	0.260515664	0.096847653	0.568525083	0.022514917	0.894771574	0.011818859	0.944650415	0.199143095	0.237346722	-0.169402752	0.316180467	0.07894881	0.642310745	-0.139697949	0.409576604	-0.140787444	0.405897395	-0.100661733	0.553318621	0.07617502	0.654078762	-0.094815145	0.576705775	0.135683699	0.423295296	-0.008020662	0.962422407	0.176829797	0.295111278
NDUFB8 /// SEC31B	blue	-0.199535581	0.236404526	-0.248655672	0.13780325	-0.124065076	0.464418658	-0.189057444	0.262430886	-0.152563885	0.367348447	-0.17131738	0.310660867	-0.244622755	0.144514057	0.019013147	0.911066884	-0.217821844	0.195286281	-0.164668933	0.330089787	0.417168918	0.010206468	-0.181834781	0.281432921	-0.305045731	0.066377407	-0.382395214	0.019504821	-0.286320089	0.085793662	-0.045238571	0.790341779	0.04147265	0.807451904	-0.053855258	0.751566171	-0.012259125	0.942591923	0.167001211	0.323190227	-0.040115449	0.813640336	0.115906931	0.494515966	0.27780626	0.095956257	0.282848585	0.089831986
C2CD4B	blue	-0.047244083	0.781268662	0.044066001	0.795659295	0.030810211	0.856350631	-0.038425437	0.821361822	-0.10795928	0.524766958	-0.064798575	0.703183322	-0.034001776	0.841649832	0.446714183	0.005577206	-0.053387044	0.753658758	-0.07015557	0.679898279	0.247993686	0.138888741	-0.10410752	0.539746659	-0.123700462	0.465742631	-0.092167745	0.587440212	-0.052657344	0.756923454	0.299980507	0.071249957	-0.074747225	0.660168739	-0.161602892	0.339297643	0.148565148	0.380185791	-0.119700463	0.480398101	0.367694269	0.025161532	0.008421064	0.960547911	-0.131086805	0.439316354	0.142218486	0.401093585
ACAA2	blue	-0.100790424	0.552808886	0.027009379	0.873919795	-0.120211778	0.478511417	-0.162247809	0.337347884	-0.13137205	0.438312638	0.300871503	0.070373122	0.210060291	0.21207854	-0.160105334	0.343851772	0.014079016	0.934086947	-0.013937332	0.93474884	0.611349839	5.83E-05	-0.014609483	0.931609208	-0.104553639	0.538001256	0.005194812	0.975656796	-0.028402645	0.867472132	-0.156042603	0.356393497	-0.013538163	0.93661383	-0.062763965	0.712098725	-0.190226446	0.259437064	-0.068147704	0.688593007	-0.031155494	0.854757816	-0.061753468	0.716540707	-0.167881677	0.320609108	-0.066205347	0.697041692
HIST2H3A /// HIST2H3C	blue	-0.127347308	0.452590996	0.080939414	0.63391787	0.099139871	0.559363269	-0.159075735	0.347004363	0.131846994	0.436644214	-0.03854631	0.82080901	-0.06029262	0.722978577	0.39362247	0.015937757	-0.256416515	0.125540106	0.116195535	0.493434507	0.309368396	0.062430192	-0.07747155	0.648567676	0.026098318	0.878140304	0.276040247	0.098175123	-0.167389532	0.322050256	0.015029188	0.929649269	-0.095072722	0.575666114	-0.170692854	0.312454562	-0.032197135	0.849956104	-0.082365678	0.627931883	-0.118272752	0.48568662	0.137479014	0.41712829	-0.170541632	0.312889865	0.042959571	0.800685206
PCGF1	blue	-0.183558701	0.276818427	-0.148744144	0.379605579	-0.075246991	0.658034613	-0.233544977	0.164175349	-0.01066387	0.950052281	0.088645815	0.601855972	0.025911708	0.879005194	-0.166087567	0.325882265	0.189841205	0.26042116	-0.2221287	0.186381575	0.440145339	0.006408358	0.119401089	0.481504546	0.146082782	0.388285959	0.060989496	0.719905116	-0.165557187	0.327451397	0.108589673	0.52233487	0.134832186	0.426238037	-0.077199241	0.649723653	0.06387012	0.707246937	-0.159233681	0.3465196	-0.237116554	0.157636859	0.146843967	0.385791532	0.236362308	0.159001686	0.222664881	0.185293416
PROP1	blue	-0.0960104	0.57188853	-0.234414232	0.162566307	0.011109934	0.947965772	-0.196559274	0.243612713	-0.200975453	0.23296967	-0.073263264	0.666521171	0.111101052	0.51270117	-0.145464616	0.390318607	-0.151610856	0.370384301	0.07658929	0.65231587	-0.385938894	0.018313267	0.13426131	0.428217303	-0.111260487	0.512092577	-0.355159958	0.030999313	0.009354685	0.956177959	-0.061583734	0.717287738	0.154359913	0.361667693	0.143935903	0.395371788	0.017574517	0.917772238	0.23955811	0.15327703	0.207360708	0.218146224	-0.026432935	0.876589796	-0.224777658	0.18104936	0.111104456	0.512688174
STX19	blue	-0.29974239	0.071485733	-0.261775117	0.117560338	-0.01144708	0.946388962	-0.002130344	0.990015848	-0.129377018	0.44535912	-0.134513407	0.427342636	-0.103479299	0.54220911	-0.077949594	0.6465403	-0.101457099	0.550171757	-0.121261497	0.474650263	0.418227014	0.009996825	0.012601008	0.94099368	-0.052195276	0.758992903	-0.293022552	0.078395154	-0.19983264	0.235693095	-0.120035376	0.479161879	-0.022337311	0.895597088	-0.085121376	0.616432637	-0.048182054	0.777034871	0.416733409	0.010293837	0.115700921	0.495288669	-0.07645373	0.65289253	-0.292098439	0.079384644	-0.034485494	0.839426232
SLC41A1	blue	-0.217018159	0.196980424	0.024362407	0.886191032	-0.090646196	0.59364938	-0.013783455	0.93546774	-0.124538097	0.462704032	0.255953863	0.126247533	-0.040204394	0.813234425	0.086692174	0.609917677	0.041484994	0.807395674	-0.250758558	0.134396536	0.669328903	5.91E-06	0.014510673	0.932070688	-0.062554303	0.713019602	0.072991915	0.667685236	0.010912356	0.94888992	0.151829997	0.369684917	0.000966828	0.995468736	-0.08419488	0.620288956	0.109076516	0.520460406	0.242983098	0.147309851	0.099536398	0.557785364	0.060782209	0.720818874	0.058693959	0.730045322	0.219902605	0.190947643
ZCCHC5	blue	-0.07389909	0.663796541	-0.05147373	0.762227774	0.22521275	0.180184006	0.053362521	0.753768408	-0.226575412	0.177492835	-0.145245185	0.391041624	-0.149845991	0.376045442	0.002986067	0.986005717	0.029955267	0.860296948	-0.058057861	0.732863282	-0.149936542	0.375753748	-0.069818861	0.681353538	-0.071601655	0.673661292	-0.227558527	0.175569104	0.343154251	0.037590631	0.179160436	0.288689686	-0.056659624	0.739069647	0.094249136	0.578993326	-0.023772874	0.888927739	0.06699126	0.6936188	-0.077571108	0.648145246	0.169892809	0.314761878	0.151677002	0.370173116	0.156689906	0.354377015
IER3	blue	-0.312424958	0.059752928	-0.286433364	0.085664296	-0.072796526	0.668523914	-0.183229282	0.277696364	-0.128077334	0.449982629	-0.175174877	0.299726186	-0.077691945	0.647632673	-0.29619357	0.075072622	-0.029376551	0.862970128	-0.149908019	0.375845616	0.746284679	1.14E-07	-0.177720536	0.292646314	-0.093413919	0.582376322	0.031254622	0.854300636	-0.160115276	0.343821414	-0.211475001	0.208945801	-0.173934265	0.303215775	-0.123554028	0.46627492	-0.130687262	0.440724381	0.111962938	0.509415498	0.055910986	0.742399356	-0.012254885	0.942611746	-0.046772311	0.783400486	0.039854673	0.814830682
ZFR2	blue	-0.067035983	0.693424201	-0.092782195	0.584940926	-0.134087493	0.428820951	0.148122286	0.381623561	-0.038295479	0.821956282	0.069647378	0.682095126	-0.018119897	0.915229574	0.011812753	0.944678966	0.090949737	0.592408392	0.06404454	0.706482931	0.38777511	0.017720207	-0.136189735	0.421551892	-0.198274905	0.239439889	-0.418916104	0.009862275	-0.08338439	0.623670638	0.245154319	0.143616083	0.177183437	0.294131054	0.119231462	0.482132052	0.056446417	0.740017451	0.175119024	0.299882736	-0.156110092	0.356182933	0.081878323	0.629974688	0.033656591	0.843237349	0.321493608	0.052342181
OR4C11	blue	-0.305708612	0.065759658	-0.533629048	0.000670924	0.109253828	0.519778533	-0.021591246	0.899065983	-0.166277013	0.325322922	-0.317924764	0.055165587	0.154591488	0.360939084	-0.207221779	0.21846168	-0.153643562	0.363927134	-0.225651597	0.179314165	0.260279535	0.119748135	-0.118268473	0.485702515	-0.132621545	0.433930823	-0.126349648	0.456168782	0.194313953	0.249147285	-0.212393292	0.206929579	-0.173509907	0.304415309	0.054387302	0.749190432	-0.066881654	0.694095811	-0.045486181	0.789220068	0.069838651	0.681267975	-0.155012603	0.359616384	-0.14744527	0.383827674	-0.02192106	0.897532254
PKD1L1	blue	-0.114210366	0.500897766	-0.274839428	0.099706103	0.236310884	0.15909505	0.029240976	0.86359659	-0.028145732	0.868660437	-0.00287899	0.986507489	0.193429763	0.251349643	0.127949325	0.450439413	-0.06381372	0.707494046	-0.069049974	0.684680929	-0.320586594	0.053048548	0.203972386	0.22592938	0.182716304	0.279067111	0.002409139	0.988709313	0.150248591	0.37474955	0.113904186	0.502053921	0.033857403	0.842313732	-0.157762406	0.351051163	-0.024107615	0.887373661	0.047532282	0.779967129	0.310628097	0.061315545	0.27285867	0.102271166	0.213829808	0.203802686	0.347299943	0.035196595
HCFC1R1	blue	-0.091255568	0.591159192	-0.048617958	0.775069444	0.072819683	0.668424497	0.008601708	0.959702287	0.042504319	0.802755479	-0.057710809	0.734402206	-0.08360645	0.622743356	-0.073744736	0.664457589	-0.072348644	0.670447869	-0.08974177	0.597353737	0.790487268	5.89E-09	-0.073361097	0.666101666	0.069055078	0.68465882	0.267132556	0.10996902	0.388681329	0.0174335	0.036391312	0.830677466	-0.156172036	0.355989735	-0.24326796	0.146821314	-0.099591757	0.557565237	-0.04591295	0.787287727	0.044425236	0.794029212	-0.051798796	0.760769928	-0.145334088	0.390748597	0.005729412	0.973152488
FAM195A	blue	-0.088180886	0.603770335	-0.219446694	0.191892417	-0.090378082	0.594746475	-0.109603458	0.518435292	-0.052589143	0.757228797	0.07623497	0.653823537	-0.087203566	0.607802989	0.096544681	0.56974115	-0.090557225	0.594013341	0.174764701	0.300877081	0.299653197	0.071574207	-0.162685881	0.336027408	-0.280318241	0.092866522	-0.351138572	0.033092255	-0.14544277	0.390390555	-0.121580691	0.473479435	-0.020305498	0.90504847	0.167669415	0.321230178	-0.012151194	0.943096526	0.178928039	0.289325932	0.022833812	0.893289618	-0.141967484	0.401933794	0.303656107	0.067687251	0.421443407	0.009381921
F8A1 /// F8A2 /// F8A3	blue	0.090926929	0.592501599	0.205259537	0.222950709	0.092076282	0.587812641	-0.136407985	0.420801215	0.304435331	0.066950282	-0.099169339	0.559245937	-0.110466693	0.515126195	-0.194761925	0.248036409	-0.105193159	0.535503924	0.03862231	0.820461463	0.314346996	0.058116588	0.047970121	0.777990939	-0.111708541	0.510384212	0.375048459	0.022182207	-0.277862954	0.095885666	-0.113069321	0.505213275	-0.157226325	0.352711194	-0.19941587	0.236691633	0.070443798	0.678653459	0.320298899	0.053274183	0.095643693	0.573364526	-0.015765374	0.926212419	-0.204254209	0.225274887	0.059073297	0.728366478
GPN2	blue	-0.077155338	0.649910101	-0.17862607	0.290154001	-0.173518559	0.304390825	0.006735842	0.968438623	0.095100563	0.57555379	0.133294939	0.431579396	0.075814761	0.655613322	0.063775031	0.707663569	0.267240735	0.109819645	-0.061622174	0.717118535	-0.325131294	0.049584428	0.017997049	0.915802245	0.028203807	0.868391796	-0.139658095	0.40971155	0.279357962	0.094038517	-0.278494216	0.095102355	-0.232048829	0.166971618	0.103437074	0.542374815	-0.094144541	0.579416499	-0.199151602	0.237326273	-0.036177433	0.831658312	0.0415873	0.806929656	-0.059123638	0.728143776	-0.369278163	0.024493359
NUP107	blue	-0.058781721	0.729656799	0.005357061	0.974896719	0.048197047	0.776967245	0.026607267	0.875782173	-0.05851134	0.730853982	0.120758908	0.476496879	0.184620811	0.274000125	0.339758058	0.039649119	0.02246879	0.894985961	0.024613969	0.885023636	-0.215552117	0.200097246	-0.093240742	0.58307887	-0.090066404	0.596022938	-0.109402059	0.519208834	-0.092268465	0.587030208	-0.062213828	0.714515889	-0.270040987	0.106006166	0.064575144	0.704160489	-0.083696382	0.622367984	0.185633283	0.271331056	-0.196503425	0.243749368	-0.026746228	0.875138504	0.098560696	0.561671704	-0.151499818	0.370738979
SPRR2B	blue	-0.021713709	0.898496451	0.039799517	0.815082501	-0.140736093	0.406070381	0.264057415	0.114279711	-0.072140365	0.671343275	-0.025993591	0.878625669	-0.019727039	0.907741699	-0.154939803	0.359844836	0.077535766	0.648295191	-0.202986648	0.228228823	0.692206237	2.08E-06	-0.060106042	0.723802178	-0.13799376	0.415369502	-0.034639615	0.838718007	-0.260048373	0.120088991	-0.153010692	0.365930275	-0.046251162	0.785757245	-0.102897991	0.544492439	-0.180779221	0.284282881	0.034453107	0.83957507	-0.074697422	0.660381555	-0.207291981	0.218302238	-0.09775788	0.564878773	0.00671214	0.968549628
SRRM2	blue	-0.152773576	0.366682477	-0.025245435	0.882094309	-0.054669876	0.747929571	-0.125388839	0.459628741	0.022038347	0.896986921	-0.099774784	0.556837752	-0.264149656	0.114148586	0.000571659	0.997320778	-0.183691776	0.276464282	-0.264596281	0.113515288	0.559368406	0.000319262	-0.235772638	0.160074649	-0.237599525	0.15676738	-0.014554139	0.931867684	-0.095035711	0.57581545	0.20440501	0.224925205	-0.032204774	0.84992091	0.18465291	0.273915244	-0.286954053	0.085071579	0.17761364	0.292941429	-0.193251402	0.251795478	-0.20069367	0.233639192	0.016087983	0.924706745	-0.045564151	0.788866943
ORC5L	blue	-0.046552691	0.784393433	-0.155384917	0.358449393	-0.077648309	0.647817754	-0.094362779	0.578533706	-0.074673451	0.660483995	-0.176917631	0.294867624	-0.169187831	0.316803872	-0.322355365	0.051678047	0.075016626	0.659017997	-0.180406932	0.285292484	0.69334223	1.97E-06	0.023420888	0.890562319	0.013082491	0.938743219	0.159477677	0.345771546	0.188123927	0.264837952	0.16801257	0.32022649	-0.266560797	0.11076106	-0.017540353	0.917931543	-0.164886654	0.329441875	-0.010781769	0.949500762	-0.159734712	0.34498458	0.163221667	0.334416723	-0.200424951	0.234278889	-0.08892392	0.600712116
GPR98	blue	0.132258098	0.435202881	-0.122370749	0.470587982	-0.051139706	0.763726639	0.046063731	0.786605314	-0.224153038	0.182296816	-0.06580022	0.698808456	-0.00138406	0.993513317	0.357718193	0.029725332	-0.161104454	0.340809287	0.331855672	0.04479408	0.245524157	0.142993733	-0.098933832	0.560183979	-0.259335609	0.121144559	-0.296496528	0.074761034	-0.021963852	0.897333283	-0.047578975	0.779756313	-0.09489981	0.576363946	-0.122850224	0.468837758	-0.183559588	0.276816066	0.065683411	0.69931815	-0.05004971	0.768623633	-0.205304973	0.222846055	0.000401256	0.998119413	0.131453312	0.438026924
FURIN	blue	-0.448563488	0.005360698	-0.135041514	0.425513568	0.227656893	0.175377446	-0.16121911	0.340461196	0.035211808	0.836089749	-0.110425039	0.51528563	-0.115313654	0.496742898	0.051412741	0.762501386	0.119347943	0.481701105	-0.15726636	0.352587058	0.507801002	0.001335094	0.136855203	0.419265349	0.017041002	0.92026036	-0.037094137	0.827456109	-0.229143373	0.172499316	-0.107465617	0.5266754	-0.014712169	0.931129646	0.05691696	0.737926174	0.101926055	0.548320293	0.177617136	0.292931774	0.065230097	0.701297411	0.001030031	0.995172524	-0.113696969	0.502837152	0.18096501	0.283779911
CLDN7	blue	-0.097475255	0.566009798	-0.021576132	0.899136275	-0.12144223	0.473987135	-0.069801787	0.681427364	-0.094024089	0.579903996	-0.108304919	0.523432778	-0.256789014	0.124972677	0.10247544	0.546155044	0.127370832	0.452506815	-0.136770945	0.419554474	0.509894411	0.001265194	-0.033593039	0.843529694	-0.154942617	0.359836004	0.102838304	0.544727143	-0.247457966	0.139771785	-0.00431216	0.979792023	-0.265551389	0.112169866	0.049458431	0.771283769	-0.080816718	0.6344339	-0.163734062	0.33288082	0.031816602	0.851709663	-0.178796976	0.28968515	0.104983756	0.536321029	-0.023274736	0.891241162
ZNF66	blue	0.195759391	0.24557482	0.037742847	0.824485248	0.1927726	0.252994907	-0.045522082	0.789057468	-0.017256044	0.919257391	-0.014626259	0.931530859	0.103501307	0.542122754	-0.111283062	0.512006437	-0.002144891	0.98994767	-0.105302371	0.535078008	-0.314264588	0.058186009	0.149357448	0.377621515	-0.12029813	0.478193174	-0.229903426	0.171040822	0.207246254	0.218406085	0.190450695	0.258865357	0.187224139	0.267171775	0.033016246	0.846183926	-0.296768276	0.074482405	0.014050479	0.934220258	-0.184178883	0.275170492	-0.206812826	0.219392081	-0.232948192	0.165286654	-0.281924395	0.090931351
ATP5J	blue	-0.023013334	0.892455507	0.040300931	0.812793928	-0.151811069	0.369745293	-0.145072024	0.391612731	-0.127444146	0.452244525	-0.189604464	0.261027136	-0.036733698	0.829107817	-0.219245729	0.192309914	-0.215932325	0.199285631	-0.121724112	0.472953849	0.696913739	1.65E-06	-0.007352612	0.965550341	-0.03859131	0.820603221	0.167122365	0.322834293	-0.126013	0.457379484	-0.091087811	0.591844269	0.230205706	0.170463228	-0.142661875	0.399611842	0.014334357	0.932894208	0.025100315	0.882767376	-0.023117289	0.891972558	-0.012540503	0.941276513	-0.014495807	0.932140121	0.150741824	0.373165533
MAPK12	blue	0.084146118	0.620492194	0.288381402	0.083463042	0.054890455	0.746945786	0.178205087	0.291310972	0.125334958	0.459823188	0.068362542	0.687660782	0.149223645	0.378053852	0.307792091	0.063847492	0.060739775	0.721005979	-0.132302288	0.435048105	-0.225034012	0.180539143	0.081853763	0.630077707	0.028406572	0.86745397	0.071684047	0.673306574	-0.342686931	0.03786861	-0.209021303	0.214399849	-0.201756846	0.231119876	0.169295011	0.316492886	-0.111760981	0.51018445	0.059008305	0.728654026	0.301161877	0.0700892	0.080157503	0.637209306	0.27889014	0.094613575	0.189453093	0.261415083
HS3ST6	blue	-0.164468168	0.330687943	-0.264527285	0.113612949	-0.088022368	0.604423635	-0.040690434	0.811017194	-0.029475192	0.862514383	0.083751046	0.62213986	-0.102889519	0.544525747	-0.055460532	0.744405066	-0.094819044	0.576690029	0.057440274	0.735602538	0.113133096	0.504971579	-0.099311044	0.558681864	-0.219447294	0.191891173	-0.304064442	0.067300267	-0.211057739	0.209866434	-0.014961415	0.929965729	-0.35842528	0.029380904	0.19417735	0.249486694	-0.038511255	0.820969323	0.129957097	0.443303933	-0.169924675	0.314669771	0.225812467	0.178996054	-0.001276344	0.994018139	0.224725939	0.18115242
C7orf72	blue	0.154051568	0.362639211	0.043456798	0.798425584	-0.129952403	0.44332054	0.031848171	0.851564161	-0.100100911	0.555542571	-0.131354171	0.438375515	-0.100340274	0.554592861	0.002990339	0.985985698	-0.234504872	0.162399185	0.078910234	0.642473829	0.555498859	0.000358355	-0.087560666	0.606328176	-0.02327309	0.891248811	0.129535668	0.444796515	-0.040376788	0.81244783	0.246351931	0.141607961	0.185809417	0.270868478	-0.314999681	0.057569091	-0.023374422	0.890778137	-0.299935651	0.071294325	0.005899814	0.972354301	0.278505702	0.095088149	-0.064922984	0.702639431	0.16032729	0.34317445
TRBC1	blue	-0.160878417	0.341496156	0.085104588	0.616502424	-0.107935666	0.524858171	-0.100288293	0.554799041	0.028295496	0.867967694	-0.130875779	0.440059724	-0.211504137	0.208881621	0.078955932	0.642280639	-0.22413952	0.182323882	-0.270706113	0.105115314	0.238232263	0.15563355	-0.186366218	0.269409563	-0.015808663	0.926010366	-0.154898941	0.359973102	-0.154882174	0.360025742	-0.290600936	0.081008675	-0.115559192	0.495820623	0.24415388	0.145309538	-0.11845052	0.485026496	0.134452929	0.427552375	0.174188906	0.302497424	-0.048845646	0.774043379	0.244597648	0.144556571	-0.067228619	0.692586204
MRPS28 /// TPD52	blue	-0.317942469	0.055151286	-0.062837155	0.711777351	-0.044126664	0.795383963	0.428098182	0.008211448	-0.091319046	0.590900055	-0.000516597	0.997578837	-0.128933111	0.446935358	-0.210371026	0.211387682	0.014280597	0.933145319	-0.030469502	0.857922894	0.396165749	0.015210922	-0.15658279	0.354710227	-0.035085524	0.836669658	0.15165913	0.37023017	-0.081988677	0.629511889	-0.139865762	0.40900867	-0.163260294	0.334300787	-0.171501164	0.310134265	-0.041695504	0.806436849	0.004702789	0.977961853	-0.074109406	0.662896232	-0.073522392	0.665410249	-0.016376665	0.923359634	0.004507621	0.978876237
HSP90AB1	blue	-0.295239	0.076061018	-0.076442645	0.652939695	-0.068192015	0.688400695	-0.171862154	0.309101546	0.011111012	0.947960728	-0.050475327	0.766710415	-0.291582558	0.07994123	-0.108487223	0.522729751	0.077702258	0.647588935	-0.170027211	0.314373517	0.570277651	0.000228742	0.000128653	0.999397035	0.068299663	0.687933579	-0.004954579	0.976782228	-0.255385333	0.127120916	0.048827212	0.774126435	-0.05265647	0.756927363	-0.189593065	0.261056336	-0.116634651	0.491791375	-0.033288608	0.844930388	-0.080958206	0.633838847	0.21016131	0.211853774	-0.049224067	0.772338875	-0.085812432	0.613562851
TCP11L2	blue	-0.069945182	0.680807444	0.01436873	0.932733654	0.076378066	0.653214489	0.315083353	0.057499201	-0.14881496	0.379376175	0.01953052	0.908656899	-0.07476082	0.660110652	-0.147195384	0.38464309	0.13324248	0.431762325	0.106635799	0.529890994	0.372588455	0.023144292	-0.069613454	0.682241867	-0.072555378	0.66955955	-0.170040904	0.314333969	-0.046675544	0.783837948	-0.145496316	0.390214223	-0.184930185	0.273182744	0.026344752	0.876998364	-0.058269369	0.731925903	-0.181226367	0.283073338	-0.260835516	0.11893129	-0.098143408	0.563337624	-0.05444918	0.74891427	0.140533626	0.406752843
SPDYE2 /// SPDYE2L /// SPDYE6	blue	-0.270795196	0.104996432	-0.150023818	0.375472727	-0.116771613	0.491279449	-0.107570954	0.526267896	-0.129391694	0.44530706	-0.086477818	0.610805005	-0.160639849	0.342222027	-0.310061416	0.061815007	-0.14374308	0.396011842	-0.111145631	0.51253097	0.716006286	6.29E-07	-0.122698799	0.469390131	-0.055736058	0.74317805	0.162603744	0.336274749	-0.076730895	0.651713705	-0.094743995	0.576993107	-0.177841257	0.292313258	-0.174914192	0.300457306	0.316238897	0.056540876	0.206504049	0.220096373	-0.004062994	0.980959465	-0.130686697	0.440726374	-0.111609493	0.510761623	-0.007471883	0.964991854
COX6B1	blue	0.030036993	0.859919566	0.077055718	0.650333243	-0.034807786	0.837945367	-0.067013753	0.693520924	0.057632371	0.734750162	0.22392028	0.182763223	-0.062916067	0.711430913	-0.101432134	0.550270405	0.098696596	0.561129649	-0.072313044	0.670600884	0.709246799	8.93E-07	0.017467988	0.918268987	0.152822503	0.366527192	0.094680813	0.577248314	0.276413958	0.097702344	-0.078343842	0.644870184	-0.060460386	0.722238279	-0.14194109	0.402022204	0.070945759	0.676487553	-0.251756664	0.132801554	-0.098290913	0.562748487	-0.031049274	0.855247759	-0.004390546	0.979424761	0.100072231	0.555656415
RPS25	blue	-0.013212658	0.938134896	0.091728578	0.589229422	-0.149811201	0.376157549	-0.165890012	0.326466185	0.029360082	0.863046224	-0.158942064	0.347414946	-0.063300306	0.709744835	0.035574861	0.834423038	-0.14406859	0.394931696	-0.032410623	0.848972628	0.876265714	1.21E-12	0.068092674	0.688831868	0.106444853	0.530632266	0.531041073	0.000720602	-0.005125253	0.975982657	0.096315591	0.570661457	-0.167110398	0.322869439	-0.251014488	0.133986214	-0.000394889	0.998149253	-0.050073837	0.768515144	-0.145935636	0.388769243	0.077825754	0.647065264	-0.136372935	0.420921721	-0.007845356	0.963243169
OR2M4	blue	0.35500805	0.031076349	0.266489476	0.110860159	-0.010654323	0.950096942	0.005624104	0.97364578	-0.051092753	0.7639374	-0.156865759	0.353830391	0.182986894	0.27834351	0.477196889	0.002822725	0.002638519	0.987634375	0.411713154	0.011347795	-0.296533375	0.074723206	-0.050438021	0.766878056	-0.09617377	0.571231525	-0.085550459	0.614650096	0.055655837	0.743535239	0.135070359	0.42541379	0.348648085	0.034445442	-0.158604182	0.348454096	-0.03275795	0.847373077	-0.147492724	0.383672941	-0.165504927	0.327606262	-0.033923164	0.842011317	0.002139792	0.98997157	0.072234323	0.67093929
C9orf140	blue	-0.078141925	0.645725332	-0.273367593	0.101607374	-0.069916203	0.680932707	-0.019808461	0.907362547	0.1542251	0.362092262	-0.000316483	0.998516722	0.095343928	0.574572359	0.010494833	0.950843054	0.126879722	0.454265952	0.004014923	0.981184699	0.213490083	0.204539185	-0.00031534	0.998522081	0.154827085	0.360198727	-0.291134939	0.08042662	0.236581404	0.158604348	0.083376023	0.623705588	0.065016702	0.702229808	0.122106905	0.471552558	-0.095044403	0.575780377	-0.123888297	0.46506032	-0.002353572	0.988969717	0.030459955	0.857966958	0.172545771	0.307151825	0.247416412	0.139840453
CNTNAP1	blue	0.042619933	0.802229598	0.060173116	0.723506062	-0.145375847	0.390611003	0.238046311	0.155966145	-0.047810214	0.778712522	0.25002847	0.13557216	-0.090525388	0.594143604	0.306277269	0.065233336	-0.087464639	0.606724615	0.332321644	0.044476473	-0.451188305	0.005065871	-0.001702358	0.99202159	-0.139581755	0.409970105	-0.264090607	0.114232513	-0.238093307	0.155882039	-0.106294371	0.531216811	-0.075645518	0.656334706	-0.043628471	0.797645797	0.045079325	0.791063406	0.115517558	0.495976943	0.134703422	0.426684025	3.72E-05	0.999825782	0.002659443	0.987536321	0.18712215	0.267437159
ARRDC2	blue	-0.028194498	0.868434856	-0.151348962	0.371221161	-0.079847482	0.638516233	-0.032813253	0.847118444	-0.054452442	0.748899713	-0.014310673	0.933004831	-0.074102478	0.662925879	-0.168087908	0.320006399	-0.074269928	0.66220939	-0.11671294	0.49149872	0.720840638	4.86E-07	-0.010117787	0.952607081	-0.046857849	0.783013847	-0.12399733	0.464664503	0.061894822	0.715918781	-0.01862624	0.912869654	-0.094814143	0.576709822	-0.278630782	0.094933543	-0.18343445	0.277149357	0.012591244	0.941039323	-0.031240738	0.854364668	-0.030067296	0.859779642	0.017123848	0.919873947	0.162614492	0.336242376
IER2	blue	0.131132446	0.439155671	0.068375386	0.687605062	-0.081294414	0.632425781	-0.02527929	0.881937305	0.021066145	0.901508596	-0.225734824	0.179149539	-0.100128912	0.555431435	0.039087388	0.818335425	0.013402854	0.937246095	-0.069258812	0.68377659	0.556281352	0.000350121	-0.079729555	0.639013652	0.054328934	0.74945095	0.37108669	0.023748467	-0.052886379	0.755898297	-0.017493243	0.918151219	0.05933494	0.727209247	-0.353879463	0.031653619	0.160901515	0.34142593	0.078601781	0.643778428	0.028348248	0.867723708	-0.051339289	0.762830951	-0.009800312	0.954092576	0.019591973	0.908370696
SIKE1	blue	-0.257384213	0.124069984	-0.266581843	0.110731829	-0.155543445	0.357953191	-0.097148141	0.567320157	-0.186445628	0.269201916	-0.237317367	0.157274917	0.299534253	0.071692325	-0.259336345	0.121143465	-0.005777534	0.972927076	-0.132792989	0.433331486	0.463036682	0.003902707	-0.194202187	0.249424959	-0.04307265	0.800171187	-0.183965881	0.275735753	-0.173227767	0.305214504	-0.043812123	0.796811815	-0.146213082	0.387858298	0.070489747	0.678455086	-0.261478632	0.117991647	0.001804262	0.991544015	0.043428088	0.79855601	-0.245304889	0.143362469	-0.190894519	0.257736322	0.005748343	0.973063813
BCL7C	blue	-0.144283841	0.394218365	-0.306877359	0.06468153	0.026397327	0.87675477	0.039926764	0.814501574	-0.079834455	0.638571175	-0.134298624	0.428087776	0.153469803	0.364476456	0.129556375	0.444723114	-0.369302292	0.024483295	0.142594818	0.399835735	-0.287928317	0.08397107	-0.261923925	0.117344308	0.017590111	0.917699521	-0.285502859	0.086731459	1.19E-05	0.999944183	-0.060035407	0.724114058	-0.18756032	0.266298228	-0.098805955	0.560693631	0.01537535	0.928033068	0.088151155	0.603892843	-0.050066661	0.768547412	0.268973323	0.107448119	0.167519176	0.321670226	0.13971699	0.409512143
RPS15A	blue	0.120445913	0.477648787	0.107637465	0.526010671	-0.087714898	0.605691676	0.047995102	0.777878229	0.013968378	0.934603801	-0.030273849	0.858826015	-0.021627421	0.898897742	0.11995157	0.479471065	0.026623021	0.875709196	0.109223874	0.519893694	0.643571263	1.73E-05	0.083141445	0.624685785	0.088726775	0.601522885	0.447618438	0.005470415	0.097198564	0.567118083	0.168418128	0.319042815	-0.135354783	0.424430646	-0.136366752	0.420942982	-0.029110686	0.864198707	-0.059003781	0.728674045	-0.166283443	0.325303949	0.065169226	0.701563334	0.348192031	0.034698065	0.261628363	0.117773679
RPS20	blue	-0.056271822	0.740793889	0.060095448	0.723848952	-0.058770653	0.729705794	-0.140019336	0.408489317	0.009784825	0.954165043	-0.134392821	0.427760892	-0.022935518	0.892817049	-0.175306467	0.299357559	0.206713013	0.219619577	-0.113522877	0.503495654	0.551652617	0.000401397	0.148721895	0.379677671	0.079141488	0.641496436	0.35662882	0.030262466	0.070701795	0.677539909	0.309527062	0.062288921	-0.112363451	0.507892265	-0.070975495	0.676359326	0.127527479	0.451946489	0.436727064	0.006881525	0.047112013	0.781865296	0.052671252	0.756861189	0.105177706	0.535564201	0.177216632	0.29403915
IRF2BP1	blue	-0.271771187	0.103700635	-0.160610026	0.342312834	-0.075327058	0.657692953	-0.196126118	0.244673929	-0.029288222	0.863378268	0.089591882	0.597968619	-0.064714439	0.703551236	-0.159664051	0.345200816	-0.238363334	0.155399424	-0.115194681	0.497190089	0.645338366	1.61E-05	-0.058450529	0.731123321	-0.117360645	0.489080946	-0.174846068	0.300648552	0.010833537	0.949258605	-0.099743623	0.556961578	-0.009181838	0.956986905	0.208331679	0.215950248	-0.089350019	0.598961385	0.272725739	0.102445091	-0.107031125	0.528357894	-0.042393133	0.803261304	-0.030219291	0.859077884	0.070591172	0.678017289
POLR3GL	blue	-0.210227601	0.211706367	-0.013806452	0.935360298	-0.066674034	0.694999704	0.067544501	0.691212846	-0.075734311	0.655956194	-0.106568192	0.530153393	-0.052599278	0.757183421	0.213236255	0.205090674	0.058649521	0.730242071	-0.074557566	0.660979325	0.699935327	1.43E-06	0.026081133	0.87821995	-0.069609818	0.682257596	-0.023297709	0.891134455	-0.202393222	0.229620775	-0.049157827	0.772637162	-0.071087678	0.675875652	-0.184039067	0.275541448	-0.070367977	0.678980836	0.022925878	0.892861839	-0.056214944	0.741046884	-0.075722008	0.656008635	-0.029536068	0.862233144	0.075431211	0.657248615
OR10H2	blue	-0.179100514	0.288853652	-0.234039275	0.163258973	-0.276015035	0.098207081	0.157488044	0.351900162	-0.142133837	0.401376828	-0.045811023	0.787749125	-0.031990825	0.850906726	-0.017917532	0.916172942	0.121251493	0.474686982	-0.252726194	0.131265697	0.281961099	0.090887494	0.020249244	0.905310338	-0.056826783	0.738326813	0.110829549	0.513738373	-0.265063224	0.112856012	0.079777249	0.638812456	-0.380684609	0.020102779	0.065993591	0.697964965	0.028583711	0.866634814	-0.128803997	0.44739439	-0.268149889	0.108570334	-0.069625389	0.68219024	0.188258884	0.264489069	0.025256314	0.882043859
HLA-DRB5	blue	-0.437206781	0.006813363	-0.300325287	0.070909646	-0.089702365	0.597515359	-0.008076473	0.962161114	0.025072215	0.882897715	-0.031625882	0.852588796	0.081852365	0.630083572	-0.037126481	0.827307932	-0.20674131	0.219555063	-0.196489104	0.243784417	0.437260857	0.006805716	-0.189186641	0.262098895	-0.004059883	0.980974041	0.066654313	0.695085581	0.005269056	0.975308987	0.071316132	0.674891074	0.253877157	0.129459571	0.176157274	0.296981154	0.270967541	0.104766725	0.311340267	0.060692389	-0.06578651	0.698868269	0.044368237	0.794287798	-0.057184113	0.736739665	0.256696243	0.125113816
RRN3P1	blue	0.106406739	0.530780293	0.20118998	0.232460823	-0.038798313	0.819656743	-0.085650205	0.614236031	-0.027847469	0.870040351	0.007562184	0.964569028	-0.127834892	0.450847963	0.100058826	0.555709628	-0.017903923	0.916236387	0.494843697	0.001848539	0.636180518	2.32E-05	0.077243786	0.649534501	0.03149003	0.853215117	0.24672512	0.140986444	0.019612043	0.908277226	0.118850625	0.483542443	-0.102621135	0.545581506	-0.098072997	0.563618945	0.091893855	0.588555784	0.049720172	0.770105892	-0.034707642	0.838405447	0.062329559	0.71400717	-0.053587699	0.75276176	0.210239773	0.211679306
TTC28	blue	0.028292864	0.867979866	0.017691357	0.91722744	0.042042304	0.80485786	0.031347833	0.853870789	-0.024189234	0.886994794	0.079843981	0.638531	-0.045426927	0.789488462	0.228760337	0.1732377	0.398112766	0.014673531	-0.107660256	0.525922543	0.553655086	0.000378444	0.184438291	0.274483102	0.234691866	0.162054796	0.02819418	0.868436326	-0.05266332	0.756896698	-0.142691243	0.39951381	-0.08402118	0.621013057	-0.130420279	0.441666631	-0.024564559	0.885252908	-0.151042815	0.37220085	-0.072987231	0.667705337	-0.086991348	0.608680164	-0.157565363	0.351660776	-0.089445706	0.598568538
FAM189B	blue	-0.051983521	0.759941841	-0.060207232	0.723355463	0.103581662	0.541807513	0.076689404	0.651890124	-0.013707001	0.935824947	0.223146279	0.18432027	-0.190853009	0.25784178	-0.150473956	0.374025299	0.082372515	0.627903244	-0.040782859	0.810595729	0.504464946	0.001453535	0.239679512	0.153062559	-0.02290839	0.892943095	-0.196191368	0.244513872	0.035899426	0.832933619	0.004773464	0.977630741	-0.004709769	0.97792915	0.202526542	0.229307554	-0.064365329	0.70507853	-0.078319739	0.644972238	-0.134138574	0.428643499	-0.036549562	0.8299519	0.110444268	0.515212023	0.246157474	0.141932609
RPL11	blue	0.273226619	0.101790917	0.28388163	0.088615274	-0.150461664	0.37406478	-0.10476878	0.537160502	0.139462293	0.410374901	-0.171533038	0.310042992	-0.079250761	0.641034801	0.05303452	0.755235436	-0.213218425	0.205129451	-0.039472959	0.816573807	0.493251593	0.001922275	0.077454755	0.648638951	0.082568234	0.627083644	0.730769459	2.82E-07	-0.128667525	0.44787986	0.168201928	0.319673483	-0.159817195	0.344732274	-0.139461251	0.410378433	0.035726837	0.833725554	0.002871562	0.986542299	-0.190601546	0.258481244	-0.073075857	0.66732505	0.014356774	0.9327895	-0.05126446	0.763166732
GNG3	blue	0.094099123	0.579600296	0.218021306	0.194867409	0.112161484	0.508660102	-0.007497893	0.964870063	0.00426459	0.980014906	0.145539394	0.390072397	-0.275383782	0.09900984	0.086300997	0.611537368	0.245878543	0.142399244	0.015042655	0.929586389	-0.242929537	0.147401842	0.256237648	0.125813255	-0.054833806	0.747198402	-0.062314118	0.714075035	0.026199865	0.87766972	0.434687444	0.007177907	0.145013335	0.391806402	0.227995801	0.174718255	0.263845775	0.114580996	0.174625978	0.301266955	0.134418875	0.427670502	0.163868687	0.332478005	0.358342378	0.029421115	0.224147899	0.182307106
OR2M5	blue	-0.309650172	0.062179482	-0.214695553	0.201934166	-0.123478818	0.466548436	-0.122884099	0.468714234	-0.074773297	0.660057341	-0.069745664	0.681670046	0.352765982	0.03223175	0.095966591	0.572064773	-0.070311297	0.679225608	-0.062345781	0.713935871	0.493715141	0.001900545	-0.153141364	0.365516137	-0.053909985	0.751321694	0.0793349	0.640679434	0.1389176	0.412223451	0.176194825	0.296876547	-0.00852802	0.96004723	-0.026219045	0.87758084	0.303305899	0.068020539	0.01795909	0.915979201	0.073182529	0.666867437	0.269961923	0.10611244	-0.210884425	0.210249651	0.173739601	0.303765658
HLA-DRA	blue	0.029717934	0.861393041	0.193485961	0.25120928	-0.09188282	0.588600748	-0.159359678	0.346133191	-0.019669311	0.90801053	-0.166381803	0.325013784	-0.012238745	0.942687202	-0.193128438	0.252103147	-0.20629937	0.22056408	-0.027631098	0.871041631	0.553240953	0.000383093	-0.067214884	0.69264594	-0.085955539	0.612969265	0.456228394	0.004538853	0.050295548	0.767518385	-0.186799731	0.268277262	-0.218910273	0.193008234	-0.029409122	0.862819638	0.01538345	0.927995253	0.033307357	0.844844111	0.088876347	0.600907719	-0.042432634	0.803081591	-0.062086151	0.715077264	-0.088768667	0.601350565
CIB1	blue	-0.126722124	0.454831242	0.170631298	0.312631709	0.026852267	0.874647381	-0.135421062	0.424201728	0.116572816	0.492022585	0.28510542	0.087190384	-0.197179973	0.242097422	0.057930662	0.733427199	-0.204458549	0.224801146	-0.15641308	0.35523854	0.365519767	0.026103364	0.087388326	0.607039742	-0.091417589	0.590497873	0.268721326	0.107790616	-0.344200346	0.03697439	-0.08819705	0.603703733	-0.1756221	0.298474546	0.035250427	0.835912421	-0.076785346	0.651482218	0.020539568	0.903958966	0.224519518	0.181564167	-0.023668152	0.889414011	0.422987508	0.009098374	0.310794548	0.061169447
SLC7A6OS	blue	-0.143291848	0.39751199	0.014241564	0.933327644	0.07205523	0.671709407	-0.185509194	0.27165726	-0.249311524	0.136733997	0.098607298	0.561485798	-0.120729574	0.476604773	-0.147193979	0.38464768	0.057631388	0.734754523	-0.057505056	0.73531505	0.554845566	0.000365361	-0.178083262	0.291646332	0.228802493	0.173156324	0.097926151	0.56420587	0.046635898	0.784017199	-0.011408844	0.946567781	-0.015285465	0.928452704	-0.220957656	0.188773853	-0.239593492	0.153214502	-0.070156262	0.679895287	0.150603707	0.373608694	-0.091877694	0.588621639	-0.167609826	0.32140467	-0.043209859	0.799547584
SPRR1A /// SPRR1B	blue	-0.351921332	0.032676047	-0.485941878	0.002294964	0.104109845	0.539737556	0.031273822	0.854212092	0.003392595	0.984100741	0.204497312	0.224711355	0.053301349	0.754041943	0.078387038	0.6446873	-0.155796748	0.357161196	-0.115964403	0.494300508	0.252333907	0.131885535	0.003303771	0.984516958	-0.119523733	0.481051109	-0.426335747	0.00850856	-0.093287847	0.582887733	-0.145389829	0.390564939	-0.281602535	0.091316638	-0.081865579	0.630028143	-0.219578284	0.19161939	0.099840156	0.556578017	-0.15694845	0.353573529	0.117719522	0.487743959	-0.125387988	0.459631811	0.13848026	0.413711084
ZNF181 /// ZNF302	blue	0.283353362	0.089235867	0.249627575	0.136220922	-0.122096391	0.471591018	-0.147237082	0.384506953	-0.201889998	0.230805662	-0.080798675	0.634509799	-0.154740126	0.360471886	-0.092436035	0.586348358	-0.207751922	0.217259604	0.265651091	0.112030116	0.143629119	0.396390403	-0.124912677	0.461348637	0.028823914	0.865524248	0.058298171	0.731798285	-0.032749906	0.847410115	0.209626437	0.213045737	0.176080234	0.297195835	-0.110541957	0.514838179	0.199773664	0.235834221	-0.148030164	0.381923038	-0.261917851	0.11735312	-0.117460203	0.488709857	-0.177956681	0.291995048	-0.162370166	0.336978743
SAA4	blue	-0.22358426	0.183438041	-0.149571961	0.376929003	0.20944809	0.213444209	-0.072553075	0.669569442	-0.139840302	0.409094806	-0.162451809	0.336732572	-0.068529341	0.68693732	-0.112453841	0.50754881	-0.259748942	0.120531591	-0.199538885	0.236396605	0.457735604	0.004390776	-0.089085786	0.600046793	-0.063392493	0.709340509	0.104256885	0.539161982	-0.187099537	0.267496022	0.226898932	0.17685813	-0.175383722	0.299141276	-0.458311729	0.00433529	-0.140572659	0.406621222	0.101168247	0.551313626	-0.185407233	0.271925485	-0.085190957	0.616143429	0.156853569	0.353868267	-0.102770273	0.544994715
FDFT1	blue	-0.129611448	0.444527922	0.018211691	0.914801696	-0.148746871	0.379596743	-0.113905788	0.502047869	0.241984729	0.149031434	0.119199274	0.482251176	-0.116479219	0.492372666	-0.1946158	0.248398402	-0.127017515	0.453772011	-0.169074032	0.317134274	0.719493166	5.22E-07	-0.144635752	0.393053752	-0.00904796	0.957613499	0.206258655	0.220657198	-0.198866161	0.238013049	-0.154584094	0.360962334	-0.197040755	0.242436737	-0.088717445	0.601561267	-0.061220266	0.718888294	0.248773542	0.13761063	-0.000566927	0.997342954	0.057772976	0.734126465	-0.025477104	0.881019999	0.077534028	0.648302567
TRMT112	blue	-0.06902514	0.684788497	0.022707522	0.893876467	-0.037295296	0.82653462	-0.217758845	0.195418712	-0.052328874	0.758394392	-0.087305836	0.607380459	-0.112480936	0.507445881	-0.075876183	0.655351591	-0.07587476	0.655357654	-0.129898452	0.443511473	0.833929455	1.46E-10	-0.086287575	0.611592972	-0.048347788	0.776287438	0.186176763	0.269905389	-0.330975814	0.045398778	-0.064642088	0.703867661	0.070102092	0.680129334	-0.387699736	0.01774423	-0.132220365	0.435335064	0.068997168	0.684909661	-0.04776524	0.778915499	-0.03598837	0.832525559	0.006869553	0.967812432	0.000406907	0.99809293
CDKN1A	blue	-0.112716322	0.506552124	0.048733954	0.774546665	-0.233019338	0.165153886	-0.021417203	0.899875475	-0.049102614	0.772885816	0.013811617	0.935336167	-0.015823839	0.925939534	-0.017106865	0.919953159	0.139528153	0.410151707	0.077249679	0.649509476	0.635963077	2.34E-05	-0.24480626	0.144203596	-0.099120219	0.559441525	-0.035450086	0.834995776	-0.197586143	0.241109292	-0.185572624	0.271490484	0.12248283	0.470178547	-0.166940936	0.323367396	-0.078170902	0.645602583	-0.046546882	0.784419699	-0.089226894	0.599467048	-0.092501365	0.58608262	0.078827863	0.642822116	0.07870734	0.643331849
CSTB	blue	0.057176232	0.736774656	0.103799391	0.540953771	-0.145765287	0.389329172	-0.08313069	0.624730742	-0.042077047	0.804699716	-0.138552225	0.413466085	-0.062676462	0.712483007	-0.044905274	0.791852317	-0.133402475	0.431204548	0.024030402	0.887732093	0.584988024	0.000143178	-0.068822702	0.68566558	-0.09922086	0.559040822	-0.015954676	0.92532888	-0.060026416	0.724153761	-0.166247013	0.325411457	0.136479248	0.420556269	0.384113332	0.018919264	-0.106662067	0.529789058	-0.044811266	0.792278508	0.294239655	0.077106622	-0.090911913	0.59256297	0.109856169	0.517465469	0.170310782	0.31355512
OR6A2	blue	-0.056542848	0.739588724	0.140254314	0.407695403	-0.172934147	0.306047625	-0.220222106	0.190287504	0.036880724	0.828433988	-0.005324833	0.975047696	0.082052798	0.629243047	-0.01519765	0.928862699	-0.168822173	0.317866282	-0.136992137	0.418795714	0.530617999	0.000729026	0.115385522	0.49647286	0.195020866	0.247395802	0.132488837	0.43439506	-0.000955221	0.995523134	-0.128279953	0.449260123	0.184375787	0.274648626	-0.171730226	0.309478714	0.034060833	0.841378284	0.211940385	0.207922298	0.069643521	0.682111811	-0.157863726	0.350737951	-0.077054676	0.650337672	-0.050354964	0.767251329
GC	blue	-0.173519758	0.304387429	-0.043333697	0.798984862	-0.271723456	0.103763722	0.028883048	0.865250885	-0.101145418	0.551403916	0.050874387	0.764917805	-0.007340847	0.965605433	-0.041282386	0.808318768	-0.01114207	0.947815465	-0.188154045	0.264760066	0.046435514	0.784923347	-0.06201754	0.715378996	-0.050504784	0.766578048	-0.136568317	0.42025023	0.236514098	0.158726333	-0.262539633	0.116453628	-0.079410587	0.640359835	-0.065975647	0.698043225	-0.028720968	0.866000182	-0.067464208	0.691561845	-0.059425501	0.726808841	-0.182115221	0.280678877	-0.076020397	0.654737226	-0.299369372	0.071856313
LOC646498	blue	-0.197285889	0.241839487	-0.036186603	0.831616252	0.11661694	0.491857593	-0.117017804	0.490359949	-0.199183486	0.237249643	-0.067565353	0.691122223	0.04281288	0.801352145	-0.00167304	0.992158989	-0.038429857	0.821341607	-0.052283845	0.758596103	0.412728886	0.011127461	-0.201107042	0.232657458	0.045175751	0.790626428	-0.002200891	0.989685236	0.16755097	0.321577071	-0.178720696	0.28989435	0.296191515	0.075074739	0.075179921	0.658320861	-0.064085101	0.706305306	-0.069054148	0.68466285	0.051491181	0.76214949	-0.264286903	0.113953692	-0.158740969	0.348033182	0.085324534	0.615588386
DHX9 /// LOC646813	blue	0.014259914	0.933241926	0.062914386	0.711438293	-0.042599432	0.802322839	-0.204323063	0.225115181	-0.076803285	0.65140596	-0.177701831	0.292697939	-0.329537039	0.046401761	-0.107065323	0.528225372	0.046627032	0.784057286	-0.175155386	0.299780811	0.377143053	0.021389461	-0.066018533	0.697856193	-0.140387786	0.407244834	-0.172016312	0.308661196	-0.076417176	0.653048062	-0.240455075	0.151697578	-0.077421101	0.648781778	-0.204263714	0.225252836	-0.251813789	0.132710692	-0.050123282	0.768292819	-0.063405021	0.70928557	-0.213922957	0.20360107	-0.045442237	0.789419112	-0.276017236	0.098204291
RPL34	blue	-0.011759684	0.944927115	0.136203548	0.421504358	-0.135685368	0.423289541	-0.075572874	0.65664444	0.070868592	0.676820353	0.085775938	0.613714261	0.003320262	0.984439683	-0.22335447	0.183900535	0.011485294	0.946210253	0.027797103	0.87027341	0.775184737	1.77E-08	0.253255537	0.13043273	0.182697329	0.279117899	0.596760688	9.68E-05	-0.026285562	0.877272618	0.024708475	0.884585133	-0.092861758	0.584617651	-0.224156008	0.182290871	-0.001997273	0.990639472	-0.113087912	0.505142811	0.040536623	0.8117187	0.220622346	0.189462814	-0.060419342	0.72241937	0.07672527	0.651737623
MSMP	blue	0.036333171	0.830944074	0.251765045	0.13278822	0.029944714	0.860345678	-0.01971819	0.907782906	-0.097076416	0.56760766	-0.111418455	0.511489944	0.03811452	0.822784199	0.48914858	0.002124327	-0.262856428	0.115997337	-0.026301166	0.877200317	-0.22331675	0.183976532	0.280019397	0.093230044	0.225007933	0.180591	0.170637666	0.312613381	-0.228538959	0.173665482	0.172728263	0.306632664	-0.109079612	0.520448494	-0.020115771	0.905931701	0.049175533	0.772557426	0.067353787	0.692041897	-0.18962785	0.260967235	0.129297457	0.445641404	-0.114944712	0.498130336	-0.137557976	0.41685822
C15orf48	blue	-0.235283423	0.160968791	-0.151585757	0.370464455	-0.194241147	0.249328142	-0.014386633	0.932650036	0.027189378	0.873086348	-0.280463617	0.092690075	-0.24073588	0.151205558	-0.21254873	0.206589637	-0.214511763	0.202329834	-0.206553536	0.219983394	0.286878736	0.085157118	-0.3181026	0.055022082	0.178137212	0.291497789	0.131433882	0.43809523	0.367535866	0.025229177	0.052153007	0.759182297	-0.180416821	0.285265636	0.199311841	0.236941322	-0.136717826	0.419736804	0.139672207	0.409663764	-0.139382529	0.410645304	-0.081977194	0.629560042	0.093463102	0.582176864	-0.018848152	0.911835613
C16orf90	blue	0.040609617	0.811385768	-0.025798168	0.879531488	-0.145272155	0.390952716	-0.083530616	0.623059961	0.102771952	0.544988111	0.040242964	0.813058424	0.104638668	0.537668896	0.160577361	0.342412311	-0.345701918	0.036104234	-0.073206842	0.666763154	0.410823279	0.01154386	0.266427989	0.110945649	0.019347187	0.909510793	0.312214118	0.059934629	-0.103739041	0.541190344	-0.074824774	0.65983741	-0.230472128	0.169955309	-0.139130558	0.411500164	0.077540604	0.648274665	0.09004532	0.596109333	-0.164025193	0.332010099	0.153333476	0.364907788	-0.148098815	0.381699849	-0.10512936	0.535752806
ATP12A	blue	-0.27072106	0.10509536	-0.345930552	0.035973219	0.149367893	0.37758778	0.302646936	0.068651163	-0.207952003	0.216807114	0.277686158	0.096105929	-0.029288815	0.863375526	-0.425892088	0.008584784	-0.202054377	0.230418161	-0.237981566	0.15608207	-0.371065934	0.023756908	0.036566281	0.82987525	-0.048395671	0.77607153	-0.289403654	0.082325575	-0.008835982	0.958605678	-0.030343221	0.858505779	-0.003364775	0.984231103	-0.019013615	0.911064701	-0.047892134	0.778342835	0.084816678	0.617699761	-0.016289738	0.923765249	0.03237784	0.849123633	-0.044288969	0.794647443	-0.048163405	0.777118988
CALM2	blue	-0.128212914	0.449499102	-0.147773537	0.38275803	-0.15559405	0.35779488	0.094030334	0.57987872	0.054092647	0.750505876	0.09580269	0.572724352	-0.059152223	0.728017331	-0.043530591	0.798090374	-0.209146529	0.214119145	-0.090685901	0.593486986	0.652136476	1.23E-05	-0.011901858	0.944262318	0.241073942	0.150614759	0.465538898	0.003689187	0.246035713	0.142136169	0.052040259	0.759687548	-0.154824929	0.360205499	-0.298212913	0.073014784	0.164037366	0.331973721	-0.020874839	0.902398717	-0.227153309	0.176360213	0.231117695	0.168729076	-0.164245777	0.331351307	0.055729393	0.743207724
RAB13	blue	0.003385184	0.984135468	0.036894525	0.82837074	-0.051310557	0.762959874	-0.213546489	0.204416775	-0.012523205	0.941357374	-0.05075295	0.765463182	-0.090195817	0.595492788	-0.219781114	0.191199086	0.311466123	0.060582788	-0.073116482	0.66715076	0.615013293	5.11E-05	0.122491647	0.470146345	0.171936232	0.308889894	0.514972005	0.001108893	-0.047435147	0.780405732	-0.031186541	0.854614623	-0.091266037	0.591116451	-0.149771874	0.376284301	-0.026855958	0.874630285	-0.058559473	0.730640815	0.071614107	0.67360768	-0.056031089	0.741864864	-0.203983541	0.225903451	-0.079025969	0.641984603
CDO1	blue	-0.204672708	0.224305373	0.023975687	0.887986105	-0.14241483	0.400437041	-0.065370638	0.70068357	0.136117149	0.42180172	0.094838205	0.576612662	-0.230638744	0.169638219	-0.019272846	0.909857073	0.077115583	0.650078948	-0.155363446	0.358516629	0.453787802	0.004787804	0.111685712	0.510471184	0.088065676	0.60424512	0.124718544	0.46205083	-0.165646708	0.32718622	-0.019845144	0.907191738	0.040666391	0.811126839	0.085937447	0.613044297	-0.028666513	0.866251954	0.119350044	0.481693335	-0.002314577	0.989152459	-0.195686723	0.245753599	-0.253619175	0.12986279	-0.000851322	0.996010077
LUC7L	blue	0.107941272	0.524836515	0.124341648	0.463415718	-0.224577536	0.181448371	-0.133116216	0.432202792	-0.132673498	0.433749155	-0.285683867	0.086523067	-0.178915101	0.289361381	-0.090482962	0.594317211	-0.071634508	0.673519843	-0.247843625	0.139135676	0.328472308	0.047155418	-0.145434586	0.39041751	-0.000245962	0.998847238	0.130512166	0.441342214	0.113385765	0.504014588	0.150451948	0.374095989	0.021845972	0.8978814	-0.290834353	0.080753853	-0.107416012	0.526867354	-0.018663269	0.912697101	-0.018491738	0.913496457	0.02505937	0.882957294	0.007581674	0.964477771	-0.074191074	0.662546758
RPS12 /// SNORA33	blue	0.000485783	0.997723257	0.132975137	0.432695232	-0.033447634	0.844198644	-0.101068748	0.551707213	-0.002953794	0.986156952	-0.149086362	0.378497736	-0.13620037	0.421515295	0.012855111	0.939805941	-0.005748388	0.973063599	-0.067608056	0.690936646	0.881190588	6.18E-13	-0.014221487	0.933421425	0.123243961	0.467403084	0.459216047	0.004249422	-0.003218238	0.984917759	-0.025838191	0.879345965	-0.088118124	0.604028958	-0.17851232	0.290466322	-0.082471121	0.627490265	-0.020130283	0.905864139	0.05517766	0.74566544	0.058824751	0.72946633	-0.06463266	0.703908899	0.057358319	0.735966284
EID1	blue	0.102808522	0.54484427	0.213799375	0.203868588	-0.065566418	0.699828778	-0.079720442	0.639052095	-0.030535164	0.857619844	-0.087592735	0.606195807	-0.083438376	0.623445151	-0.163150393	0.334630712	-0.140674387	0.406278307	-0.151622633	0.370346696	0.693383926	1.96E-06	-0.029062703	0.864420474	0.004326808	0.979723394	0.313898778	0.058494961	-0.108989435	0.520795445	-0.079204999	0.641228111	0.442494473	0.006099651	-0.265497094	0.112246024	0.022372106	0.895435354	-0.068208238	0.688330291	-0.072904785	0.668059179	-0.028437699	0.867310016	-0.14358547	0.396535454	-0.029348431	0.863100058
TIMM10	blue	-0.119410123	0.481471136	0.037758416	0.824413977	-0.073645703	0.664881844	-0.101524034	0.549907316	0.048085641	0.777469766	-0.036120634	0.83191883	-0.084671872	0.618302335	-0.23470353	0.162033332	-0.059676353	0.725700094	-0.186863222	0.26811169	0.836922079	1.09E-10	0.094258542	0.578955279	0.02806787	0.869020627	0.21697291	0.197076113	-0.020490209	0.904188701	-0.056037482	0.741836415	-0.033521176	0.843860294	-0.036930486	0.828205951	-0.106538921	0.530267024	0.092445287	0.586310721	-0.069691346	0.681904959	-0.126339177	0.456206413	-0.064110505	0.706194063	-0.000213581	0.998999
HHIPL2	blue	0.105896461	0.532763986	0.074896479	0.659531107	-0.049003843	0.773330695	-0.17205011	0.308564704	0.037983675	0.823382953	-0.225318288	0.179974546	-0.10752136	0.526459736	-0.118816702	0.483668179	-0.197464972	0.241403792	0.075152797	0.658436642	-0.244090389	0.145417502	0.004442294	0.979182309	-0.000112074	0.999474735	-0.265428507	0.112342287	0.008936052	0.958137287	-0.12467232	0.462218111	0.359103824	0.029053472	-0.05335773	0.75378983	0.178254681	0.291174521	-0.066088963	0.697549081	-0.219435987	0.191914645	-0.048954281	0.773553952	0.01204949	0.943572039	-0.168023157	0.320195558
NME1-NME2 /// NME2	blue	-0.076335611	0.653395164	-0.151464702	0.370851188	-0.001187171	0.994436061	-0.048241628	0.776766177	-0.035912962	0.832871518	-0.167272396	0.32239386	-0.126920645	0.454119225	-0.135245741	0.424807411	-0.105805039	0.533119765	-0.136484293	0.420538931	0.593301403	0.000108768	-0.034063646	0.841365351	-0.131364469	0.4383393	0.242997608	0.147284938	-0.005789962	0.972868858	-0.058278469	0.73188558	-0.233132675	0.164942542	-0.005752754	0.97304315	0.025040361	0.883045466	0.487481763	0.002211581	-0.161475212	0.339684475	-0.11631742	0.492978144	-0.115304378	0.496777756	0.139951953	0.408717146
RPS6	blue	0.113215112	0.504660841	0.317301004	0.055671294	-0.067608638	0.690934117	-0.169583549	0.315656639	0.079786132	0.638774987	-0.156975325	0.35349007	-0.05495642	0.746651658	0.133783092	0.42987924	-0.12186901	0.472423163	-0.11960772	0.480740725	0.735537967	2.15E-07	0.131182594	0.438979154	0.002958301	0.986135831	0.572387813	0.000214166	0.028749676	0.865867456	0.113152946	0.504896362	-0.14839028	0.380753126	-0.240108676	0.152306137	0.041747631	0.806199463	0.107589692	0.526195424	0.024704368	0.884604187	0.044057106	0.795699667	-0.035793967	0.833417505	0.154658994	0.360726856
C17orf105	blue	0.180078019	0.286186382	0.210473771	0.211159591	-0.015565799	0.927143997	-0.151038152	0.372215785	0.14755234	0.383478601	-0.050013228	0.768787693	0.001972578	0.990755206	0.158388723	0.349117719	-0.131465108	0.437985459	0.019507121	0.908765879	-0.217997135	0.194918135	0.017920164	0.916160671	-0.142482357	0.400211385	0.016157054	0.924384409	-0.225062123	0.180483255	0.210867294	0.210287558	-0.097867339	0.564441013	-0.094344627	0.578607112	-0.061868618	0.716034063	0.117343462	0.489145007	-0.077692819	0.647628966	0.313874899	0.058515174	-0.155094266	0.359360222	-0.079953535	0.638069034
C12orf71	blue	0.121758372	0.472828344	0.10353424	0.541993542	-0.131287997	0.438608271	-0.04127048	0.80837302	0.315131333	0.057459155	0.175592424	0.298557496	0.016786257	0.921448664	0.06801216	0.689181396	0.230660491	0.169596862	0.42569347	0.008619097	-0.302018848	0.069256507	-0.158380152	0.349144134	-0.081595747	0.631160383	-0.24261486	0.147943139	-0.021790681	0.898138508	-0.082252025	0.62840803	0.090965252	0.592344992	0.426894196	0.008413438	0.191244655	0.256847927	-0.106633533	0.529899787	-0.012826642	0.939939006	-0.005658649	0.973483962	-0.18580582	0.270877921	0.13921974	0.411197481
STRA8	blue	-0.185905294	0.270616895	-0.02639619	0.876760039	-0.026606248	0.875786892	-0.09926654	0.558858988	0.199807194	0.23575398	0.131337515	0.438434094	-0.048945322	0.773594311	-0.091481319	0.590237834	-0.028903417	0.865156727	-0.179447493	0.287905039	0.206535826	0.220023821	0.019135017	0.910499126	0.310924184	0.061055853	0.160064444	0.34397664	-0.177399024	0.293534512	0.050852253	0.765017204	-0.276452408	0.0976538	0.208435203	0.215717014	0.322429502	0.051621227	0.139316411	0.410869526	0.219533781	0.191711696	0.2044563	0.224806358	0.030655009	0.857066775	0.182576713	0.279440876
C17orf79	blue	0.158209898	0.349669092	0.229510468	0.171793777	-0.135326693	0.424527688	-0.086269384	0.611668342	-0.090352928	0.594849447	-0.095902847	0.572321254	-0.176579015	0.295807664	-0.09006059	0.596046762	-0.154165383	0.362280425	-0.117180978	0.489750996	0.785371056	8.60E-09	-0.021591479	0.899064896	-0.124499342	0.462844383	0.305627806	0.065834719	-0.234768724	0.161913399	0.096754508	0.568898819	-0.02776832	0.870406597	-0.012908792	0.939555042	-0.020302276	0.90506347	0.184326591	0.27477895	-0.126248313	0.456533035	-0.085148214	0.616321078	0.072021125	0.671856099	0.165746559	0.3268906
TMEM120B	blue	0.093651623	0.58141262	-0.227539854	0.175605503	-0.149743204	0.376376718	-0.239668221	0.153082497	0.163651613	0.333127666	0.246850922	0.140777384	-0.038970154	0.818871224	-0.11928107	0.481948493	0.029687011	0.861535874	0.145927474	0.388796062	-0.424717374	0.008789433	0.148748657	0.379590957	-0.073818292	0.664142539	-0.4337262	0.007321343	0.00438956	0.979429378	-0.099776735	0.556829997	0.139631753	0.409800756	0.357060386	0.030048729	0.037079198	0.827524554	-0.011016504	0.948402772	0.002002317	0.990615834	0.135382202	0.424335938	-0.026574623	0.87593339	0.064991144	0.702341506
RPL13	blue	-0.129744932	0.444055018	0.166605349	0.32435492	0.003017126	0.985860172	-0.104559305	0.537979105	0.027301366	0.872567882	0.069619637	0.682215121	-0.269207961	0.107129958	-0.15514929	0.359187684	0.016002056	0.925107758	-0.121957239	0.47210018	0.834469496	1.39E-10	0.035235052	0.835983015	0.202265873	0.229920237	0.483924817	0.002408343	-0.014713637	0.931122793	0.006768415	0.968286079	-0.108969186	0.520873368	-0.140517882	0.406805939	0.046326909	0.785414586	-0.066035978	0.697780123	0.05035431	0.767254266	0.034804711	0.837959494	-0.003640813	0.982937637	0.140332287	0.407432151
DDX50	blue	0.285141418	0.08714874	0.137942191	0.415545515	-0.097037473	0.567763788	-0.221231429	0.188212644	0.216304812	0.198492733	-0.14701459	0.385233681	0.485062455	0.002343809	-0.088109134	0.60406601	-0.02512193	0.882667121	-0.072559237	0.669542973	0.516357745	0.001069317	-0.012394221	0.941960344	-0.080476656	0.635865006	0.245136051	0.143646876	-0.162267771	0.337287642	-0.046651957	0.78394459	-0.170440596	0.313180916	-0.25311822	0.130648433	-0.063669221	0.708127279	0.091183007	0.591455473	-0.168333985	0.319288171	-0.083273504	0.624133889	-0.044150515	0.795275722	-0.005488757	0.974279796
SKA3	blue	-0.317732308	0.055321227	-0.170758833	0.312264757	-0.201760347	0.231111611	0.012475895	0.941578537	-0.150251374	0.374740601	0.064214471	0.705738862	-0.215697043	0.199787607	-0.157706202	0.351224985	0.154793354	0.36030467	-0.18280051	0.2788418	0.43064232	0.007798231	-0.221210094	0.188256337	0.191563478	0.256040754	0.107469414	0.526660707	0.369869801	0.024247575	0.026614339	0.875749415	-0.101901659	0.548416538	-0.045115414	0.790899849	-0.147443826	0.383832384	-0.0349799	0.837154765	-0.055857412	0.742637814	0.066758596	0.694631507	0.12632034	0.456274116	0.071777514	0.672904261
C15orf63 /// SERF2	blue	-0.032864071	0.846884471	0.150113299	0.375184735	-0.197014611	0.242500495	-0.030874333	0.856054791	0.025574111	0.880570214	-0.030909325	0.855893353	-0.133641165	0.430373166	-0.19788502	0.240383922	-0.060057235	0.724017677	-0.059514911	0.726413593	0.635814718	2.35E-05	-0.039362815	0.817076947	0.353109109	0.03205268	0.476823135	0.002847466	-0.219649187	0.19147239	-0.203776683	0.226384637	-0.106709729	0.529604124	-0.168354314	0.319228883	-0.008157547	0.961781553	0.005282281	0.975247035	-0.011587166	0.945733849	0.017397606	0.918597202	-0.080670658	0.635048412	0.023401754	0.890651188
[truncated: 9,338 more rows]
[truncated: 20 more columns]
