# Supplementary material for: Identification of Key Genes Associated with Endothelial Cell Dysfunction in Atherosclerosis Using Multiple Bioinformatics Tools
Source: Biomed Res Int. 2022 Jan 10;2022:5544276. doi: 10.1155/2022/5544276 (PMC8764276; doi:10.1155/2022/5544276)
Supplement: Supplementary 4 — After WGCNA, a total of 283 genes were included in the tan module. [file 5544276.f4.txt]

Tan modules
ZNF585A
OR2T34
LOC100128868
ITFG1
OR52E2
CDK11A /// CDK11B /// LOC100294398
CNTNAP3 /// CNTNAP3B
LOC728412 /// TSPY1 /// TSPY2 /// TSPY3 /// TSPY4
DDO
ZNF385C
UQCRFS1
OR14J1
DEFB113
OR2W1
CDC37
DSC1
MALL
C2orf77
DUSP4
ENY2
RNPEP
RNF148
GOT1
PLN
APOL1 /// APOL2
TMEM126A
FLJ40330
EVPLL
KLK13
RRAS2
UBE2E3
RWDD4A
BLM
PIK3C2G
TNFSF18
FBXW12
OR6C76
KCNJ15
IFNA10 /// IFNA14 /// IFNA21 /// IFNA4 /// IFNA5 /// IFNA6 /// IFNA7
SNORA40 /// TAF1D
SCAMPER
TBC1D26 /// ZNF286A /// ZNF286B
BAI3
FOXO3
CACHD1
PPAT
HBG1 /// HBG2
CRYGS
PTTG1 /// PTTG2 /// PTTG3P
CBX3
EPB41L4A
GMPR
CCDC66
CABYR
ATP6V1G3
OR8B8
CXorf67
RWDD2B
FAM166B
LSM14A
ALS2CR11
GAB3
GJC3
PAPD5
CR1 /// CR1L
DHX57
ATPIF1
C9orf135
OST4
OR2T10
CBWD1 /// CBWD2 /// CBWD5 /// CBWD6
C1orf129
RAP1A
OR7A10
ZNF155
SRCRB4D
LOC441178
SELP
MYCBPAP
CCDC157
BATF
MNAT1
TMEM14C
PCDHGB2
GOLGA7B
GSTA2
TRAM1L1
IMP5
HOXC10
LOC389834
ALG5
CCDC59
SPANXA1 /// SPANXA2 /// SPANXC /// SPANXD /// SPANXE
KIR3DL1
ZNF682
PACS1
LYZL4
TRHR
SLC5A8
SMC6
PGLYRP2
RHBDD2
C20orf26
COLEC12
NEXN
MPV17L2
CUL1
OR5B17
KLF4
HORMAD2
HSH2D
NCF2
OR14C36
ZNF266
TMOD1
UBE4B
ATP11C
C11orf53
KCND1
NDUFV2
OR2J2
DNAH11
ZNF142
C1orf89
C16orf82
NFU1
ACSM4
C4orf31
CKMT1A /// CKMT1B /// LOC100292542
TRIM6
C12orf29
PGBD1
ZNF677
PLA2R1
CCL3
CD163
SNAP47
USP32
OR5J2
CCDC146
C15orf33
MYLK4
DDX10
KLRB1
KRT4
COBLL1
LOC100289511
SARM1 /// TMEM199
ZCWPW2
SLC7A10
C5orf48
CCDC109A
KIFAP3 /// TFCP2
DEFB110
PERP
PPP1R13L
TLE1
PCDHA7
AWAT2
OR4L1
LOC642947
TMEM39A
NQO2
DICER1
ZNF33A /// ZNF33B
PRRC1
DNAJC7
STATH
UQCRH
SHISA6
GTF2I /// GTF2IP1
SP3
PPBP
CSNK1G1
CASQ2
PPIL1
WFIKKN2
March 7
PAICS
OSGEP
MT1X
MIPEP
FRG1 /// FRG1B /// LOC100134091 /// LOC100289068 /// LOC283788 /// LOC642236
C1orf21
CCDC140
RAB5A
INSIG2
PDE6H
PGK2
DFNB59
C1orf100
MYL12A
ZNFX1
COLEC11
MMD2
BRPF3
RTTN
SHANK3
ZNF280A
IFNA5
DDX59
HSP90AB5P
FGFR1OP2
SUPT16H
CRHBP
KRTAP4-11
NCRNA00157
PCDHB4
POM121L2
GJA1
HERC6
PRDM8
CDC42EP4
LIMCH1
C5orf13
C10orf91
TMEM98
RGS9BP
FREM1
PAFAH1B2
UVRAG
EVI5
RABGAP1L
SERPING1
TTC14
KRT28
C1orf115
SPINT4
SEC24B
CDC26 /// FKBP15 /// YME1L1
PER3
FBXO46
SETD8
MAPK3
DNAJC6
HSP90AA6P
CPB1
PBX2
SAMSN1
FLJ77644 /// TMEM106A
DOK2
THUMPD1
GREB1L
PTDSS2
UFD1L
HHEX
CCDC113
SYCE2
WLS
GDPD3
APOBEC3A
CYP2B7P1
PMCHL1 /// PMCHL2
NTNG2
OR4S1
UGT3A2
CAPN6
VEZF1
PNPLA8
HNRNPH3
PGM3
CD7
GTF2E1
ZPLD1
SAP130
CSTF2T
ZNF594
NOL8
DDX18
UBXN8
DLEU2 /// DLEU2L
KRT37
RAB2A
BTN2A2
ADPGK
KIF19
TBL1XR1
THAP1
IFI16
ZNF763
C7orf70
FRMD4A
HSD3B2
