# Supplementary material for: Identification of Key Genes Associated with Endothelial Cell Dysfunction in Atherosclerosis Using Multiple Bioinformatics Tools
Source: Biomed Res Int. 2022 Jan 10;2022:5544276. doi: 10.1155/2022/5544276 (PMC8764276; doi:10.1155/2022/5544276)
Supplement: Supplementary 5 — After WGCNA, a total of genes were included in the yellow module. [file 5544276.f5.txt]

Yellow modules
NDUFB8
UBC
LOC284861 /// LOC642633 /// LOC653203 /// LOC727962 /// LOC729444 /// LOC729461
SPDYE3
C4orf46 /// TOMM7
TMSB4X
ATP5I
LOC100132288 /// MAFIP /// TEKT4P1
UBB
SF3B5
GYPC
LOC441426
AEBP1
VIM
RPL32
LOC100132832
MT2A
SUMO2
TRGV5
NFE4
NNMT
RPL9
EIF4A2 /// SNORA63
IK /// LOC644456
LOC100288418
LOC100132247 /// LOC348162 /// LOC728888 /// NPIPL3
FLJ45445
PRR13
TUBA4A
PSMC5
TERF2IP
SSX7
ZNF280B
LAMP1
DDR2 /// LOC100131082
ATP5E
OCM /// OCM2
DEFA1 /// DEFA1B /// DEFA3
MYLK
HSPA1A
C2orf78
GLTSCR2
CARTPT
LOC440563
SCARNA10
OR1J4
LDHA
CDR1
ITGB1
TPM2
MYH11
LOC643634 /// TPM4
HS3ST3A1 /// HS3ST3B1
CTGF
NDN
PLP2
C12orf12
TENC1
LOC645166 /// LOC654342 /// LOC729862 /// LSP1
RHOT2
TTC15
TMEM111
DGKD
C11orf76
CDH13
SPOCK1
SSX7 /// SSX9
OR1S2
RPL19
RNF13
OR10P1
CACNA1S
OR51I2
OR52I1
NUTF2
EMX2
HPR
MRPL34
MGC24103
TRAPPC1
C12orf57
C9orf130
VPREB3
FLJ45445 /// LOC100133150 /// LOC100133161 /// LOC100292804
CCDC85A
CDC42EP2
ATP5G2
MYL9
LHFPL5
HIST1H1E
TBC1D5
TCL1B
AGRN
LOC100129961
C15orf26
PLA2G2E
ELL2
RPLP2
TBC1D28
OR7G2
OR5D16
ITFG3
CRIP1
LOC100289455
MAGEA3 /// MAGEA6
LOC200030 /// NBPF10 /// NBPF11 /// NBPF16 /// NBPF8 /// NBPF9
STON2
KRT222 /// SMARCE1
RBX1
EHBP1L1
SAMD1
HNRNPC
KIAA2026
LOC653566 /// SPCS2
C9orf106
MFAP4
MIF
SAMD11
SNORD72
C12orf62
RPS2P32
CRYAB
LOC389199
PLXDC2
NLRP4
KIR2DS3 /// KIR2DS5
WDR54
PTGIS
C7orf65
NDUFS5
RPL14
CLTB
NCRNA00205
ZBTB33
TAGLN
ZEB1
ESYT1
RARRES2
SNRNP70
PALLD
SOD1
COX7A1
PAGE3
LOC100132832 /// LOC441259 /// PMS2L1 /// PMS2L2 /// PMS2L3 /// PMS2L4 /// PMS2L5
IFNA1 /// IFNA13
VCAM1
FN1
PLA2G2F
SPPL2A
DYNLT3
ACTA2
YWHAE
C6orf146
C10orf116
APLP2
EFEMP1
SSX6
PRPH
GSTP1
OR10H5
LGR6
C19orf20
GPC2
KRTAP5-5
OR2AE1
TCEB2
PTP4A3
PLCZ1
PGCP
PFN1
C8orf76
WDR91
RGS5
MRPL21
IL1R2
ANAPC4
FKBP1A
CD99
MLF2
KANK1
ZNF570
C11orf90
A2M
PWP2
GPR20
IFI27L2
SOX11
MGST2
PPP1R14A
DSTN
LTBP1
NCK2
DNAJB6 /// TMEM135
GPRC5C
MGST3
RCAN2
MYCT1
WBSCR27
LUC7L3
C16orf78
ONECUT3
HINT2
PEA15
RPL10
PKP3
OR5AS1
FKBP1A /// FKBP1C
TCEAL4
EBPL
SAR1A
TPM1
DEGS2
FRG1 /// LOC100134091 /// LOC100289068 /// LOC642236
PPID
ISG15
MSN
OCR1
FAM115A
MS4A13
C20orf70
ANKRD34C
FTL
TPPP
CCDC70
LOC647979
AP1G2
SNRPN
MSL3L2
MMP9
HCK
STAU2
MYH4
NXPH3
CTTN
EPX
ADAMTS1
DDX27
TMEM189 /// TMEM189-UBE2V1 /// UBE2V1
C11orf88
ZNF501
B2M
OGFRL1
GPX3
LENG8
FOXO3 /// FOXO3B
NCSTN
LOC100287515 /// ZNF26
ELN
RPRML
DOK4
RBMX
NAGLU
SOD3
ZC3HAV1
LRRC16A
PPP1R14B
MRPL23
LTBP2
NLRP14
TREML1
RHOC
PRUNE2
NXPH4
GLT6D1
FOXP3
KRTAP6-3
PRRG3
MYL6B
WEE1
HES6
ZNF45
IDH3G
C7orf50
RAB4B
C1orf192
C17orf87
ZFP36
TMEM184B
RYR3
PRLR
SPACA5 /// SPACA5B
FAM129B
FAM116B
MAML1
PSG4
EXOSC2
DUSP8
PARK7
DCTN2
RASGEF1B
KIAA1210
MAP1B
C17orf49
MLNR
SIGLEC9
VPS72
DNAH7
GAS6
ATG9B
CTSF
TBC1D3P2
MS4A6E
S100A4
ZSCAN21
C7orf59
ORAI1
COL16A1
C21orf125
SNCB
KRTAP10-2
STARD9
C1R
OR12D2
FKBP2
ABTB2
GADD45G
ID3
IFITM2
PTPRU
CUL4B
C1orf64
C7orf30
AIP
GIT1
IFFO2
GIP
THOP1
MXRA7
SRPX2
HHLA1
COG4
GOPC /// ROS1
RAD51
DCAKD
TMEM88
ZNF581
C5orf38
TWSG1
TLN2
RAB12
LFNG
TSFM
SCGBL
SESN2
CTSB
KLK10
LGALS13
TMEM158
ATP6V1G2
LOC342346
HPGDS
LOC100293124 /// PNPLA2
DSPP
CCNE1
UQCR10
PRAF2
CNOT3
DDOST
SELM
GSTM2P1
FGF6
DVL1
IGSF8
YWHAQ /// YWHAQP8
PLS1
CYP4F12
VN1R4
SULF2
GADD45B
LSR
INTS1
SNORD89
NDUFV1
OR2H2
DNAJB5
EMR1
FAM102B
SLC22A9
CHST14
EP400NL
FOXR2
BPIL2
ELMO2
SEMA3B
DRAM1
ACOX2
TMEM177
EGR1
SS18L2
TAF4
ACIN1
PRPF38B
MAGEL2
DKK3
MAD1L1
FOXK1
TNKS1BP1
CCDC85C
HTR3A
UBQLNL
GOLGA8A /// GOLGA8B /// LOC100292334
OLFML1
MEIG1
MUTED
FAM186A
SEPP1
VPS25
XPNPEP1
CHRM4
RABIF
CCL2
HSPA12B
RPL39L
ITGA7
HIST1H2AG
USF2
NUMA1
TSEN15
EIF5AL1
GABPB1
CD44
PAEP
AGPAT6
INPP5A
CALD1
TSPAN9
MFSD7
HSPG2
POP5
JAKMIP3
PHLDB2
PRMT3
PTBP1
THG1L
LOC645954 /// SVIL
RIMBP2
NONO
NDUFA11
C12orf33
ASB18
GPRIN2
SGTB
ATP7A
ANAPC16
VAX2
PTGES2
VEGFC
ADH5
ACBD5
ENDOU
CCDC78
EPYC
NOLC1
PNMA2
TM7SF3
ARSK
SLC10A6
LOC339240
NPNT
RNASEH2B
PRR14
DENND1C
SLC6A20
CWF19L2
NDFIP1
HNRNPU
ZNF337
TRAM2
HIST3H3
