# Supplementary material for: Identification of Key Genes Associated with Endothelial Cell Dysfunction in Atherosclerosis Using Multiple Bioinformatics Tools
Source: Biomed Res Int. 2022 Jan 10;2022:5544276. doi: 10.1155/2022/5544276 (PMC8764276; doi:10.1155/2022/5544276)
Supplement: Supplementary 10 — Short description of GSE83500\GSE28829\GSE43292 datasets. [file 5544276.f10.zip]

Archive with 3 entries (3 files):
- 10-1Short description of GSE83500 dataset (1).pdf
- 10-2Short description of GSE28829 dataset (1).pdf
- 10-3Short description of GSE43292dataset (1).pdf
